# Supplementary material for: Genome-wide methylation profiling of the different stages of hepatitis B virus-related hepatocellular carcinoma development in plasma cell-free DNA reveals potential biomarkers for early detection and high-risk monitoring of hepatocellular carcinoma
Source: Clin Epigenetics. 2014 Dec 2;6(1):30. doi: 10.1186/1868-7083-6-30 (PMC4391300; doi:10.1186/1868-7083-6-30)
Supplement: Supplementary file 1 — Additional file 1: Table S4: Data mining of plasma cfDNA MethylCap-seq libraries (1). (XLSX 9 KB) [file 13148_2014_94_MOESM1_ESM.xlsx]

## Sheet: S4
Supplementary Table S4, Data mining of the plasma cfDNA MethylCap/seq libraries （1）
	HC	CHB	LC	HCC	NSCLC
rawReads	37610900	37072952	35016215	33286609	33002633
Mapping	19083142	18285110	16389041	14422110	14894363
Mapping%	0.507383	0.49322	0.468041	0.433271	0.451308
`
