# Supplementary material for: Genome-wide methylation profiling of the different stages of hepatitis B virus-related hepatocellular carcinoma development in plasma cell-free DNA reveals potential biomarkers for early detection and high-risk monitoring of hepatocellular carcinoma
Source: Clin Epigenetics. 2014 Dec 2;6(1):30. doi: 10.1186/1868-7083-6-30 (PMC4391300; doi:10.1186/1868-7083-6-30)
Supplement: Supplementary file 2 — Additional file 2: Table S5: Pairwise overlap of bases of peak regions for each sample as indicated by BALM and MACS. (XLSX 9 KB) [file 13148_2014_94_MOESM2_ESM.xlsx]

## Sheet: S5
Supplementary Table S5 Pair-wise Overlap base of the peak region for each sample from BALM and MACS
		HC	CHB	LC	HCC	NSCLC
BALM	HC	1
	CHB	0.81502	1
	LC	0.76447	0.820152	1
	HCC	0.747777	0.802572	0.805123	1
	NSCLC	0.751602	0.802326	0.80584	0.810282	1
MACS	HC	1
	CHB	0.783401	1
	LC	0.748668	0.809142	1
	HCC	0.733785	0.795558	0.817002	1
	NSCLC	0.734837	0.797749	0.808259	0.820166	1
