# Supplementary material for: Genome-wide methylation profiling of the different stages of hepatitis B virus-related hepatocellular carcinoma development in plasma cell-free DNA reveals potential biomarkers for early detection and high-risk monitoring of hepatocellular carcinoma
Source: Clin Epigenetics. 2014 Dec 2;6(1):30. doi: 10.1186/1868-7083-6-30 (PMC4391300; doi:10.1186/1868-7083-6-30)
Supplement: Supplementary file 3 — Additional file 3: Table S6: Data mining of plasma cfDNA MethylCap-seq libraries (2). *peaks are considered to be shared when they have overlapping regions. (XLSX 9 KB) [file 13148_2014_94_MOESM3_ESM.xlsx]

## Sheet: S6
Supplementary Table S6. Data mining of the plasma cfDNA MethylCap/seq libraries （2）
	MACS	BALM	Share*
HC	206157	286136	226898(92.2%)
CHB	258491	271847	257344(97%)
LC	318252	286529	282203(93.3%)
HCC	299162	242262	242987(89.8%)
NSCLC	310679	297721	290096(95.4%)
*, the peaks are defined to be share when they have overlap region.
