# Supplementary material for: Genome-wide methylation profiling of the different stages of hepatitis B virus-related hepatocellular carcinoma development in plasma cell-free DNA reveals potential biomarkers for early detection and high-risk monitoring of hepatocellular carcinoma
Source: Clin Epigenetics. 2014 Dec 2;6(1):30. doi: 10.1186/1868-7083-6-30 (PMC4391300; doi:10.1186/1868-7083-6-30)
Supplement: Supplementary file 4 — Additional file 4: Table S7: Data mining of plasma cfDNA MethylCap-seq libraries (3). (XLSX 9 KB) [file 13148_2014_94_MOESM4_ESM.xlsx]

## Sheet: S7
Supplementary Table S7, Data mining of the plasma cfDNA MethylCap/seq libraries （3）
	CHB	LC	HCC	NSCLC
Total DMR	51047	107376	77967	90759
Gene related	28659	62077	44940	51289
CGI related	421	1061	1142	741
CGI+gene related	324	807	866	552
