# Supplementary material for: Genome-wide methylation profiling of the different stages of hepatitis B virus-related hepatocellular carcinoma development in plasma cell-free DNA reveals potential biomarkers for early detection and high-risk monitoring of hepatocellular carcinoma
Source: Clin Epigenetics. 2014 Dec 2;6(1):30. doi: 10.1186/1868-7083-6-30 (PMC4391300; doi:10.1186/1868-7083-6-30)
Supplement: Supplementary file 5 — Additional file 5: Table S8: General characteristics of aberrant methylation patterns according to UCSC genomic context definitions. (XLSX 8 KB) [file 13148_2014_94_MOESM5_ESM.xlsx]

## Sheet: S8
Supplementary Table S8. General characteristics of aberrantly methylation patterns according to UCSC genomic context definition
	Promoter	UTR5	Exon	Intron	UTR3	lncRNA	mir
CHB	3216	12558	5670	26544	25273	7467	132
LC	5133	21448	13033	57469	54991	15884	269
HCC	5731	21737	8225	41360	39373	11212	197
