# Supplementary material for: Genome-wide methylation profiling of the different stages of hepatitis B virus-related hepatocellular carcinoma development in plasma cell-free DNA reveals potential biomarkers for early detection and high-risk monitoring of hepatocellular carcinoma
Source: Clin Epigenetics. 2014 Dec 2;6(1):30. doi: 10.1186/1868-7083-6-30 (PMC4391300; doi:10.1186/1868-7083-6-30)
Supplement: Supplementary file 6 — Additional file 6: Table S9: Plasma cfDNA DMGs belong to early stage of HCC carcinogenesis progression. ※logarithmic transformations of P values to show significance levels of differentially methylated regions (for DMR estimations) or methylation blocks (for MACS). Higher values indicate higher probabilities of DMR or methylation blocks. (XLSX 26 KB) [file 13148_2014_94_MOESM6_ESM.xlsx]

## Sheet: S9
Supplementary Table S9 Plasma cfDNA DMGs belong to early stage of HCC carcinogenesis progression
Genomic loci of hypermethylation DMR*	Peak ID	-10 log pvalue※	RefGene ID	refGene	Transcrption Direction	Peak in gene feature
chr1：1148984-1149567	MACS_peak_116	40.94	NM_003327	TNFRSF4	-	Intron2
chr1：2082062-2082623	MACS_peak_428	36.27	NM_002744	PRKCZ	+	Exon9
chr1：2211779-2212192	MACS_peak_477	55.42	NM_003036	SKI	+	Intron1
chr1：3790446-3790989	MACS_peak_1057	57.54	NM_001282669	DFFB	+	Intron6
chr1：13909286-13909844	MACS_peak_3077	42.72	NM_006474	PDPN	+	Promoter
chr1：15250009-15250454	MACS_peak_3237	84.18	NM_001018000	KAZN	+	Promoter
chr1：20669382-20670022	MACS_peak_4170	49.57	NM_001039500	VWA5B1	+	Intron15
chr1：26233337-26233873	MACS_peak_5032	31.87	NM_005563	STMN1	-	Promoter
chr1：27894438-27894948	MACS_peak_5257	147.08	NM_001029882	AHDC1	-	UTR3
chr1：32802091-32802501	MACS_peak_5763	40.98	NM_023009	MARCKSL1	-	Promoter
chr1：36042177-36042575	MACS_peak_6042	41.85	NM_178548	TFAP2E	+	Intron3
chr1：38229716-38230258	MACS_peak_6276	31.51	NM_173641	EPHA10	-	UTR3
chr1：39570296-39570792	MACS_peak_6402	47.58	NM_012090	MACF1	+	Intron1
chr1：45307844-45308621	MACS_peak_7020	93.62	NM_001166292	PTCH2	-	Intron1
chr1：47882693-47883318	MACS_peak_7194	50.7	NM_012186	FOXE3	+	Promoter
chr1：47898749-47899367	MACS_peak_7196	38.62	NR_026878	FOXD2-AS1	-	UTR3
chr1：63832470-63833181	MACS_peak_8146	57.22	NM_013339	ALG6	+	Promoter
chr1：79472194-79472542	MACS_peak_8608	49.15	NM_022159	ELTD1	-	Intron1
chr1：110609942-110610493	MACS_peak_9701	30.98	NM_006492	ALX3	-	UTR3
chr1：110754432-110754950	MACS_peak_9715	33	NM_004978	KCNC4	+	Promoter
chr1：114694407-114695159	MACS_peak_9956	96.21	NM_205848	SYT6	-	Exon1
chr1：145381617-145382610	MACS_peak_10278	155.53	NM_001278267	LOC100288142	+	Intron99
chr1：152079952-152080641	MACS_peak_10624	34.4	NM_007113	TCHH	-	UTR3
chr1：154732473-154732945	MACS_peak_10822	36.11	NM_002249	KCNN3	-	Intron3
chr1：156645605-156646454	MACS_peak_11102	36.71	NM_006617	NES	-	UTR3
chr1：213124948-213125334	MACS_peak_13928	64.82	NM_001136474	VASH2	+	Exon3
chr1：214723766-214724262	MACS_peak_14018	77.72	NM_005401	PTPN14	-	Promoter
chr1：220960576-220961198	MACS_peak_14248	87.11	NM_022746	MARC1	+	Promoter
chr1：223900766-223901451	MACS_peak_14392	34.63	NM_001748	CAPN2	+	Promoter
chr1：228565497-228566088	MACS_peak_14925	75.01	NM_001098623	OBSCN	+	Intron102
chr1：229568429-229569055	MACS_peak_15039	32.35	NM_001100	ACTA1	-	UTR3
chr10：22634605-22635254	MACS_peak_19716	48.91	NM_012443	SPAG6	+	Promoter
chr10：47083335-47083901	MACS_peak_21177	93.7	NM_005972	NPY4R	+	Promoter
chr10：51784506-51784964	MACS_peak_21377	37.14	NR_038275	FLJ31813	-	UTR3
chr10：63422367-63422698	MACS_peak_21707	81.75	NM_173554	C10orf107	+	Promoter
chr10：88728443-88728927	MACS_peak_23428	41.76	NM_006829	ADIRF	+	Promoter
chr10：92616452-92617202	MACS_peak_23523	31.23	NM_019860	HTR7	-	Exon1
chr10：102746361-102746737	MACS_peak_24203	64.82	NM_001163812	C10orf2	+	Promoter
chr10：102778464-102778869	MACS_peak_24211	64.22	NM_001195263	PDZD7	-	Intron8
chr10：111766594-111767191	MACS_peak_24720	39.99	NM_001121	ADD3	+	Promoter
chr10：115803973-115804691	MACS_peak_25026	56.69	NM_000684	ADRB1	+	Exon1
chr10：131264593-131265146	MACS_peak_26968	95.34	NM_002412	MGMT	+	Promoter
chr10：134122375-134123657	MACS_peak_27787	278.53	NM_173575	STK32C	-	Promoter
chr10：134756618-134757178	MACS_peak_28023	78.34	NM_001200049	TTC40	-	Promoter
chr10：135148143-135148677	MACS_peak_28162	32	NM_015722	CALY	-	UTR3
chr10：135149833-135150420	MACS_peak_28163	40.67	NM_015722	CALY	-	UTR3
chr11：18230317-18230917	MACS_peak_30200	46.07	NR_026541	LOC494141	+	Promoter
chr11：32449624-32450528	MACS_peak_30624	39.17	NM_024426	WT1	-	Intron2
chr11：60718094-60718838	MACS_peak_31851	36.89	NR_027391	SLC15A3	-	Intron1
chr11：62477401-62477991	MACS_peak_32196	46.82	NR_037949	BSCL2	-	Promoter
chr11：64611138-64611730	MACS_peak_32550	82.62	NM_017525	CDC42BPG	-	Intron1
chr11：72975339-72976202	MACS_peak_34243	52.8	NM_176797	P2RY6	+	UTR5
chr11：74953291-74953703	MACS_peak_34383	47.98	NM_001195528	TPBGL	+	Promoter
chr11：92702867-92703720	MACS_peak_35058	72.55	NM_005959	MTNR1B	+	Promoter
chr11：117668070-117668852	MACS_peak_36200	46.08	NM_020693	DSCAML1	-	Promoter
chr11：119020556-119021031	MACS_peak_36378	42.47	NM_001142505	ABCG4	+	Promoter
chr11：120434432-120435041	MACS_peak_36588	33.32	NM_001282470	GRIK4	+	Promoter
chr11：125756755-125757375	MACS_peak_37068	38.49	NM_001134793	HYLS1	+	Promoter
chr11：130319854-130320605	MACS_peak_37598	36.51	NM_139055	ADAMTS15	+	Intron1
chr12：6418829-6419698	MACS_peak_39290	163.29	NM_001144856	PLEKHG6	+	Promoter
chr12：31079866-31080431	MACS_peak_40505	42.21	NM_001080509	TSPAN11	+	Exon1
chr12：49689808-49690351	MACS_peak_41257	43.83	NM_006262	PRPH	+	Promoter
chr12：49729383-49730306	MACS_peak_41262	38.21	NM_001008223	C1QL4	-	UTR3
chr12：54387271-54387868	MACS_peak_41797	46.29	NR_029617	MIR196A2	+	Promoter
chr12：54412125-54412743	MACS_peak_41799	32.8	NR_003084	HOXC5	+	Promoter
chr12：54412910-54413761	MACS_peak_41800	42.01	NR_003084	HOXC5	+	Intron1
chr12：54428355-54429048	MACS_peak_41803	34.18	NR_003084	HOXC5	+	Exon2
chr12：58012811-58013260	MACS_peak_42134	75.25	NM_133489	SLC26A10	+	Promoter
chr12：132690325-132690902	MACS_peak_47520	54.56	NM_021808	GALNT9	-	UTR3
chr13：21348249-21349084	MACS_peak_48008	42.91	NM_174928	N6AMT2	-	Promoter
chr13：27845473-27846092	MACS_peak_48683	57.9	NM_206827	RASL11A	+	Promoter
chr13：42030770-42031214	MACS_peak_49452	59.84	NM_014059	RGCC	+	Promoter
chr13：58207057-58207845	MACS_peak_50141	92.51	NM_001040429	PCDH17	+	Promoter
chr13：92051457-92052399	MACS_peak_51099	85.51	NM_004466	GPC5	+	Promoter
chr13：113950414-113951179	MACS_peak_53264	80.13	NM_005561	LAMP1	+	Promoter
chr14：68067118-68067871	MACS_peak_55710	81.25	NM_004569	PIGH	-	Promoter
chr14：69950322-69950673	MACS_peak_55850	56.82	NM_001161498	PLEKHD1	+	Promoter
chr14：100069257-100070249	MACS_peak_58338	68.54	NM_001144995	CCDC85C	-	Exon1
chr14：100124920-100125775	MACS_peak_58352	53.32	NM_001127258	HHIPL1	+	Intron3
chr14：100258368-100259318	MACS_peak_58385	106.05	NM_001008707	EML1	+	Promoter
chr14：103655721-103656406	MACS_peak_59234	155.01	NR_033938	LINC00605	-	Promoter
chr14：105070385-105070928	MACS_peak_59612	31.45	NM_207379	TMEM179	-	Exon1
chr14：105445103-105445732	MACS_peak_59739	37.93	NM_138420	AHNAK2	-	Promoter
chr15：41098646-41099253	MACS_peak_61515	39.33	NM_001258421	ZFYVE19	+	Promoter
chr15：43621086-43622081	MACS_peak_61820	109	NM_001159280	ADAL	+	Promoter
chr15：45670919-45671825	MACS_peak_61956	39.07	NM_001482	GATM	-	Exon1
chr15：57599239-57600006	MACS_peak_62436	53.13	NR_024433	LINC00926	+	Exon2
chr15：72667340-72668086	MACS_peak_63827	31.42	NR_027262	HEXA-AS1	+	Promoter
chr15：74218415-74218976	MACS_peak_63919	30.4	NM_005576	LOXL1	+	UTR5
chr15：79236574-79237212	MACS_peak_64446	85.36	NM_004390	CTSH	-	Promoter
chr15：96877388-96877965	MACS_peak_65775	54.56	NM_001145157	NR2F2	+	Promoter
chr15：99646309-99647050	MACS_peak_66016	105.16	NM_145728	SYNM	+	Promoter
chr16：121500-122279	MACS_peak_66524	35.02	NM_022450	RHBDF1	-	Intron1
chr16：326104-326652	MACS_peak_66575	43.45	NM_003834	RGS11	-	Promoter
chr16：1429763-1430653	MACS_peak_66954	57.06	NM_001193389	UNKL	-	Promoter
chr16：11679742-11680262	MACS_peak_68653	39.06	NM_004862	LITAF	-	Exon1
chr16：11761553-11762082	MACS_peak_68672	81.88	NM_003498	SNN	+	Promoter
chr16：15227413-15227821	MACS_peak_69053	41.15	NM_001285449	PDXDC1	+	Intron16
chr16：18801775-18802729	MACS_peak_69314	52.98	NM_001019	RPS15A	-	Promoter
chr16：23724343-23725064	MACS_peak_69693	56.46	NM_033266	ERN2	-	Exon1
chr16：30569989-30570524	MACS_peak_70375	31.94	NM_001172679	ZNF764	-	Promoter
chr16：31488889-31489571	MACS_peak_70565	46.58	NM_015927	TGFB1I1	+	Exon11
chr16：67218628-67219097	MACS_peak_72214	57.27	NM_178516	EXOC3L1	-	Exon13
chr16：67677901-67678645	MACS_peak_72298	112.77	NM_001013838	RLTPR	+	Promoter
chr16：69141565-69142073	MACS_peak_72501	33.64	NM_005329	HAS3	+	Exon1
chr16：69362780-69363732	MACS_peak_72534	152.43	NM_032382	COG8	-	Exon6
chr16：75285685-75286252	MACS_peak_73264	69.92	NM_001170720	BCAR1	-	Exon2
chr16：81111242-81111738	MACS_peak_73734	69.76	NM_001100873	C16orf46	-	Promoter
chr16：89159516-89160042	MACS_peak_75912	66.56	NR_045666	ACSF3	+	Promoter
chr16：90088419-90089004	MACS_peak_76264	34.75	NM_001481	GAS8	+	Promoter
chr17：30770851-30771291	MACS_peak_80383	52.67	NM_001270482	PSMD11	+	Promoter
chr17：34068633-34069150	MACS_peak_80583	33.06	NM_033315	RASL10B	+	Exon4
chr17：37783698-37784240	MACS_peak_80965	43.9	NM_032192	PPP1R1B	+	Exon1
chr17：40931940-40932480	MACS_peak_81419	50.78	NM_032387	WNK4	+	Promoter
chr17：42400648-42401504	MACS_peak_81631	41.73	NM_001143780	SLC25A39	-	Intron3
chr17：58499207-58499916	MACS_peak_83019	85.54	NM_181707	C17orf64	+	Promoter
chr17：79503079-79503790	MACS_peak_86569	57.22	NM_012418	FSCN2	+	Intron2
chr18：33767880-33769221	MACS_peak_89247	93.78	NM_017947	MOCOS	+	Intron1
chr18：74208468-74209034	MACS_peak_91543	30.11	NM_014643	ZNF516	-	Promoter
chr19：853181-853637	MACS_peak_92787	37.29	NM_001972	ELANE	+	Intron2
chr19：859751-860613	MACS_peak_92790	65.29	NM_001928	CFD	+	Promoter
chr19：1510374-1510884	MACS_peak_93019	33.51	NM_213604	ADAMTSL5	-	Exon4
chr19：2095239-2095749	MACS_peak_93211	39.79	NM_130807	MOB3A	-	Intron1
chr19：3687305-3687841	MACS_peak_93714	31.87	NM_012398	PIP5K1C	-	UTR3
chr19：6425563-6426713	MACS_peak_94534	116.02	NM_003685	KHSRP	-	Promoter
chr19：10398177-10398816	MACS_peak_95167	49.64	NM_001544	ICAM4	+	Promoter
chr19：11591241-11591975	MACS_peak_95481	32.02	NM_001420	ELAVL3	-	Exon1
chr19：11785112-11785714	MACS_peak_95518	33.73	NR_028594	ZNF833P	+	Promoter
chr19：15121117-15121693	MACS_peak_96040	35.31	NR_073589	SLC1A6	-	Exon1
chr19：15311957-15312691	MACS_peak_96069	62.04	NM_000435	NOTCH3	-	Promoter
chr19：17906314-17906674	MACS_peak_96606	49.15	NM_014256	B3GNT3	+	Promoter
chr19：19281161-19281889	MACS_peak_96965	43.56	NM_001145785	MEF2B	-	Promoter
chr19：30020621-30021176	MACS_peak_97465	36.66	NM_001146339	VSTM2B	+	Intron3
chr19：38886489-38887096	MACS_peak_98803	33.44	NM_001042522	SPRED3	+	Exon5
chr19：41195785-41196307	MACS_peak_99229	38.92	NM_004756	NUMBL	-	Intron1
chr19：47951026-47951609	MACS_peak_100197	61.05	NM_015063	SLC8A2	-	Intron4
chr19：48983146-48983761	MACS_peak_100413	38.81	NM_017457	CYTH2	+	Exon12
chr19：49375207-49375820	MACS_peak_100511	58.41	NM_014330	PPP1R15A	+	Promoter
chr19：49618336-49619038	MACS_peak_100570	45.23	NM_022165	LIN7B	+	Promoter
chr19：50886516-50887375	MACS_peak_100877	47.19	NM_002691	POLD1	+	Promoter
chr19：51815224-51815652	MACS_peak_101064	39.47	NM_001101372	IGLON5	+	Promoter
chr19：54466463-54467067	MACS_peak_101384	105.49	NM_031895	CACNG8	+	Promoter
chr19：55672263-55672908	MACS_peak_101622	69.7	NM_001256715	DNAAF3	-	Intron8
chr19：55791785-55792380	MACS_peak_101658	34.15	NM_001130106	HSPBP1	-	Promoter
chr19：58094235-58094901	MACS_peak_102037	54.12	NM_001010879	ZIK1	+	Promoter
chr2：30142376-30143053	MACS_peak_105783	46.92	NM_004304	ALK	-	Exon1
chr2：38301660-38302475	MACS_peak_106219	44.07	NM_000104	CYP1B1	-	UTR3
chr2：42395711-42396307	MACS_peak_106435	46.37	NM_019063	EML4	+	Promoter
chr2：74743517-74744483	MACS_peak_108196	134.73	NM_016170	TLX2	+	Promoter
chr2：87036043-87037259	MACS_peak_108723	110.18	NM_001145873	CD8A	-	Promoter
chr2：88355443-88356364	MACS_peak_108732	61.08	NM_016618	KRCC1	-	Promoter
chr2：99439486-99440004	MACS_peak_109267	67.39	NM_207362	KIAA1211L	-	Exon7
chr2：120188193-120189049	MACS_peak_110656	115.78	NM_183240	TMEM37	+	Promoter
chr2：183730663-183731079	MACS_peak_113561	79.53	NM_001463	FRZB	-	Exon1
chr2：219738407-219739147	MACS_peak_115084	55.05	NM_006522	WNT6	+	Exon4
chr2：239149801-239150515	MACS_peak_117043	38.6	NM_001142853	HES6	-	Promoter
chr2：240153234-240154149	MACS_peak_117339	55.42	NM_006037	HDAC4	-	UTR3
chr2：242674943-242675708	MACS_peak_118143	73.08	NM_152783	D2HGDH	+	Promoter
chr20：32891260-32892075	MACS_peak_120426	38.5	NM_000687	AHCY	-	Promoter
chr20：48183872-48184526	MACS_peak_121982	48.54	NM_000961	PTGIS	-	UTR3
chr20：48806257-48806775	MACS_peak_122058	33	NM_005194	CEBPB	+	Promoter
chr20：49640198-49640814	MACS_peak_122211	58.16	NM_002237	KCNG1	-	Promoter
chr20：61493443-61493953	MACS_peak_124292	39.79	NM_006602	TCFL5	-	Promoter
chr20：62259257-62259946	MACS_peak_124580	65.76	NM_012384	GMEB2	-	Promoter
chr21：14410113-14410910	MACS_peak_124899	45.15	NR_026916	ANKRD30BP2	+	Promoter
chr21：33785503-33786194	MACS_peak_125793	136.38	NM_058187	EVA1C	+	Promoter
chr21：38120580-38120932	MACS_peak_126277	49.15	NM_005069	SIM2	+	Exon11
chr21：47517049-47517695	MACS_peak_128317	36.89	NM_001849	COL6A2	+	Promoter
chr22：18561351-18562144	MACS_peak_128772	51.36	NM_001199319	PEX26	+	Promoter
chr22：19138464-19138991	MACS_peak_128850	32.43	NM_005315	GSC2	-	Promoter
chr22：23413310-23413981	MACS_peak_129450	60.41	NM_002073	GNAZ	+	Promoter
chr22：23487553-23488179	MACS_peak_129472	50.62	NM_004914	RAB36	+	Promoter
chr22：29876250-29877291	MACS_peak_130341	149.82	NM_021076	NEFH	+	Promoter
chr22：39547541-39548198	MACS_peak_131809	30.66	NM_175709	CBX7	-	Intron1
chr22：48970497-48971018	MACS_peak_134212	52.41	NM_015381	FAM19A5	+	Promoter
chr3：10289091-10289934	MACS_peak_135542	54.11	NM_014760	TATDN2	+	Promoter
chr3：50401634-50402254	MACS_peak_138135	64.83	NM_006030	CACNA2D2	-	Exon38
chr3：53880626-53881393	MACS_peak_138563	41.19	NM_018397	CHDH	-	Promoter
chr3：57542895-57543816	MACS_peak_138744	38.31	NM_177966	PDE12	+	Exon1
chr3：126423580-126424125	MACS_peak_141313	140.92	NM_032343	CHCHD6	+	Promoter
chr3：128721518-128723174	MACS_peak_141690	147.93	NM_024768	EFCC1	+	Promoter
chr3：141120614-141120984	MACS_peak_142291	41.85	NM_001080412	ZBTB38	+	Intron6
chr3：180319180-180319847	MACS_peak_143647	82.31	NM_133462	TTC14	+	Promoter
chr4：2794125-2794693	MACS_peak_146053	55.33	NM_001122681	SH3BP2	+	Promoter
chr4：6223854-6224409	MACS_peak_146708	42.94	NR_037863	LOC285484	+	Intron1
chr4：37245014-37245635	MACS_peak_148551	111.68	NM_001144990	KIAA1239	+	Promoter
chr4：56212849-56213725	MACS_peak_149288	51.97	NM_024592	SRD5A3	+	Promoter
chr4：121991313-121992090	MACS_peak_151224	40.61	NM_024574	NDNF	-	UTR3
chr4：184018189-184019042	MACS_peak_153492	41.9	NM_024949	WWC2	+	Promoter
chr4：187292272-187292612	MACS_peak_154056	118.8	NR_033900	F11-AS1	-	UTR3
chr5：356270-356753	MACS_peak_154650	87.63	NM_020731	AHRR	+	Intron3
chr5：1009656-1010147	MACS_peak_154855	34.78	NM_033120	NKD2	+	Promoter
chr5：1443994-1444972	MACS_peak_155018	57.33	NM_001044	SLC6A3	-	Intron1
chr5：1594762-1595704	MACS_peak_155064	37.28	NR_003263	SDHAP3	-	Promoter
chr5：1881745-1882312	MACS_peak_155150	48.59	NM_016358	IRX4	-	UTR3
chr5：5138897-5139870	MACS_peak_155731	69.9	NM_139056	ADAMTS16	+	Promoter
chr5：37249708-37250187	MACS_peak_157450	133.43	NM_023073	C5orf42	-	Promoter
chr5：63256729-63257271	MACS_peak_158206	31.51	NM_000524	HTR1A	-	UTR3
chr5：132113541-132114170	MACS_peak_160429	50.39	NM_001098812	SEPT8	-	Promoter
chr5：132299683-132300324	MACS_peak_160445	77.44	NM_014423	AFF4	-	Promoter
chr5：138727314-138728068	MACS_peak_160989	47.87	NM_001161546	PROB1	-	UTR3
chr5：140201240-140201899	MACS_peak_161118	68.41	NM_018908	PCDHA5	+	Promoter
chr5：140502599-140503000	MACS_peak_161146	41.76	NM_018938	PCDHB4	+	Promoter
chr5：140516838-140517692	MACS_peak_161148	59.52	NM_015669	PCDHB5	+	Exon1
chr5：140589241-140589883	MACS_peak_161155	31.46	NM_018932	PCDHB12	+	Promoter
chr5：140745126-140746293	MACS_peak_161173	87.51	NM_018918	PCDHGA5	+	Promoter
chr5：148520239-148521162	MACS_peak_161552	67.19	NM_014945	ABLIM3	+	UTR5
chr5：150284019-150284764	MACS_peak_161786	48.47	NM_001172832	ZNF300	-	Intron1
chr5：179276679-179277496	MACS_peak_164173	89.68	NM_016175	C5orf45	-	Intron2
chr6：5134734-5135317	MACS_peak_165362	108.27	NM_001164841	LYRM4	-	Intron3
chr6：13488757-13489237	MACS_peak_166049	35.54	NM_018988	GFOD1	-	Promoter
chr6：29594841-29595494	MACS_peak_167198	36.47	NM_001470	GABBR1	-	Intron6
chr6：32054789-32055382	MACS_peak_167478	34.27	NM_019105	TNXB	-	Intron6
chr6：35743763-35744283	MACS_peak_167961	59.69	NM_207409	CLPSL2	+	Promoter
chr6：43253240-43253750	MACS_peak_168701	33.51	NM_032538	TTBK1	+	Exon15
chr6：99841880-99842567	MACS_peak_170328	34.52	NM_017421	COQ3	-	Intron1
chr7：27228749-27229290	MACS_peak_177827	31.57	NR_002795	HOXA11-AS	+	Exon2
chr7：70061303-70062035	MACS_peak_180160	49.34	NM_001127231	AUTS2	+	Intron5
chr7：100025148-100025908	MACS_peak_181814	95.37	NM_001194992	MEPCE	+	Promoter
chr7：100254128-100255040	MACS_peak_181867	49.75	NM_016188	ACTL6B	-	Promoter
chr7：127992470-127993032	MACS_peak_183033	30.34	NM_001174164	PRRT4	-	Intron5
chr7：128530339-128530794	MACS_peak_183087	37.36	NM_001135914	KCP	-	Intron20
chr7：138720949-138721647	MACS_peak_183780	102.17	NM_080660	ZC3HAV1L	-	Promoter
chr8：978343-978975	MACS_peak_186812	43.8	NR_073397	ERICH1-AS1	+	Intron3
chr8：1590636-1591125	MACS_peak_187047	55.33	NM_004745	DLGAP2	+	Intron5
chr8：19673760-19674474	MACS_peak_188845	38.6	NM_018142	INTS10	+	Promoter
chr8：41686631-41687251	MACS_peak_190426	57.82	NM_001142446	ANK1	-	UTR3
chr8：144911637-144912297	MACS_peak_195937	75.56	NM_014281	PUF60	-	Promoter
chr9：35490504-35491144	MACS_peak_197627	31.57	NM_014806	RUSC2	+	Promoter
chr9：35676190-35676571	MACS_peak_197645	49.15	NM_001216	CA9	+	Exon4
chr9：96107705-96108580	MACS_peak_199602	52.03	NM_001098808	C9orf129	-	Intron1
chr9：96337474-96338073	MACS_peak_199627	59.62	NM_005392	PHF2	+	Promoter
chr9：132257504-132258316	MACS_peak_202611	145.47	NR_038955	LINC00963	+	Intron2
chr9：136039552-136040076	MACS_peak_203568	52.15	NM_021996	GBGT1	-	Promoter
chr9：138594241-138595028	MACS_peak_204533	92.61	NM_020822	KCNT1	+	Intron1
chr9：138800145-138800887	MACS_peak_204614	89.68	NM_015447	CAMSAP1	-	Promoter
chr9：139582434-139583103	MACS_peak_204887	82.1	NM_006412	AGPAT2	-	Promoter
chr9：140081696-140082523	MACS_peak_205046	74.69	NM_013366	ANAPC2	-	UTR3
chr9：140446788-140447250	MACS_peak_205173	36.84	NM_032477	MRPL41	+	Promoter
chrX：2746290-2746808	MACS_peak_205362	83.2	NM_003918	GYG2	+	Promoter
