# Supplementary material for: Genome-wide methylation profiling of the different stages of hepatitis B virus-related hepatocellular carcinoma development in plasma cell-free DNA reveals potential biomarkers for early detection and high-risk monitoring of hepatocellular carcinoma
Source: Clin Epigenetics. 2014 Dec 2;6(1):30. doi: 10.1186/1868-7083-6-30 (PMC4391300; doi:10.1186/1868-7083-6-30)
Supplement: Supplementary file 7 — Additional file 7: Table S10: Plasma cfDNA DMGs belong to middle stage of HCC carcinogenesis progression. (XLSX 29 KB) [file 13148_2014_94_MOESM7_ESM.xlsx]

## Sheet: S10
Supplementary Table S10 Plasma cfDNA DMGs belong to middle stage of HCC carcinogenesis progression
Genomic loci of hypermethylation DMR*	Peak ID	-10 log pvalue※	RefGene ID	refGene	Transcrption Direction	Peak in gene feature
chr1：1149019-1149699	MACS_peak_113	96.72	NM_003327	TNFRSF4	-	Intron2
chr1：1713329-1714291	MACS_peak_314	79.93	NM_001198994	NADK	-	Promoter
chr1：2082134-2082906	MACS_peak_448	246.94	NM_002744	PRKCZ	+	Exon9
chr1：2211686-2212197	MACS_peak_494	63.92	NM_003036	SKI	+	Intron1
chr1：3790453-3790916	MACS_peak_1031	145.33	NM_001282669	DFFB	+	Intron6
chr1：6525937-6526642	MACS_peak_1708	86.01	NM_001265594	PLEKHG5	-	Exon22
chr1：13909376-13909961	MACS_peak_3369	65.17	NM_006474	PDPN	+	Promoter
chr1：15249725-15250422	MACS_peak_3554	56.39	NM_001018000	KAZN	+	Promoter
chr1：20669258-20670094	MACS_peak_4674	89.98	NM_001039500	VWA5B1	+	Intron15
chr1：21057464-21058065	MACS_peak_4747	63.8	NM_001103161	SH2D5	-	Intron1
chr1：26233213-26233816	MACS_peak_5686	48.88	NM_005563	STMN1	-	Promoter
chr1：32802192-32802514	MACS_peak_6609	66.93	NM_023009	MARCKSL1	-	Promoter
chr1：35350347-35351149	MACS_peak_6894	63.08	NM_001080418	DLGAP3	-	Exon6
chr1：36042087-36042523	MACS_peak_6957	46.87	NM_178548	TFAP2E	+	Intron3
chr1：38229616-38230320	MACS_peak_7255	78.18	NM_173641	EPHA10	-	UTR3
chr1：39570316-39570861	MACS_peak_7433	60.85	NM_012090	MACF1	+	Intron1
chr1：45307906-45308615	MACS_peak_8204	42.18	NM_001166292	PTCH2	-	Intron1
chr1：47882711-47883556	MACS_peak_8444	97	NM_012186	FOXE3	+	Promoter
chr1：47898590-47900559	MACS_peak_8448	306.3	NR_026878	FOXD2-AS1	-	UTR3
chr1：55445380-55446207	MACS_peak_9165	123.51	NM_182532	TMEM61	+	Promoter
chr1：78510930-78511713	MACS_peak_10096	50.74	NM_017655	GIPC2	+	UTR5
chr1：79472017-79472656	MACS_peak_10114	118.96	NM_022159	ELTD1	-	Intron1
chr1：110609919-110611225	MACS_peak_11309	84.12	NM_006492	ALX3	-	UTR3
chr1：110754560-110754932	MACS_peak_11331	85.2	NM_004978	KCNC4	+	Promoter
chr1：114694477-114695180	MACS_peak_11619	94.37	NM_205848	SYT6	-	Exon1
chr1：118727263-118727819	MACS_peak_11846	31.78	NM_206996	SPAG17	-	Exon1
chr1：145382256-145382633	MACS_peak_11956	50.03	NM_001278267	LOC100288142	+	Intron99
chr1：152079978-152081003	MACS_peak_12389	68.72	NM_007113	TCHH	-	UTR3
chr1：154732395-154732961	MACS_peak_12651	100.82	NM_002249	KCNN3	-	Intron3
chr1：156645930-156646729	MACS_peak_13012	77.82	NM_006617	NES	-	UTR3
chr1：213124641-213125336	MACS_peak_16283	78.97	NM_001136474	VASH2	+	Intron1
chr1：214723635-214724466	MACS_peak_16398	47.92	NM_005401	PTPN14	-	Promoter
chr1：220960579-220961404	MACS_peak_16658	106.95	NM_022746	MARCH1	+	Promoter
chr1：228565644-228566234	MACS_peak_17438	89.29	NM_001098623	OBSCN	+	Exon103
chr1：229568554-229569097	MACS_peak_17568	61.03	NM_001100	ACTA1	-	UTR3
chr10：22634611-22635281	MACS_peak_22843	51.26	NM_012443	SPAG6	+	Promoter
chr10：44102365-44103096	MACS_peak_24270	143.89	NM_145312	ZNF485	+	Promoter
chr10：47083318-47083886	MACS_peak_24470	118.97	NM_005972	NPY4R	+	Promoter
chr10：51784372-51784866	MACS_peak_24717	42.38	NR_038275	FLJ31813	-	UTR3
chr10：63422394-63423093	MACS_peak_25062	70.9	NM_173554	C10orf107	+	UTR5
chr10：88727976-88728594	MACS_peak_27162	47.85	NM_006829	ADIRF	+	Promoter
chr10：92616450-92617326	MACS_peak_27272	58.18	NM_019860	HTR7	-	Exon1
chr10：97049648-97050213	MACS_peak_27518	66.96	NM_020992	PDLIM1	-	Promoter
chr10：102746360-102746743	MACS_peak_28086	114.77	NM_001163812	C10orf2	+	Promoter
chr10：102778436-102778889	MACS_peak_28099	53.22	NM_001195263	PDZD7	-	Intron8
chr10：111766342-111767318	MACS_peak_28708	93.48	NM_001121	ADD3	+	Promoter
chr10：115803894-115805313	MACS_peak_29086	96.86	NM_000684	ADRB1	+	Exon1
chr10：131264398-131265214	MACS_peak_31278	91.74	NM_002412	MGMT	+	Promoter
chr10：134122234-134123595	MACS_peak_32145	302.13	NM_173575	STK32C	-	Promoter
chr10：134756508-134757188	MACS_peak_32383	170.33	NM_001200049	TTC40	-	Promoter
chr10：135148034-135148849	MACS_peak_32503	69.24	NM_015722	CALY	-	UTR3
chr10：135149738-135150588	MACS_peak_32504	53.21	NM_015722	CALY	-	UTR3
chr11：18230312-18231004	MACS_peak_34710	139.76	NR_026541	LOC494141	+	Promoter
chr11：45907693-45908387	MACS_peak_35921	56.6	NM_005456	MAPK8IP1	+	Promoter
chr11：60718089-60718827	MACS_peak_36638	99.13	NR_027391	SLC15A3	-	Intron1
chr11：62474078-62475084	MACS_peak_37051	113.96	NR_037949	BSCL2	-	Intron2
chr11：64611378-64611835	MACS_peak_37484	52.87	NM_017525	CDC42BPG	-	Intron1
chr11：72975522-72975995	MACS_peak_39463	67.66	NM_176797	P2RY6	+	UTR5
chr11：74953176-74953718	MACS_peak_39629	46.1	NM_001195528	TPBGL	+	Promoter
chr11：92702897-92703620	MACS_peak_40463	47.84	NM_005959	MTNR1B	+	Promoter
chr11：93582498-93583417	MACS_peak_40502	68.91	NM_001144871	VSTM5	-	UTR3
chr11：117667999-117668841	MACS_peak_41794	81.85	NM_020693	DSCAML1	-	Promoter
chr11：119020566-119021197	MACS_peak_42020	54	NM_001142505	ABCG4	+	Promoter
chr11：120434445-120435031	MACS_peak_42265	36.45	NM_001282470	GRIK4	+	Promoter
chr11：125756661-125757229	MACS_peak_42820	31.13	NM_001134793	HYLS1	+	Promoter
chr11：130319833-130320324	MACS_peak_43406	74.26	NM_139055	ADAMTS15	+	Intron1
chr12：6418808-6419701	MACS_peak_45307	287.96	NM_001144856	PLEKHG6	+	Promoter
chr12：6677726-6678948	MACS_peak_45372	166.09	NM_001033714	NOP2	-	Promoter
chr12：22697602-22698503	MACS_peak_46376	92.11	NM_014802	C2CD5	-	Promoter
chr12：31079837-31080372	MACS_peak_46730	104.7	NM_001080509	TSPAN11	+	UTR5
chr12：49689628-49690516	MACS_peak_47609	101	NM_006262	PRPH	+	Promoter
chr12：49729338-49730469	MACS_peak_47616	110.86	NM_001008223	C1QL4	-	UTR3
chr12：54387395-54387835	MACS_peak_48291	46.54	NR_029617	MIR196A2	+	Promoter
chr12：54412848-54413635	MACS_peak_48294	78.8	NR_003084	HOXC5	+	Intron1
chr12：54428286-54428846	MACS_peak_48299	52.03	NR_003084	HOXC5	+	Exon2
chr12：58012589-58013454	MACS_peak_48712	103.11	NM_133489	SLC26A10	+	Promoter
chr12：129337131-129337895	MACS_peak_54012	113.24	NM_144669	GLT1D1	+	Promoter
chr12：130526367-130527171	MACS_peak_54217	56.07	NR_024457	LOC100190940	-	UTR3
chr12：132690463-132690920	MACS_peak_54928	52.87	NM_021808	GALNT9	-	UTR3
chr13：21348244-21348849	MACS_peak_55464	48.74	NM_174928	N6AMT2	-	Promoter
chr13：42030635-42031332	MACS_peak_57110	49.47	NM_014059	RGCC	+	Promoter
chr13：52703121-52704278	MACS_peak_57783	101.38	NM_199289	NEK5	-	Intron1
chr13：58206974-58207954	MACS_peak_57944	100.71	NM_001040429	PCDH17	+	Promoter
chr13：92051370-92052410	MACS_peak_58942	151.62	NM_004466	GPC5	+	Promoter
chr13：113950394-113951155	MACS_peak_61316	73.39	NM_005561	LAMP1	+	Promoter
chr14：68066939-68067917	MACS_peak_64105	100.88	NM_004569	PIGH	-	Exon1
chr14：69950306-69950775	MACS_peak_64279	76.68	NM_001161498	PLEKHD1	+	Promoter
chr14：100068988-100070130	MACS_peak_67151	237.99	NM_001144995	CCDC85C	-	Exon1
chr14：100125305-100126158	MACS_peak_67165	80.96	NM_001127258	HHIPL1	+	Intron3
chr14：100258642-100259361	MACS_peak_67205	61.93	NM_001008707	EML1	+	Promoter
chr14：103655558-103656719	MACS_peak_68164	181.21	NR_033938	LINC00605	-	Promoter
chr14：105070140-105070919	MACS_peak_68587	128.91	NM_207379	TMEM179	-	Exon1
chr14：105445037-105445699	MACS_peak_68721	163.23	NM_138420	AHNAK2	-	Promoter
chr15：43621354-43622119	MACS_peak_71069	167.46	NM_001159280	ADAL	+	Promoter
chr15：57599120-57599826	MACS_peak_71811	42.35	NR_024433	LINC00926	+	Exon2
chr15：74218414-74219380	MACS_peak_73601	134.12	NM_005576	LOXL1	+	UTR5
chr15：79236576-79237114	MACS_peak_74232	77.79	NM_004390	CTSH	-	Promoter
chr15：96877153-96877982	MACS_peak_75756	90.59	NM_001145157	NR2F2	+	Promoter
chr15：99646025-99647156	MACS_peak_76016	158.83	NM_145728	SYNM	+	Promoter
chr15：100890456-100890985	MACS_peak_76220	105.48	NR_028140	SPATA41	-	Promoter
chr16：121581-122147	MACS_peak_76560	59.06	NM_022450	RHBDF1	-	Intron1
chr16：326076-326928	MACS_peak_76626	104.34	NM_003834	RGS11	-	Promoter
chr16：1429936-1431266	MACS_peak_76993	124.61	NM_001193389	UNKL	-	Promoter
chr16：2907087-2907754	MACS_peak_77428	58.56	NM_022119	PRSS22	-	UTR3
chr16：11679689-11680268	MACS_peak_78919	36.86	NM_004862	LITAF	-	Exon1
chr16：11761611-11761984	MACS_peak_78943	114.77	NM_003498	SNN	+	Promoter
chr16：15227412-15227819	MACS_peak_79395	57.59	NM_001285449	PDXDC1	+	Intron16
chr16：18801853-18802772	MACS_peak_79721	139.16	NM_001019	RPS15A	-	Promoter
chr16：19534502-19535166	MACS_peak_79798	58.79	NM_001199022	CCP110	+	Promoter
chr16：23724716-23725059	MACS_peak_80172	75.91	NM_033266	ERN2	-	Exon1
chr16：30569992-30570612	MACS_peak_81003	47.71	NM_001172679	ZNF764	-	Promoter
chr16：46918846-46919699	MACS_peak_81457	88.52	NM_133443	GPT2	+	Promoter
chr16：67218524-67219261	MACS_peak_83093	191.21	NM_178516	EXOC3L1	-	Intron13
chr16：67561748-67562692	MACS_peak_83163	60.56	NM_001193522	FAM65A	+	Promoter
chr16：67677746-67678647	MACS_peak_83190	158.83	NM_001013838	RLTPR	+	Promoter
chr16：69141583-69142199	MACS_peak_83460	34.76	NM_005329	HAS3	+	Exon1
chr16：69362631-69363700	MACS_peak_83495	124.03	NM_032382	COG8	-	Exon6
chr16：75285712-75286462	MACS_peak_84352	59.7	NM_001170720	BCAR1	-	Exon2
chr17：1172938-1173945	MACS_peak_88053	146.67	NM_001164405	BHLHA9	+	Promoter
chr17：4899878-4900506	MACS_peak_89146	77.15	NM_001167987	INCA1	-	Exon2
chr17：19266400-19267125	MACS_peak_91418	61.49	NM_001243473	B9D1	-	Promoter
chr17：30770832-30771247	MACS_peak_92437	48.68	NM_001270482	PSMD11	+	Promoter
chr17：34068652-34069157	MACS_peak_92685	41.61	NM_033315	RASL10B	+	Exon4
chr17：37783680-37784256	MACS_peak_93204	198.69	NM_032192	PPP1R1B	+	Exon1
chr17：40931827-40932713	MACS_peak_93780	39.04	NM_032387	WNK4	+	Promoter
chr17：42061440-42062213	MACS_peak_93972	72.44	NM_004160	PYY	-	UTR3
chr17：42400537-42401570	MACS_peak_94048	127.42	NM_001143780	SLC25A39	-	Intron3
chr17：56401747-56403201	MACS_peak_95549	159.9	NM_004758	BZRAP1	-	Intron5
chr17：79502976-79503856	MACS_peak_99847	152.43	NM_012418	FSCN2	+	Intron2
chr17：80329964-80330716	MACS_peak_100151	59.56	NM_018949	UTS2R	+	Promoter
chr18：33767761-33768626	MACS_peak_102824	80.01	NM_017947	MOCOS	+	Intron1
chr18：74208223-74208915	MACS_peak_105368	87.25	NM_014643	ZNF516	-	Promoter
chr19：851900-853668	MACS_peak_106669	321.67	NM_001972	ELANE	+	UTR5
chr19：982086-982766	MACS_peak_106717	80.33	NM_024100	WDR18	+	Promoter
chr19：1239135-1240206	MACS_peak_106807	191.9	NM_152769	C19orf26	-	Promoter
chr19：1510424-1510989	MACS_peak_106905	75.06	NM_213604	ADAMTSL5	-	Exon4
chr19：2095372-2095832	MACS_peak_107122	156.5	NM_130807	MOB3A	-	Intron1
chr19：3687396-3687998	MACS_peak_107660	88.01	NM_012398	PIP5K1C	-	UTR3
chr19：3720737-3721604	MACS_peak_107676	102.93	NM_001267561	TJP3	+	Promoter
chr19：6425612-6426003	MACS_peak_108614	104.65	NM_003685	KHSRP	-	Promoter
chr19：10398297-10398956	MACS_peak_109376	52.01	NM_001544	ICAM4	+	Promoter
chr19：10625398-10626859	MACS_peak_109437	129	NM_030760	S1PR5	-	UTR3
chr19：11591184-11592155	MACS_peak_109764	101.48	NM_001420	ELAVL3	-	Exon1
chr19：11784759-11785813	MACS_peak_109812	102.13	NR_028594	ZNF833P	+	Promoter
chr19：15121181-15121923	MACS_peak_110461	60.26	NR_073589	SLC1A6	-	Exon1
chr19：15311862-15312731	MACS_peak_110494	72.44	NM_000435	NOTCH3	-	Promoter
chr19：17414442-17415677	MACS_peak_110971	253.41	NM_023937	MRPL34	+	Promoter
chr19：19281141-19281759	MACS_peak_111531	94.83	NM_001145785	MEF2B	-	Promoter
chr19：30020586-30021344	MACS_peak_112098	89.09	NM_001146339	VSTM2B	+	Intron3
chr19：38886417-38887032	MACS_peak_113634	41.25	NM_001042522	SPRED3	+	Exon5
chr19：46174336-46175420	MACS_peak_114956	114.85	NM_000164	GIPR	+	Intron3
chr19：47950880-47951641	MACS_peak_115377	131.04	NM_015063	SLC8A2	-	Intron4
chr19：48983135-48984033	MACS_peak_115658	132.89	NM_017457	CYTH2	+	Exon12
chr19：49061364-49062534	MACS_peak_115682	138.53	NM_177973	SULT2B1	+	Intron1
chr19：49375195-49375730	MACS_peak_115781	54	NM_014330	PPP1R15A	+	Promoter
chr19：49618267-49619786	MACS_peak_115855	202.07	NM_022165	LIN7B	+	Promoter
chr19：51815220-51815693	MACS_peak_116436	59.4	NM_001101372	IGLON5	+	Promoter
chr19：54410197-54410833	MACS_peak_116832	60.94	NM_002739	PRKCG	+	Exon18
chr19：54466407-54467029	MACS_peak_116846	69.75	NM_031895	CACNG8	+	Promoter
chr19：55672129-55672988	MACS_peak_117150	73.18	NM_001256715	DNAAF3	-	Exon9
chr19：56879064-56879567	MACS_peak_117488	72.99	NR_003127	ZNF542	+	Promoter
chr19：57702259-57702911	MACS_peak_117616	59.7	NM_003417	ZNF264	+	UTR5
chr19：58094354-58095208	MACS_peak_117655	73.55	NM_001010879	ZIK1	+	Promoter
chr2：30142424-30143076	MACS_peak_121801	82.96	NM_004304	ALK	-	Exon1
chr2：38301477-38302179	MACS_peak_122320	36.34	NM_000104	CYP1B1	-	UTR3
chr2：42395775-42396309	MACS_peak_122567	39.65	NM_019063	EML4	+	Promoter
chr2：74724286-74725258	MACS_peak_124687	109.17	NM_001009812	LBX2	-	Exon2
chr2：74743653-74744206	MACS_peak_124692	295.26	NM_016170	TLX2	+	Exon3
chr2：87036010-87037307	MACS_peak_125292	191.9	NM_001145873	CD8A	-	Promoter
chr2：95823958-95825005	MACS_peak_125482	80.9	NM_032788	ZNF514	-	Intron1
chr2：99439375-99440107	MACS_peak_125903	233.2	NM_207362	KIAA1211L	-	Exon7
chr2：113340936-113341732	MACS_peak_127134	101.61	NM_032309	CHCHD5	+	Promoter
chr2：120188202-120189323	MACS_peak_127450	168.42	NM_183240	TMEM37	+	Promoter
chr2：120190252-120190980	MACS_peak_127451	135.09	NM_183240	TMEM37	+	Promoter
chr2：183730655-183731096	MACS_peak_130723	54.31	NM_001463	FRZB	-	Exon1
chr2：219738292-219739190	MACS_peak_132474	56.83	NM_006522	WNT6	+	Exon4
chr2：239149811-239150440	MACS_peak_134679	93.64	NM_001142853	HES6	-	Promoter
chr2：240152885-240154152	MACS_peak_134966	129.84	NM_006037	HDAC4	-	UTR3
chr2：242548597-242549410	MACS_peak_135755	108.15	NM_015963	THAP4	-	UTR3
chr2：242675043-242675700	MACS_peak_135800	107.85	NM_152783	D2HGDH	+	Promoter
chr20：37554351-37554781	MACS_peak_139180	47.38	NM_030919	FAM83D	+	Promoter
chr20：48183920-48184371	MACS_peak_140398	69.98	NM_000961	PTGIS	-	UTR3
chr20：49640061-49640764	MACS_peak_140709	55.96	NM_002237	KCNG1	-	Promoter
chr20：61493449-61494303	MACS_peak_142978	96.19	NM_006602	TCFL5	-	Promoter
chr20：62259229-62260087	MACS_peak_143260	52.74	NM_012384	GMEB2	-	Promoter
chr21：14410169-14410632	MACS_peak_143609	60.35	NR_026916	ANKRD30BP2	+	Promoter
chr21：33785369-33786217	MACS_peak_144541	96.73	NM_058187	EVA1C	+	Promoter
chr21：38120569-38121019	MACS_peak_145095	126.87	NM_005069	SIM2	+	Exon11
chr22：19138335-19139141	MACS_peak_147849	43.07	NM_005315	GSC2	-	Promoter
chr22：23413320-23414045	MACS_peak_148545	92.2	NM_002073	GNAZ	+	Promoter
chr22：23487642-23488133	MACS_peak_148573	172.05	NM_004914	RAB36	+	Promoter
chr22：29876279-29877261	MACS_peak_149603	203.53	NM_021076	NEFH	+	Promoter
chr22：31364119-31364628	MACS_peak_149877	158.05	NR_002323	TUG1	+	Promoter
chr22：37172612-37173321	MACS_peak_150692	48.71	NM_001177701	IFT27	-	Promoter
chr22：39547596-39548147	MACS_peak_151382	32.05	NM_175709	CBX7	-	Intron1
chr22：43045641-43046271	MACS_peak_152216	40.35	NM_000398	CYB5R3	-	Promoter
chr22：44257443-44257951	MACS_peak_152579	127.64	NM_014351	SULT4A1	-	Promoter
chr22：46691708-46692302	MACS_peak_153377	195.26	NR_024009	GTSE1-AS1	-	UTR3
chr3：10857149-10857859	MACS_peak_155645	77.65	NM_014229	SLC6A11	+	Promoter
chr3：50401534-50402293	MACS_peak_158647	131.28	NM_006030	CACNA2D2	-	Exon38
chr3：53880586-53881339	MACS_peak_159131	46.03	NM_018397	CHDH	-	Promoter
chr3：57543138-57543552	MACS_peak_159338	41.05	NM_177966	PDE12	+	Exon1
chr3：126423442-126424055	MACS_peak_162210	62.8	NM_032343	CHCHD6	+	Promoter
chr3：127392220-127393827	MACS_peak_162405	217.95	NM_032548	ABTB1	+	Promoter
chr3：128721583-128723193	MACS_peak_162655	185.06	NM_024768	EFCC1	+	Promoter
chr3：141120605-141121006	MACS_peak_163373	42.09	NM_001080412	ZBTB38	+	Intron6
chr3：196697055-196697695	MACS_peak_166660	53.35	NM_025163	PIGZ	-	Promoter
chr4：2794293-2794659	MACS_peak_167568	58.3	NM_001122681	SH3BP2	+	Promoter
chr4：6223672-6224507	MACS_peak_168252	131.24	NR_037863	LOC285484	+	Intron1
chr4：37244971-37245758	MACS_peak_170298	94.39	NM_001144990	KIAA1239	+	Promoter
chr4：56213011-56213748	MACS_peak_171157	99.24	NM_024592	SRD5A3	+	Promoter
chr4：144256171-144256969	MACS_peak_174057	93.37	NM_002039	GAB1	+	Promoter
chr4：184018387-184019344	MACS_peak_175756	87.57	NM_024949	WWC2	+	Promoter
chr4：187292237-187292579	MACS_peak_176362	66.93	NR_033900	F11-AS1	-	UTR3
chr4：187357187-187357997	MACS_peak_176376	92.28	NR_033901	F11-AS1	-	UTR3
chr5：356243-356755	MACS_peak_176989	200.69	NM_020731	AHRR	+	Intron3
chr5：1009555-1010164	MACS_peak_177197	41.62	NM_033120	NKD2	+	Promoter
chr5：1444125-1444996	MACS_peak_177352	153.52	NM_001044	SLC6A3	-	Intron1
chr5：1594380-1595362	MACS_peak_177393	71.53	NR_003263	SDHAP3	-	Intron1
chr5：1881791-1882419	MACS_peak_177475	111.28	NM_016358	IRX4	-	UTR3
chr5：5139253-5139801	MACS_peak_178078	38.75	NM_139056	ADAMTS16	+	Promoter
chr5：7851260-7852186	MACS_peak_178393	105.45	NM_001089584	C5orf49	-	Exon1
chr5：37249756-37250438	MACS_peak_179965	131.8	NM_023073	C5orf42	-	Promoter
chr5：63256676-63257393	MACS_peak_180816	41.72	NM_000524	HTR1A	-	UTR3
chr5：132113320-132113983	MACS_peak_183280	81.91	NM_001098812	SEPT8	-	Promoter
chr5：138727329-138728368	MACS_peak_183962	81.47	NM_001161546	PROB1	-	UTR3
chr5：140201264-140201620	MACS_peak_184132	114.77	NM_018908	PCDHA5	+	Promoter
chr5：140502499-140503060	MACS_peak_184171	37.94	NM_018938	PCDHB4	+	Promoter
chr5：140516849-140517547	MACS_peak_184173	42.81	NM_015669	PCDHB5	+	Exon1
chr5：140589322-140589956	MACS_peak_184183	76.59	NM_018932	PCDHB12	+	Promoter
chr5：140745438-140746436	MACS_peak_184208	70.47	NM_018918	PCDHGA5	+	Promoter
chr5：150284134-150284980	MACS_peak_184924	89.11	NM_001172832	ZNF300	-	Intron1
chr5：176981739-176982396	MACS_peak_187097	99.17	NM_001190946	FAM193B	-	Promoter
chr5：179276671-179277706	MACS_peak_187680	152.16	NM_016175	C5orf45	-	Intron2
chr6：5135013-5135299	MACS_peak_188999	114.77	NM_001164841	LYRM4	-	Intron3
chr6：29594850-29595502	MACS_peak_191125	45.61	NM_001470	GABBR1	-	Intron6
chr6：32054709-32055414	MACS_peak_191469	78.09	NM_019105	TNXB	-	Intron6
chr6：35743549-35744408	MACS_peak_192044	73.18	NM_207409	CLPSL2	+	Promoter
chr6：42071191-42072241	MACS_peak_192754	142.15	NM_001164446	C6orf132	-	Exon5
chr6：43253171-43253902	MACS_peak_192953	91.62	NM_032538	TTBK1	+	Exon15
chr6：43970854-43971823	MACS_peak_193070	72.41	NM_001171992	C6orf223	+	Exon4
chr6：107348798-107349301	MACS_peak_194999	64.68	NM_001142468	C6orf203	+	Promoter
chr6：150390514-150391204	MACS_peak_196932	71.65	NM_024518	ULBP3	-	Promoter
chr7：6565447-6566104	MACS_peak_201950	59.31	NM_001145118	GRID2IP	-	Intron4
chr7：27228535-27229161	MACS_peak_202921	40.58	NR_002795	HOXA11-AS	+	Exon2
chr7：70061425-70061815	MACS_peak_205538	104.65	NM_001127231	AUTS2	+	Intron5
chr7：75543535-75544098	MACS_peak_206180	75.25	NM_000941	POR	+	Promoter
chr7：100024867-100025858	MACS_peak_207453	148.41	NM_001194992	MEPCE	+	Promoter
chr7：100254098-100254758	MACS_peak_207512	82.2	NM_016188	ACTL6B	-	Promoter
chr7：127992299-127992819	MACS_peak_208876	97.43	NM_001174164	PRRT4	-	Intron5
chr7：128530092-128530680	MACS_peak_208941	30.1	NM_001135914	KCP	-	Intron20
chr7：138720958-138721585	MACS_peak_209754	93.86	NM_080660	ZC3HAV1L	-	Promoter
chr7：139024157-139024963	MACS_peak_209792	171.22	NM_197964	C7orf55	+	Promoter
chr7：158380940-158382168	MACS_peak_212584	117.94	NM_002847	PTPRN2	-	Promoter
chr8：977999-978808	MACS_peak_213029	77.02	NR_073397	ERICH1-AS1	+	Intron3
chr8：1590743-1591125	MACS_peak_213270	104.65	NM_004745	DLGAP2	+	Intron5
chr8：23261694-23262641	MACS_peak_215700	81.04	NM_002318	LOXL2	-	Exon1
chr8：144911748-144912329	MACS_peak_223114	108.02	NM_014281	PUF60	-	Promoter
chr9：34381118-34381839	MACS_peak_224974	118.04	NM_032596	C9orf24	-	Exon5
chr9：35490496-35491202	MACS_peak_225085	55.76	NM_014806	RUSC2	+	Promoter
chr9：35676110-35676561	MACS_peak_225110	78.76	NM_001216	CA9	+	Exon4
chr9：96107933-96108535	MACS_peak_227373	48.95	NM_001098808	C9orf129	-	Intron1
chr9：114937800-114938954	MACS_peak_228703	116.52	NM_022486	SUSD1	-	Promoter
chr9：132257198-132258300	MACS_peak_230800	170.53	NR_038955	LINC00963	+	Intron2
chr9：136039382-136040061	MACS_peak_231872	57.68	NM_021996	GBGT1	-	Promoter
chr9：138593944-138595218	MACS_peak_232858	99.89	NM_001272003	KCNT1	+	UTR5
chr9：138800114-138801004	MACS_peak_232939	70.93	NM_015447	CAMSAP1	-	Promoter
chr9：139095732-139096750	MACS_peak_233045	162.69	NM_014564	LHX3	-	Promoter
chr9：139582215-139583507	MACS_peak_233218	264.38	NM_006412	AGPAT2	-	Promoter
chr9：140081715-140082541	MACS_peak_233391	227.1	NM_013366	ANAPC2	-	UTR3
chr9：140446639-140447279	MACS_peak_233514	137.43	NM_032477	MRPL41	+	Promoter
chrX：2746297-2746780	MACS_peak_233705	83.9	NM_003918	GYG2	+	Promoter
