# Supplementary material for: Genome-wide methylation profiling of the different stages of hepatitis B virus-related hepatocellular carcinoma development in plasma cell-free DNA reveals potential biomarkers for early detection and high-risk monitoring of hepatocellular carcinoma
Source: Clin Epigenetics. 2014 Dec 2;6(1):30. doi: 10.1186/1868-7083-6-30 (PMC4391300; doi:10.1186/1868-7083-6-30)
Supplement: Supplementary file 8 — Additional file 8: Table S11: Plasma cfDNA DMGs belong to late stage of HCC carcinogenesis progression. (XLSX 29 KB) [file 13148_2014_94_MOESM8_ESM.xlsx]

## Sheet: S11
Supplementary Table S11 Plasma cfDNA DMGs belong to late stage of HCC carcinogenesis progression
Genomic loci of hypermethylation DMR*	Peak ID	-10 log pvalue※	RefGene ID	refGene	Transcrption Direction	Peak in gene feature
chr1:2342955-2343541	MACS_peak_507	58.09	NM_153818	PEX10	-	UTR3
chr1:3542208-3542624	MACS_peak_870	43.55	NM_182752	TPRG1L	+	Promoter
chr1:6515778-6516839	MACS_peak_1692	89.8	NM_031475	ESPN	+	Intron10
chr1:10534238-10534946	MACS_peak_2781	55.46	NM_004401	DFFA	-	Promoter
chr1:12289604-12290040	MACS_peak_3352	56.86	NM_018156	VPS13D	+	Promoter
chr1:16162993-16163859	MACS_peak_4018	45.36	NR_024279	FLJ37453	-	Exon2
chr1:16482587-16483009	MACS_peak_4108	36	NM_004431	EPHA2	-	Promoter
chr1:21786074-21786866	MACS_peak_5195	37.92	NM_001256417	NBPF3	+	Intron2
chr1:26663291-26663939	MACS_peak_6249	74.72	NM_001039775	AIM1L	-	Intron11
chr1:33357888-33358590	MACS_peak_7312	84.78	NM_002143	HPCA	+	Intron2
chr1:40420146-40420591	MACS_peak_8297	55.97	NM_001136493	MFSD2A	+	Promoter
chr1:40782735-40783592	MACS_peak_8338	108.02	NM_001852	COL9A2	-	Intron1
chr1:47899577-47900624	MACS_peak_9303	52.65	NR_026878	FOXD2-AS1	-	UTR3
chr1:113008311-113008887	MACS_peak_12745	74.07	NM_004185	WNT2B	+	Promoter
chr1:117453444-117454180	MACS_peak_13082	41	NM_020440	PTGFRN	+	Promoter
chr1:119526618-119527278	MACS_peak_13187	33.56	NM_152380	TBX15	-	UTR3
chr1:145415551-145416126	MACS_peak_13317	59.03	NM_213653	HFE2	+	Exon3
chr1:151117576-151118386	MACS_peak_13654	82.26	NM_001178062	SEMA6C	-	Intron1
chr1:167408214-167409019	MACS_peak_15210	42.96	NM_000734	CD247	-	Intron3
chr1:175162359-175162874	MACS_peak_15616	42.71	NM_001162895	KIAA0040	-	Promoter
chr1:203045281-203045822	MACS_peak_17266	40.85	NM_015053	PPFIA4	+	Intron16
chr1:228785864-228786460	MACS_peak_19656	50.27	NR_002834	DUSP5P1	+	Exon2
chr1:247275503-247276199	MACS_peak_22117	101.25	NM_207401	C1orf229	-	UTR3
chr10:1741181-1741596	MACS_peak_22835	59.04	NM_018702	ADARB2	-	UTR3
chr10:7448506-7449849	MACS_peak_24039	115.81	NM_001018039	SFMBT2	-	Promoter
chr10:7454845-7455765	MACS_peak_24040	101.88	NM_001029880	SFMBT2	-	Promoter
chr10:30025861-30026602	MACS_peak_26480	40.71	NM_003174	SVIL	-	Promoter
chr10:30346881-30347747	MACS_peak_26524	45.36	NM_020848	KIAA1462	-	Promoter
chr10:43632569-43633178	MACS_peak_27417	63.37	NM_018590	CSGALNACT2	+	Promoter
chr10:44881334-44881760	MACS_peak_27600	50.11	NM_001178134	CXCL12	-	Promoter
chr10:50323716-50324226	MACS_peak_27935	50.09	NM_001031746	VSTM4	-	Promoter
chr10:50818934-50819661	MACS_peak_27994	90.03	NM_020985	CHAT	+	Promoter
chr10:50819671-50820426	MACS_peak_27995	58.71	NM_020985	CHAT	+	Promoter
chr10:70167302-70168273	MACS_peak_28710	39.91	NM_017987	RUFY2	-	Promoter
chr10:101295585-101296467	MACS_peak_31739	105.52	NM_145285	NKX2-3	+	Exon2
chr10:102896204-102896942	MACS_peak_31953	53.33	NM_001195517	TLX1	+	Intron2
chr10:115999590-116000183	MACS_peak_33107	64.8	NM_001272046	VWA2	+	Intron1
chr10:118387065-118387637	MACS_peak_33313	66.75	NM_005396	PNLIPRP2	+	Intron5
chr10:123734672-123735292	MACS_peak_34045	41.98	NM_001167865	NSMCE4A	-	Exon1
chr10:125850487-125851358	MACS_peak_34446	39.42	NM_015892	CHST15	-	Promoter
chr10:132893195-132893782	MACS_peak_36159	50.95	NM_174937	TCERG1L	-	Intron11
chr10:135138602-135138932	MACS_peak_36885	86.73	NM_015722	CALY	-	UTR3
chr11:789891-790910	MACS_peak_37179	60.21	NM_001191060	SLC25A22	-	UTR3
chr11:881477-881738	MACS_peak_37212	69.05	NM_001142675	CHID1	-	Intron10
chr11:6675904-6676557	MACS_peak_38258	33.94	NM_003737	DCHS1	-	Promoter
chr11:14664312-14665097	MACS_peak_38975	84.5	NM_148976	PSMA1	-	Exon1
chr11:33721460-33722086	MACS_peak_39903	92.75	NM_001166692	C11orf91	-	UTR3
chr11:44327725-44328534	MACS_peak_40418	68.19	NM_021926	ALX4	-	UTR3
chr11:62314683-62315465	MACS_peak_41880	56.79	NM_024060	AHNAK	-	Promoter
chr11:62600039-62600823	MACS_peak_41977	70.16	NM_018093	WDR74	-	Exon12
chr11:64782262-64782940	MACS_peak_42449	57.71	NM_001199745	ARL2	+	Promoter
chr11:64815536-64816150	MACS_peak_42465	102.49	NM_005468	NAALADL1	-	Intron10
chr11:67274775-67275300	MACS_peak_43090	35.46	NR_073484	CDK2AP2	-	UTR3
chr11:67351820-67352673	MACS_peak_43110	34.88	NM_000852	GSTP1	+	Promoter
chr11:111385243-111385859	MACS_peak_46339	30.19	NR_029840	MIR34C	+	Promoter
chr12:568327-568935	MACS_peak_49893	49.37	NM_173593	B4GALNT3	+	Promoter
chr12:14719631-14720455	MACS_peak_52024	67.05	NM_024829	PLBD1	-	Promoter
chr12:49363963-49364719	MACS_peak_53669	39.87	NM_003394	WNT10B	-	Exon3
chr12:54332858-54333497	MACS_peak_54490	34.72	NM_017410	HOXC13	+	Promoter
chr12:57629743-57630251	MACS_peak_54872	50.26	NM_020142	NDUFA4L2	-	UTR3
chr12:63543687-63544848	MACS_peak_55141	52.2	NM_000706	AVPR1A	-	Exon1
chr12:96250948-96252264	MACS_peak_56479	139.69	NM_003095	SNRPF	+	Promoter
chr12:113591538-113592207	MACS_peak_58157	33.08	NM_001144872	CCDC42B	+	Intron4
chr12:122356667-122357049	MACS_peak_59523	60.67	NM_144668	WDR66	+	Intron1
chr12:124246973-124248089	MACS_peak_59999	92.37	NM_207437	DNAH10	+	Promoter
chr12:125473821-125474629	MACS_peak_60450	82.44	NM_032656	DHX37	-	Promoter
chr13:58208159-58208883	MACS_peak_65390	30.33	NM_001040429	PCDH17	+	Exon1
chr13:100624009-100624479	MACS_peak_67233	32.66	NM_033132	ZIC5	-	UTR3
chr14:24019642-24020194	MACS_peak_69912	40.09	NM_033400	ZFHX2	-	UTR3
chr14:29237136-29237911	MACS_peak_70160	57.28	NM_005249	FOXG1	+	Promoter
chr14:31342940-31343362	MACS_peak_70239	74.91	NM_001135058	COCH	+	Promoter
chr14:57858210-57858818	MACS_peak_71600	42.78	NM_001011713	NAA30	+	Promoter
chr14:67878089-67878691	MACS_peak_72267	36.88	NM_016445	PLEK2	-	Intron1
chr14:69951913-69952499	MACS_peak_72501	44.28	NM_001161498	PLEKHD1	+	Promoter
chr14:73712024-73712429	MACS_peak_72891	44.51	NM_173462	PAPLN	+	Exon4
chr14:77965574-77966261	MACS_peak_73530	50.35	NM_199296	ISM2	-	Promoter
chr14:105071272-105071856	MACS_peak_77392	51.19	NM_207379	TMEM179	-	Promoter
chr14:105332357-105333000	MACS_peak_77487	90.87	NM_015005	CEP170B	+	Promoter
chr15:40545369-40546462	MACS_peak_79613	108.36	NM_001128629	PAK6	+	Exon2
chr15:40764163-40764569	MACS_peak_79669	37.21	NM_130468	CHST14	+	UTR3
chr15:45422033-45422551	MACS_peak_80335	35.92	NM_144565	DUOXA1	-	Exon1
chr15:74425111-74425745	MACS_peak_83167	35	NM_001130138	ISLR2	+	Exon4
chr15:74425832-74426390	MACS_peak_83168	33.42	NM_001130138	ISLR2	+	Exon4
chr15:75288307-75288813	MACS_peak_83334	43.39	NM_001178111	SCAMP5	+	Promoter
chr15:80214857-80215406	MACS_peak_84004	33.96	NM_001100880	ST20	-	Intron1
chr15:93617008-93617366	MACS_peak_85444	37.69	NM_001166283	RGMA	-	Exon1
chr16:1029629-1030171	MACS_peak_86985	54.6	NR_036442	LMF1	-	UTR3
chr16:1119559-1120511	MACS_peak_87013	58.24	NR_027242	SSTR5-AS1	-	Intron2
chr16:2164905-2166175	MACS_peak_87342	69.15	NM_000296	PKD1	-	Exon11
chr16:3029388-3029886	MACS_peak_87588	37.26	NM_001258450	PKMYT1	-	UTR3
chr16:3085069-3085610	MACS_peak_87612	34.45	NM_001103175	CCDC64B	-	Intron1
chr16:3107972-3108387	MACS_peak_87615	51.16	NM_022468	MMP25	+	Intron7
chr16:4587311-4588053	MACS_peak_88080	104.28	NM_013399	CDIP1	-	UTR3
chr16:29984477-29984841	MACS_peak_91488	37.69	NM_016151	TAOK2	+	Promoter
chr16:56650433-56651053	MACS_peak_93106	48.49	NR_001447	MT1L	+	Promoter
chr16:58163666-58164578	MACS_peak_93445	37.39	NM_013242	C16orf80	-	Promoter
chr16:67208581-67209271	MACS_peak_93982	163.59	NM_001185057	NOL3	+	Exon3
chr16:68480688-68481658	MACS_peak_94251	119.91	NM_018667	SMPD3	-	Promoter
chr16:85648140-85649106	MACS_peak_97361	70.01	NM_001278184	GSE1	+	Promoter
chr16:87418177-87418914	MACS_peak_97979	60.04	NM_024735	FBXO31	-	Promoter
chr16:89768829-89769711	MACS_peak_98807	62.86	NM_152339	SPATA2L	-	Promoter
chr16:90070747-90071436	MACS_peak_98935	102.03	NM_001042610	DBNDD1	-	Exon4
chr17:31636-31978	MACS_peak_98975	44.96	NM_003585	DOC2B	-	Promoter
chr17:138522-138848	MACS_peak_99011	115.29	NM_001190411	RPH3AL	-	Intron4
chr17:4689137-4689689	MACS_peak_100510	33.78	NM_001144941	VMO1	-	UTR3
chr17:6348000-6348732	MACS_peak_100827	53.75	NM_019013	FAM64A	+	Promoter
chr17:6617308-6618250	MACS_peak_100899	85.41	NM_001143838	SLC13A5	-	Promoter
chr17:7298459-7299205	MACS_peak_101041	46.46	NM_001201576	PLSCR3	-	Promoter
chr17:33776275-33776900	MACS_peak_104539	41.66	NM_144682	SLFN13	-	Promoter
chr17:36717488-36718351	MACS_peak_104892	70.88	NM_025248	SRCIN1	-	Intron7
chr17:38498751-38499253	MACS_peak_105269	58.17	NM_001024809	RARA	+	Promoter
chr17:40021895-40022258	MACS_peak_105544	37.69	NM_018143	KLHL11	-	Promoter
chr17:40575385-40576290	MACS_peak_105678	43.23	NM_012232	PTRF	-	Promoter
chr17:41832907-41833631	MACS_peak_105922	75.22	NM_025237	SOST	-	UTR3
chr17:48193989-48194897	MACS_peak_106963	37.59	NM_174920	SAMD14	-	Intron4
chr17:56401416-56401992	MACS_peak_107711	32.38	NM_004758	BZRAP1	-	Intron5
chr17:60884700-60885568	MACS_peak_108203	91.77	NM_152598	MARCH10	-	Exon1
chr17:62774200-62774993	MACS_peak_108471	62.62	NR_027487	LOC146880	-	UTR3
chr17:72931256-72932117	MACS_peak_110042	57.86	NM_001272005	OTOP3	+	Promoter
chr17:78389591-78390324	MACS_peak_111923	67.27	NM_001164637	ENDOV	+	Promoter
chr17:80710808-80711397	MACS_peak_112791	114.37	NM_005993	TBCD	+	Promoter
chr18:8607943-8609059	MACS_peak_113703	54.59	NM_001025300	RAB12	+	Promoter
chr18:20716819-20718321	MACS_peak_114865	130.81	NM_001100619	CABLES1	+	Promoter
chr18:34855084-34855694	MACS_peak_115728	36.4	NM_001025087	CELF4	-	Exon4
chr18:44774724-44775700	MACS_peak_116220	62.93	NM_001278063	SKOR2	-	Exon1
chr18:46064714-46065240	MACS_peak_116328	48.78	NM_014772	CTIF	+	Promoter
chr18:72915906-72916666	MACS_peak_118295	86.82	NM_175907	ZADH2	-	UTR3
chr18:72916784-72918096	MACS_peak_118296	97.83	NM_175907	ZADH2	-	UTR3
chr18:77792672-77793434	MACS_peak_119645	102.13	NM_024805	RBFA	+	Promoter
chr19:822525-823014	MACS_peak_119926	37.88	NM_024888	LPPR3	-	Promoter
chr19:843706-844229	MACS_peak_119937	35.59	NM_002777	PRTN3	+	Intron2
chr19:847411-848189	MACS_peak_119939	108.41	NM_002777	PRTN3	+	Intron4
chr19:1038726-1039883	MACS_peak_120010	69.99	NM_019112	ABCA7	+	Promoter
chr19:1450245-1450719	MACS_peak_120136	68.85	NM_005883	APC2	+	Promoter
chr19:1491576-1492189	MACS_peak_120148	36.22	NM_138393	REEP6	+	Intron1
chr19:1939557-1940343	MACS_peak_120310	56.52	NM_001319	CSNK1G2	+	Promoter
chr19:3285919-3286574	MACS_peak_120777	66.66	NR_033342	CELF5	+	Intron9
chr19:3369430-3370692	MACS_peak_120803	69.62	NM_005597	NFIC	+	Intron1
chr19:4197502-4198120	MACS_peak_121105	42.11	NM_133475	ANKRD24	+	Intron2
chr19:5827048-5827781	MACS_peak_121702	53.68	NM_004558	NRTN	+	Intron1
chr19:5866301-5866865	MACS_peak_121715	39.29	NM_002034	FUT5	-	UTR3
chr19:6458770-6459443	MACS_peak_121901	120.82	NM_024103	SLC25A23	-	Intron1
chr19:6531495-6532116	MACS_peak_121926	62.33	NM_003811	TNFSF9	+	Promoter
chr19:8272885-8273741	MACS_peak_122350	100.41	NM_024552	CERS4	+	Promoter
chr19:10023394-10024038	MACS_peak_122612	40.45	NM_058164	OLFM2	-	UTR3
chr19:10624223-10625000	MACS_peak_122763	38.71	NM_030760	S1PR5	-	UTR3
chr19:10625306-10625816	MACS_peak_122764	30.2	NM_030760	S1PR5	-	UTR3
chr19:15344364-15344961	MACS_peak_123857	43.52	NM_024794	EPHX3	-	Promoter
chr19:15838797-15839519	MACS_peak_123961	61.18	NM_013939	OR10H2	+	Promoter
chr19:19007523-19008511	MACS_peak_124885	50.15	NM_001492	GDF1	-	Promoter
chr19:33167757-33168598	MACS_peak_126182	52.87	NM_207391	RGS9BP	+	Promoter
chr19:35786170-35786868	MACS_peak_126738	37.27	NM_080600	MAG	+	Intron2
chr19:36351409-36352145	MACS_peak_126899	67.02	NM_199179	KIRREL2	+	Intron5
chr19:39440645-39441628	MACS_peak_127502	68.83	NM_024907	FBXO17	-	Exon2
chr19:39523194-39524013	MACS_peak_127518	67.43	NM_178820	FBXO27	-	Exon1
chr19:41060349-41061049	MACS_peak_127812	31.49	NM_025213	SPTBN4	+	Intron6
chr19:45975841-45976891	MACS_peak_128616	151.16	NM_006732	FOSB	+	Exon4
chr19:46317896-46318800	MACS_peak_128703	49.06	NM_004819	SYMPK	-	Exon27
chr19:46367708-46368266	MACS_peak_128723	33.42	NM_004497	FOXA3	+	Exon1
chr19:46525267-46526307	MACS_peak_128768	84.58	NM_005091	PGLYRP1	-	UTR3
chr19:49936730-49937465	MACS_peak_129701	105.05	NM_020309	SLC17A7	-	Intron7
chr19:50837233-50837752	MACS_peak_129987	42.42	NR_002798	NAPSB	-	Exon9
chr19:51169634-51170686	MACS_peak_130077	58.22	NM_016148	SHANK1	-	Exon22
chr19:54642277-54643278	MACS_peak_130702	87.63	NM_014516	CNOT3	+	Intron1
chr19:55598726-55600051	MACS_peak_130936	169.39	NM_017729	EPS8L1	+	Exon14
chr19:55895869-55896418	MACS_peak_131043	54.01	NM_001190764	TMEM238	-	Promoter
chr19:58906830-58907653	MACS_peak_131645	47.86	NM_001195135	LOC646862	+	Promoter
chr2:20190074-20190679	MACS_peak_134805	56.51	NM_020779	WDR35	-	Promoter
chr2:31457272-31458032	MACS_peak_136366	45.6	NM_014600	EHD3	+	Intron1
chr2:47799098-47799737	MACS_peak_137743	99.51	NM_022055	KCNK12	-	Promoter
chr2:71692554-71693463	MACS_peak_139167	67.5	NM_001130986	DYSF	+	Promoter
chr2:87015676-87016429	MACS_peak_140181	40.03	NM_001768	CD8A	-	Exon5
chr2:114033186-114033722	MACS_peak_142428	41.2	NM_003466	PAX8	-	UTR3
chr2:128433409-128434422	MACS_peak_143614	43.24	NM_001136037	LIMS2	-	Promoter
chr2:179316560-179317165	MACS_peak_146314	30.78	NM_003690	PRKRA	-	Promoter
chr2:233352722-233353202	MACS_peak_149580	38.52	NM_004826	ECEL1	-	Promoter
chr2:236579600-236580248	MACS_peak_150210	46.53	NM_001244888	AGAP1	+	Intron1
chr2:241561576-241562502	MACS_peak_151747	42.14	NM_001195382	GPR35	+	Intron5
chr20:825446-826218	MACS_peak_152345	38.98	NM_207121	FAM110A	+	Exon2
chr20:3053020-3053581	MACS_peak_152633	46.09	NM_000915	OXT	+	Promoter
chr20:30195780-30196415	MACS_peak_154675	54.14	NR_036161	MIR3193	+	Promoter
chr20:34203405-34203760	MACS_peak_155403	44.96	NM_003116	SPAG4	+	Promoter
chr20:34359036-34359750	MACS_peak_155424	83.62	NM_016436	PHF20	+	Promoter
chr20:44452415-44452846	MACS_peak_156671	139.74	NM_003279	TNNC2	-	UTR3
chr20:44599754-44600179	MACS_peak_156715	57.99	NM_022095	ZNF335	-	Intron2
chr20:44640753-44641402	MACS_peak_156720	53.08	NM_004994	MMP9	+	Intron6
chr20:44658597-44659368	MACS_peak_156725	51.11	NM_020708	SLC12A5	+	Promoter
chr20:44687403-44688327	MACS_peak_156733	60.04	NM_001134771	SLC12A5	+	Exon26
chr21:33765742-33766189	MACS_peak_161950	55.77	NR_026845	C21orf119	+	Exon1
chr21:43372425-43373224	MACS_peak_163557	55.63	NM_015500	C2CD2	-	Promoter
chr21:44496795-44497620	MACS_peak_163970	36.23	NM_001178009	CBS	-	Promoter
chr22:19704653-19705625	MACS_peak_165729	83	NM_002688	SEPT5	+	Intron2
chr22:20782750-20783549	MACS_peak_165974	49.33	NM_182895	SCARF2	-	Intron9
chr22:21400223-21400706	MACS_peak_166109	102.17	NR_027006	LOC400891	+	Promoter
chr22:24115348-24115972	MACS_peak_166507	62.08	NM_005940	MMP11	+	Promoter
chr22:30901185-30901877	MACS_peak_167714	37.61	NM_174977	SEC14L4	-	Exon1
chr22:35796579-35797385	MACS_peak_168442	48.89	NM_006739	MCM5	+	Promoter
chr22:43505802-43506165	MACS_peak_170555	69.05	NM_001197	BIK	+	Promoter
chr22:43739675-43740969	MACS_peak_170655	164.76	NM_173050	SCUBE1	-	Promoter
chr22:48884249-48885065	MACS_peak_172327	48.28	NM_001082967	FAM19A5	+	Promoter
chr22:50623037-50623493	MACS_peak_172966	47.42	NM_025204	TRABD	+	Promoter
chr22:50625051-50625707	MACS_peak_172967	33.78	NM_025204	TRABD	+	Promoter
chr22:51038108-51038693	MACS_peak_173098	31.87	NM_012324	MAPK8IP2	+	Promoter
chr3:42544347-42544763	MACS_peak_176280	51.06	NM_004624	VIPR1	+	Promoter
chr3:47620742-47621735	MACS_peak_176830	88.28	NM_001206943	CSPG5	-	Promoter
chr3:50382496-50382984	MACS_peak_177376	37.95	NM_015896	ZMYND10	-	Intron2
chr3:73673408-73674085	MACS_peak_179342	44.6	NM_015009	PDZRN3	-	Exon1
chr3:129323392-129324100	MACS_peak_182064	76.66	NM_015103	PLXND1	-	Promoter
chr3:129694397-129695150	MACS_peak_182115	58.86	NM_007117	TRH	+	Promoter
chr3:138669298-138670187	MACS_peak_182620	68.94	NM_001040061	C3orf72	+	Exon3
chr3:139257624-139258106	MACS_peak_182652	52.51	NM_001130992	RBP1	-	Exon2
chr3:147108272-147109229	MACS_peak_183016	91.26	NM_032153	ZIC4	-	Intron4
chr3:178978306-178979123	MACS_peak_184294	54.42	NM_001163677	KCNMB3	-	UTR3
chr3:183993988-183994513	MACS_peak_184778	41.98	NM_001100120	ECE2	+	Intron1
chr3:194208406-194208858	MACS_peak_185826	33.86	NR_033929	LINC00884	+	Promoter
chr4:205969-206786	MACS_peak_186689	128.57	NR_027481	ZNF876P	+	Promoter
chr4:666853-667467	MACS_peak_186763	85.96	NR_033743	ATP5I	-	UTR3
chr4:2041819-2042397	MACS_peak_187166	51.66	NM_001141936	C4orf48	+	Promoter
chr4:15704981-15705552	MACS_peak_189422	38.83	NM_004334	BST1	+	Promoter
chr4:17783408-17784259	MACS_peak_189600	93.33	NM_015688	FAM184B	-	Promoter
chr4:40752509-40753402	MACS_peak_190768	120.04	NM_024677	NSUN7	+	Promoter
chr4:41646257-41646882	MACS_peak_190868	41.66	NM_001112719	LIMCH1	+	Intron4
chr4:52904714-52905213	MACS_peak_191212	58.45	NM_000232	SGCB	-	Promoter
chr4:53728615-53729090	MACS_peak_191243	32.34	NM_023940	RASL11B	+	Promoter
chr4:57370935-57371719	MACS_peak_191450	77.27	NM_206919	ARL9	+	Promoter
chr5:2748913-2749980	MACS_peak_198703	133.4	NM_001134222	IRX2	-	UTR3
chr5:80254889-80255939	MACS_peak_203272	286.27	NM_006909	RASGRF2	+	Promoter
chr5:126367112-126367701	MACS_peak_204788	50.8	NM_178450	MARCH3	-	Promoter
chr5:132165211-132165722	MACS_peak_205055	50.01	NM_001172700	SHROOM1	-	UTR3
chr5:135364745-135365192	MACS_peak_205509	41.01	NM_000358	TGFBI	+	Intron1
chr5:140725598-140726097	MACS_peak_206032	58.45	NM_032011	PCDHGA3	+	Exon1
chr5:140731671-140732336	MACS_peak_206035	45.39	NM_032095	PCDHGB1	+	Promoter
chr5:150004772-150005484	MACS_peak_206837	83.81	NM_001166209	SYNPO	+	Intron2
chr5:167719687-167720639	MACS_peak_207881	91.68	NM_015238	WWC1	+	Promoter
chr5:176758928-176759608	MACS_peak_209371	38.29	NM_006816	LMAN2	-	Exon8
chr5:176831565-176831985	MACS_peak_209396	50.68	NM_000505	F12	-	Exon8
chr5:178367153-178368059	MACS_peak_209747	37.68	NM_001178089	ZNF454	+	Promoter
chr6:1608464-1608911	MACS_peak_210801	34.2	NM_001453	FOXC1	+	Promoter
chr6:19837286-19838169	MACS_peak_213115	38.81	NM_001546	ID4	+	Promoter
chr6:29893646-29894238	MACS_peak_213955	43.87	NR_001317	HCG4B	-	UTR3
chr6:33600588-33601302	MACS_peak_214506	55.03	NM_002224	ITPR3	+	Intron1
chr6:42928624-42929142	MACS_peak_215898	64.29	NM_018960	GNMT	+	Promoter
chr6:108883138-108884079	MACS_peak_218453	115.08	NM_001455	FOXO3	+	Promoter
chr7:5352928-5353529	MACS_peak_225736	30.99	NM_001080495	TNRC18	-	Exon27
chr7:27193947-27194787	MACS_peak_227104	41.03	NM_006896	HOXA7	-	UTR3
chr7:29845295-29845941	MACS_peak_227355	82.61	NM_001080529	WIPF3	+	Promoter
chr7:30175855-30176279	MACS_peak_227391	42.88	NM_152793	MTURN	+	Promoter
chr7:32109687-32110203	MACS_peak_227602	36.05	NM_001191059	PDE1C	-	Exon2
chr7:50518262-50518814	MACS_peak_229063	53.76	NM_022116	FIGNL1	-	Promoter
chr7:87564444-87565167	MACS_peak_231473	30.37	NM_016351	ADAM22	+	Promoter
chr7:91510302-91511169	MACS_peak_231567	91.86	NM_006980	MTERF	-	Promoter
chr7:100463484-100464506	MACS_peak_232434	79.19	NM_020246	SLC12A9	+	Exon14
chr7:100845406-100846179	MACS_peak_232515	44.81	NM_178176	MOGAT3	-	Promoter
chr7:128508500-128509210	MACS_peak_233970	55.32	NM_001195150	LOC100130705	+	Intron1
chr7:129143008-129143839	MACS_peak_234037	95.21	NM_001195243	SMKR1	+	Promoter
chr7:150725993-150726543	MACS_peak_236117	46.91	NM_001282292	ABCB8	+	Promoter
chr7:155595603-155596315	MACS_peak_237161	42.42	NM_000193	SHH	-	Exon3
chr7:157525914-157526286	MACS_peak_237745	37.69	NM_002847	PTPRN2	-	Intron12
chr7:158938257-158938815	MACS_peak_238249	53.26	NM_003382	VIPR2	-	Promoter
chr8:1938194-1938670	MACS_peak_238917	32.27	NM_014867	KBTBD11	+	Intron1
chr8:12808223-12808952	MACS_peak_240541	47.54	NM_020844	KIAA1456	+	Intron1
chr8:21913919-21914873	MACS_peak_241319	77.55	NM_001978	DMTN	+	Promoter
chr8:22547084-22547992	MACS_peak_241505	95.54	NM_004430	EGR3	-	UTR3
chr8:22547993-22548435	MACS_peak_241506	34.55	NM_004430	EGR3	-	UTR3
chr8:22548444-22548911	MACS_peak_241507	53.87	NM_004430	EGR3	-	UTR3
chr8:37823304-37824038	MACS_peak_242789	47.22	NM_000025	ADRB3	-	UTR3
chr8:38831783-38832506	MACS_peak_242933	30.37	NM_153692	HTRA4	+	Exon1
chr8:38965226-38965917	MACS_peak_242943	63.64	NM_145004	ADAM32	+	Promoter
chr8:53852666-53853423	MACS_peak_244059	39.81	NM_005285	NPBWR1	+	Exon1
chr8:57359011-57359443	MACS_peak_244346	35.26	NM_001135690	PENK	-	UTR3
chr8:67837893-67839014	MACS_peak_244882	72.3	NR_002599	SNHG6	-	Promoter
chr8:82191821-82192412	MACS_peak_245508	123.04	NM_001444	FABP5	+	Promoter
chr8:145258254-145258932	MACS_peak_250135	50.98	NM_001099280	MROH1	+	Intron12
chr8:145556941-145557507	MACS_peak_250167	32.95	NM_031309	SCRT1	-	UTR5
chr9:2623403-2624076	MACS_peak_250543	44.86	NM_003383	VLDLR	+	Intron1
chr9:34379800-34380588	MACS_peak_252044	43.93	NM_032596	C9orf24	-	Intron5
chr9:100616802-100617723	MACS_peak_255439	48.09	NM_004473	FOXE1	+	Exon1
chr9:124975483-124976329	MACS_peak_257183	40.71	NM_014368	LHX6	-	Intron8
chr9:124976564-124977352	MACS_peak_257184	56.38	NM_014368	LHX6	-	Exon6
chr9:130980245-130981123	MACS_peak_258300	63.14	NM_001005336	DNM1	+	Exon2
chr9:132652120-132652641	MACS_peak_258864	56.44	NM_015033	FNBP1	-	Exon17
chr9:137030407-137031055	MACS_peak_260259	67.27	NR_023344	RNU6ATAC	-	Promoter
chr9:138628605-138629613	MACS_peak_260852	67.14	NM_001272003	KCNT1	+	Intron1
chr9:138987773-138988381	MACS_peak_260970	30.62	NM_144653	NACC2	-	Promoter
chr9:140318358-140319085	MACS_peak_261409	54.1	NM_001256068	NOXA1	+	Promoter
chrX:39959380-39960193	MACS_peak_262749	54.69	NM_001123384	BCOR	-	UTR3
