# Supplementary material for: Genome-wide methylation profiling of the different stages of hepatitis B virus-related hepatocellular carcinoma development in plasma cell-free DNA reveals potential biomarkers for early detection and high-risk monitoring of hepatocellular carcinoma
Source: Clin Epigenetics. 2014 Dec 2;6(1):30. doi: 10.1186/1868-7083-6-30 (PMC4391300; doi:10.1186/1868-7083-6-30)
Supplement: Supplementary file 9 — Additional file 9: Table S12: Early HCC development-associated DMGs in cfDNA as determined by genomic CGI involvement. (XLSX 25 KB) [file 13148_2014_94_MOESM9_ESM.xlsx]

## Sheet: S12
Supplementary Table S12. Early HCC development DMGs in cfDNA by genomic CGI involvement
Peak ID	Peak Location	-10logpValue	Refgene ID	Gene	Transcrption Direction	Peak in gene feature	methylation Involvement
MACS_peak_17568	chr1:229568554-229569097	61.03	NM_001100	ACTA1	-	Promoter	CGI
MACS_peak_29086	chr10:115803894-115805313	96.86	NM_000684	ADRB1	+	Promoter	CGI
MACS_peak_47609	chr12:49689628-49690516	101	NM_006262	PRPH	+	Promoter	CGI
MACS_peak_57944	chr13:58206974-58207954	100.71	NM_001040429	PCDH17	+	Promoter	CGI
MACS_peak_109764	chr19:11591184-11592155	101.48	NM_001420	ELAVL3	-	Promoter	CGI
MACS_peak_112098	chr19:30020586-30021344	89.09	NM_001146339	VSTM2B	+	Promoter	CGI
MACS_peak_122320	chr2:38301477-38302179	36.34	NM_000104	CYP1B1	-	Promoter	CGI
MACS_peak_213270	chr8:1590743-1591125	104.65	NM_004745	DLGAP2	+	Promoter	CGI
MACS_peak_113	chr1:1149019-1149699	96.72	NM_003327	TNFRSF4	-	Promoter	CGI+shore
MACS_peak_448	chr1:2082134-2082906	246.94	NM_002744	PRKCZ	+	Promoter	CGI+shore
MACS_peak_494	chr1:2211686-2212197	63.92	NM_003036	SKI	+	Promoter	CGI+shore
MACS_peak_1031	chr1:3790453-3790916	145.33	NM_001282669	DFFB	+	Promoter	CGI+shore
MACS_peak_1708	chr1:6525937-6526642	86.01	NM_148970	TNFRSF25	-	Promoter	CGI+shore
MACS_peak_1708	chr1:6525937-6526642	86.01	NM_001265594	PLEKHG5	-	Promoter	CGI+shore
MACS_peak_3554	chr1:15249725-15250422	56.39	NM_015209	KAZN	+	Promoter	CGI+shore
MACS_peak_4674	chr1:20669258-20670094	89.98	NM_001039500	VWA5B1	+	Promoter	CGI+shore
MACS_peak_4747	chr1:21057464-21058065	63.8	NM_001103161	SH2D5	-	Promoter	CGI+shore
MACS_peak_5686	chr1:26233213-26233816	48.88	NM_203399	STMN1	-	Promoter	CGI+shore
MACS_peak_6894	chr1:35350347-35351149	63.08	NM_001080418	DLGAP3	-	Promoter	CGI+shore
MACS_peak_6957	chr1:36042087-36042523	46.87	NM_178548	TFAP2E	+	Promoter	CGI+shore
MACS_peak_7255	chr1:38229616-38230320	78.18	NM_173641	EPHA10	-	Promoter	CGI+shore
MACS_peak_7433	chr1:39570316-39570861	60.85	NM_012090	MACF1	+	Promoter	CGI+shore
MACS_peak_8204	chr1:45307906-45308615	42.18	NM_001166292	PTCH2	-	Promoter	CGI+shore
MACS_peak_8444	chr1:47882711-47883556	97	NM_012186	FOXE3	+	Promoter	CGI+shore
MACS_peak_8448	chr1:47898590-47900559	306.3	NR_026878	FOXD2-AS1	-	Promoter	CGI+shore
MACS_peak_10096	chr1:78510930-78511713	50.74	NM_017655	GIPC2	+	Promoter	CGI+shore
MACS_peak_10114	chr1:79472017-79472656	118.96	NM_022159	ELTD1	-	Promoter	CGI+shore
MACS_peak_11309	chr1:110609919-110611225	84.12	NM_006492	ALX3	-	Promoter	CGI+shore
MACS_peak_11331	chr1:110754560-110754932	85.2	NM_004978	KCNC4	+	Promoter	CGI+shore
MACS_peak_11619	chr1:114694477-114695180	94.37	NM_205848	SYT6	-	Promoter	CGI+shore
MACS_peak_11846	chr1:118727263-118727819	31.78	NM_206996	SPAG17	-	Promoter	CGI+shore
MACS_peak_11956	chr1:145382256-145382633	50.03	NM_001278267	LOC100288142	+	Promoter	CGI+shore
MACS_peak_11956	chr1:145382256-145382633	50.03	NM_001039703	NBPF10	+	Promoter	CGI+shore
MACS_peak_12389	chr1:152079978-152081003	68.72	NM_007113	TCHH	-	Promoter	CGI+shore
MACS_peak_12651	chr1:154732395-154732961	100.82	NM_002249	KCNN3	-	Promoter	CGI+shore
MACS_peak_13012	chr1:156645930-156646729	77.82	NM_006617	NES	-	Promoter	CGI+shore
MACS_peak_16283	chr1:213124641-213125336	78.97	NM_001136474	VASH2	+	Promoter	CGI+shore
MACS_peak_16398	chr1:214723635-214724466	47.92	NM_005401	PTPN14	-	Promoter	CGI+shore
MACS_peak_16658	chr1:220960579-220961404	106.95	NM_022746	2014-03-01	+	Promoter	CGI+shore
MACS_peak_17438	chr1:228565644-228566234	89.29	NM_001098623	OBSCN	+	Promoter	CGI+shore
MACS_peak_22843	chr10:22634611-22635281	51.26	NM_012443	SPAG6	+	Promoter	CGI+shore
MACS_peak_24270	chr10:44102365-44103096	143.89	NM_145312	ZNF485	+	Promoter	CGI+shore
MACS_peak_24470	chr10:47083318-47083886	118.97	NM_005972	NPY4R	+	Promoter	CGI+shore
MACS_peak_24717	chr10:51784372-51784866	42.38	NR_038275	FLJ31813	-	Promoter	CGI+shore
MACS_peak_25062	chr10:63422394-63423093	70.9	NM_173554	C10orf107	+	Promoter	CGI+shore
MACS_peak_27162	chr10:88727976-88728594	47.85	NM_006829	ADIRF	+	Promoter	CGI+shore
MACS_peak_27272	chr10:92616450-92617326	58.18	NM_019860	HTR7	-	Promoter	CGI+shore
MACS_peak_27518	chr10:97049648-97050213	66.96	NM_020992	PDLIM1	-	Promoter	CGI+shore
MACS_peak_28086	chr10:102746360-102746743	114.77	NM_032112	MRPL43	-	Promoter	CGI+shore
MACS_peak_28099	chr10:102778436-102778889	53.22	NM_024895	PDZD7	-	Promoter	CGI+shore
MACS_peak_28708	chr10:111766342-111767318	93.48	NR_038943	ADD3-AS1	-	Promoter	CGI+shore
MACS_peak_28708	chr10:111766342-111767318	93.48	NM_019903	ADD3	+	Promoter	CGI+shore
MACS_peak_32503	chr10:135148034-135148849	69.24	NM_015722	CALY	-	Promoter	CGI+shore
MACS_peak_34710	chr11:18230312-18231004	139.76	NR_026541	LOC494141	+	Promoter	CGI+shore
MACS_peak_35921	chr11:45907693-45908387	56.6	NM_005456	MAPK8IP1	+	Promoter	CGI+shore
MACS_peak_36638	chr11:60718089-60718827	99.13	NR_027391	SLC15A3	-	Promoter	CGI+shore
MACS_peak_37051	chr11:62474078-62475084	113.96	NM_012202	GNG3	+	Promoter	CGI+shore
MACS_peak_37051	chr11:62474078-62475084	113.96	NR_037949	BSCL2	-	Promoter	CGI+shore
MACS_peak_37051	chr11:62474078-62475084	113.96	NR_037946	HNRNPUL2-BSCL2	-	Promoter	CGI+shore
MACS_peak_37484	chr11:64611378-64611835	52.87	NM_017525	CDC42BPG	-	Promoter	CGI+shore
MACS_peak_39463	chr11:72975522-72975995	67.66	NM_176797	P2RY6	+	Promoter	CGI+shore
MACS_peak_39629	chr11:74953176-74953718	46.1	NM_001195528	TPBGL	+	Promoter	CGI+shore
MACS_peak_40463	chr11:92702897-92703620	47.84	NM_005959	MTNR1B	+	Promoter	CGI+shore
MACS_peak_40502	chr11:93582498-93583417	68.91	NM_001144871	VSTM5	-	Promoter	CGI+shore
MACS_peak_42020	chr11:119020566-119021197	54	NM_001142505	ABCG4	+	Promoter	CGI+shore
MACS_peak_42265	chr11:120434445-120435031	36.45	NM_014619	GRIK4	+	Promoter	CGI+shore
MACS_peak_42820	chr11:125756661-125757229	31.13	NM_001134793	HYLS1	+	Promoter	CGI+shore
MACS_peak_43406	chr11:130319833-130320324	74.26	NM_139055	ADAMTS15	+	Promoter	CGI+shore
MACS_peak_45307	chr12:6418808-6419701	287.96	NM_018173	PLEKHG6	+	Promoter	CGI+shore
MACS_peak_46730	chr12:31079837-31080372	104.7	NM_001080509	TSPAN11	+	Promoter	CGI+shore
MACS_peak_47616	chr12:49729338-49730469	110.86	NM_001008223	C1QL4	-	Promoter	CGI+shore
MACS_peak_48294	chr12:54412848-54413635	78.8	NR_003084	HOXC5	+	Promoter	CGI+shore
MACS_peak_48294	chr12:54412848-54413635	78.8	NM_153693	HOXC6	+	Promoter	CGI+shore
MACS_peak_48294	chr12:54412848-54413635	78.8	NM_014620	HOXC4	+	Promoter	CGI+shore
MACS_peak_54217	chr12:130526367-130527171	56.07	NR_024457	LOC100190940	-	Promoter	CGI+shore
MACS_peak_54928	chr12:132690463-132690920	52.87	NM_021808	GALNT9	-	Promoter	CGI+shore
MACS_peak_57783	chr13:52703121-52704278	101.38	NM_199289	NEK5	-	Promoter	CGI+shore
MACS_peak_58942	chr13:92051370-92052410	151.62	NM_004466	GPC5	+	Promoter	CGI+shore
MACS_peak_64105	chr14:68066939-68067917	100.88	NM_004569	PIGH	-	Promoter	CGI+shore
MACS_peak_67151	chr14:100068988-100070130	237.99	NM_001144995	CCDC85C	-	Promoter	CGI+shore
MACS_peak_67165	chr14:100125305-100126158	80.96	NM_032425	HHIPL1	+	Promoter	CGI+shore
MACS_peak_68587	chr14:105070140-105070919	128.91	NM_207379	TMEM179	-	Promoter	CGI+shore
MACS_peak_71069	chr15:43621354-43622119	167.46	NM_014793	LCMT2	-	Promoter	CGI+shore
MACS_peak_71811	chr15:57599120-57599826	42.35	NR_024433	LINC00926	+	Promoter	CGI+shore
MACS_peak_73601	chr15:74218414-74219380	134.12	NM_005576	LOXL1	+	Promoter	CGI+shore
MACS_peak_73601	chr15:74218414-74219380	134.12	NR_040070	LOXL1-AS1	-	Promoter	CGI+shore
MACS_peak_74232	chr15:79236576-79237114	77.79	NM_004390	CTSH	-	Promoter	CGI+shore
MACS_peak_75756	chr15:96877153-96877982	90.59	NM_001145157	NR2F2	+	Promoter	CGI+shore
MACS_peak_76016	chr15:99646025-99647156	158.83	NM_145728	SYNM	+	Promoter	CGI+shore
MACS_peak_76220	chr15:100890456-100890985	105.48	NR_028139	SPATA41	-	Promoter	CGI+shore
MACS_peak_76560	chr16:121581-122147	59.06	NM_022450	RHBDF1	-	Promoter	CGI+shore
MACS_peak_76993	chr16:1429936-1431266	124.61	NM_001193388	UNKL	-	Promoter	CGI+shore
MACS_peak_77428	chr16:2907087-2907754	58.56	NM_022119	PRSS22	-	Promoter	CGI+shore
MACS_peak_78919	chr16:11679689-11680268	36.86	NM_001136473	LITAF	-	Promoter	CGI+shore
MACS_peak_79395	chr16:15227412-15227819	57.59	NM_001285449	PDXDC1	+	Promoter	CGI+shore
MACS_peak_80172	chr16:23724716-23725059	75.91	NM_033266	ERN2	-	Promoter	CGI+shore
MACS_peak_81457	chr16:46918846-46919699	88.52	NM_133443	GPT2	+	Promoter	CGI+shore
MACS_peak_83093	chr16:67218524-67219261	191.21	NM_178516	EXOC3L1	-	Promoter	CGI+shore
MACS_peak_83460	chr16:69141583-69142199	34.76	NM_005329	HAS3	+	Promoter	CGI+shore
MACS_peak_83495	chr16:69362631-69363700	124.03	NM_022341	PDF	-	Promoter	CGI+shore
MACS_peak_83495	chr16:69362631-69363700	124.03	NM_032382	COG8	-	Promoter	CGI+shore
MACS_peak_84352	chr16:75285712-75286462	59.7	NM_001170716	BCAR1	-	Promoter	CGI+shore
MACS_peak_88053	chr17:1172938-1173945	146.67	NM_001164405	BHLHA9	+	Promoter	CGI+shore
MACS_peak_89146	chr17:4899878-4900506	77.15	NM_001167987	INCA1	-	Promoter	CGI+shore
MACS_peak_91418	chr17:19266400-19267125	61.49	NM_001243475	B9D1	-	Promoter	CGI+shore
MACS_peak_92685	chr17:34068652-34069157	41.61	NM_033315	RASL10B	+	Promoter	CGI+shore
MACS_peak_93204	chr17:37783680-37784256	198.69	NM_032192	PPP1R1B	+	Promoter	CGI+shore
MACS_peak_93780	chr17:40931827-40932713	39.04	NM_032387	WNK4	+	Promoter	CGI+shore
MACS_peak_93972	chr17:42061440-42062213	72.44	NM_004160	PYY	-	Promoter	CGI+shore
MACS_peak_94048	chr17:42400537-42401570	127.42	NM_001143780	SLC25A39	-	Promoter	CGI+shore
MACS_peak_95549	chr17:56401747-56403201	159.9	NM_004758	BZRAP1	-	Promoter	CGI+shore
MACS_peak_95549	chr17:56401747-56403201	159.9	NR_038410	BZRAP1-AS1	+	Promoter	CGI+shore
MACS_peak_99847	chr17:79502976-79503856	152.43	NM_012418	FSCN2	+	Promoter	CGI+shore
MACS_peak_102824	chr18:33767761-33768626	80.01	NM_017947	MOCOS	+	Promoter	CGI+shore
MACS_peak_105368	chr18:74208223-74208915	87.25	NM_001272093	FLJ44313	+	Promoter	CGI+shore
MACS_peak_106669	chr19:851900-853668	321.67	NM_001972	ELANE	+	Promoter	CGI+shore
MACS_peak_106905	chr19:1510424-1510989	75.06	NM_213604	ADAMTSL5	-	Promoter	CGI+shore
MACS_peak_107122	chr19:2095372-2095832	156.5	NM_130807	MOB3A	-	Promoter	CGI+shore
MACS_peak_107660	chr19:3687396-3687998	88.01	NM_012398	PIP5K1C	-	Promoter	CGI+shore
MACS_peak_107676	chr19:3720737-3721604	102.93	NM_001267560	TJP3	+	Promoter	CGI+shore
MACS_peak_109376	chr19:10398297-10398956	52.01	NM_001544	ICAM4	+	Promoter	CGI+shore
MACS_peak_109437	chr19:10625398-10626859	129	NM_030760	S1PR5	-	Promoter	CGI+shore
MACS_peak_109812	chr19:11784759-11785813	102.13	NR_028594	ZNF833P	+	Promoter	CGI+shore
MACS_peak_110461	chr19:15121181-15121923	60.26	NM_173482	CCDC105	+	Promoter	CGI+shore
MACS_peak_110461	chr19:15121181-15121923	60.26	NR_073589	SLC1A6	-	Promoter	CGI+shore
MACS_peak_111531	chr19:19281141-19281759	94.83	NM_005919	MEF2BNB-MEF2B	-	Promoter	CGI+shore
MACS_peak_113634	chr19:38886417-38887032	41.25	NM_001042522	SPRED3	+	Promoter	CGI+shore
MACS_peak_114956	chr19:46174336-46175420	114.85	NM_000164	GIPR	+	Promoter	CGI+shore
MACS_peak_115377	chr19:47950880-47951641	131.04	NM_015063	SLC8A2	-	Promoter	CGI+shore
MACS_peak_115658	chr19:48983135-48984033	132.89	NM_017457	CYTH2	+	Promoter	CGI+shore
MACS_peak_115682	chr19:49061364-49062534	138.53	NM_177973	SULT2B1	+	Promoter	CGI+shore
MACS_peak_115781	chr19:49375195-49375730	54	NM_014330	PPP1R15A	+	Promoter	CGI+shore
MACS_peak_115855	chr19:49618267-49619786	202.07	NM_022165	LIN7B	+	Promoter	CGI+shore
MACS_peak_116436	chr19:51815220-51815693	59.4	NM_001101372	IGLON5	+	Promoter	CGI+shore
MACS_peak_116832	chr19:54410197-54410833	60.94	NM_002739	PRKCG	+	Promoter	CGI+shore
MACS_peak_116846	chr19:54466407-54467029	69.75	NM_031895	CACNG8	+	Promoter	CGI+shore
MACS_peak_117150	chr19:55672129-55672988	73.18	NM_001256715	DNAAF3	-	Promoter	CGI+shore
MACS_peak_117488	chr19:56879064-56879567	72.99	NR_003127	ZNF542	+	Promoter	CGI+shore
MACS_peak_117616	chr19:57702259-57702911	59.7	NM_003417	ZNF264	+	Promoter	CGI+shore
MACS_peak_121801	chr2:30142424-30143076	82.96	NM_004304	ALK	-	Promoter	CGI+shore
MACS_peak_124687	chr2:74724286-74725258	109.17	NM_001282430	LBX2	-	Promoter	CGI+shore
MACS_peak_124692	chr2:74743653-74744206	295.26	NM_016170	TLX2	+	Promoter	CGI+shore
MACS_peak_125482	chr2:95823958-95825005	80.9	NM_032788	ZNF514	-	Promoter	CGI+shore
MACS_peak_125903	chr2:99439375-99440107	233.2	NM_207362	KIAA1211L	-	Promoter	CGI+shore
MACS_peak_127451	chr2:120190252-120190980	135.09	NM_183240	TMEM37	+	Promoter	CGI+shore
MACS_peak_130723	chr2:183730655-183731096	54.31	NM_001463	FRZB	-	Promoter	CGI+shore
MACS_peak_132474	chr2:219738292-219739190	56.83	NM_006522	WNT6	+	Promoter	CGI+shore
MACS_peak_134966	chr2:240152885-240154152	129.84	NM_006037	HDAC4	-	Promoter	CGI+shore
MACS_peak_135755	chr2:242548597-242549410	108.15	NM_015963	THAP4	-	Promoter	CGI+shore
MACS_peak_135800	chr2:242675043-242675700	107.85	NM_152783	D2HGDH	+	Promoter	CGI+shore
MACS_peak_140398	chr20:48183920-48184371	69.98	NM_000961	PTGIS	-	Promoter	CGI+shore
MACS_peak_143609	chr21:14410169-14410632	60.35	NR_026916	ANKRD30BP2	+	Promoter	CGI+shore
MACS_peak_144541	chr21:33785369-33786217	96.73	NM_058187	EVA1C	+	Promoter	CGI+shore
MACS_peak_145095	chr21:38120569-38121019	126.87	NM_005069	SIM2	+	Promoter	CGI+shore
MACS_peak_148545	chr22:23413320-23414045	92.2	NM_002073	GNAZ	+	Promoter	CGI+shore
MACS_peak_148545	chr22:23413320-23414045	92.2	NM_014433	RTDR1	-	Promoter	CGI+shore
MACS_peak_148573	chr22:23487642-23488133	172.05	NM_004914	RAB36	+	Promoter	CGI+shore
MACS_peak_149603	chr22:29876279-29877261	203.53	NM_021076	NEFH	+	Promoter	CGI+shore
MACS_peak_149877	chr22:31364119-31364628	158.05	NM_014941	MORC2	-	Promoter	CGI+shore
MACS_peak_151382	chr22:39547596-39548147	32.05	NM_175709	CBX7	-	Promoter	CGI+shore
MACS_peak_152579	chr22:44257443-44257951	127.64	NM_014351	SULT4A1	-	Promoter	CGI+shore
MACS_peak_153377	chr22:46691708-46692302	195.26	NR_024009	GTSE1-AS1	-	Promoter	CGI+shore
MACS_peak_158647	chr3:50401534-50402293	131.28	NM_006030	CACNA2D2	-	Promoter	CGI+shore
MACS_peak_159131	chr3:53880586-53881339	46.03	NM_018725	IL17RB	+	Promoter	CGI+shore
MACS_peak_159338	chr3:57543138-57543552	41.05	NM_177966	PDE12	+	Promoter	CGI+shore
MACS_peak_162210	chr3:126423442-126424055	62.8	NM_032343	CHCHD6	+	Promoter	CGI+shore
MACS_peak_162405	chr3:127392220-127393827	217.95	NM_032548	ABTB1	+	Promoter	CGI+shore
MACS_peak_162655	chr3:128721583-128723193	185.06	NM_024768	EFCC1	+	Promoter	CGI+shore
MACS_peak_163373	chr3:141120605-141121006	42.09	NM_001080412	ZBTB38	+	Promoter	CGI+shore
MACS_peak_168252	chr4:6223672-6224507	131.24	NR_037863	LOC285484	+	Promoter	CGI+shore
MACS_peak_171157	chr4:56213011-56213748	99.24	NM_024592	SRD5A3	+	Promoter	CGI+shore
MACS_peak_175756	chr4:184018387-184019344	87.57	NR_024008	WWC2-AS2	-	Promoter	CGI+shore
MACS_peak_176362	chr4:187292237-187292579	66.93	NR_033900	F11-AS1	-	Promoter	CGI+shore
MACS_peak_176989	chr5:356243-356755	200.69	NM_020731	AHRR	+	Promoter	CGI+shore
MACS_peak_177197	chr5:1009555-1010164	41.62	NM_033120	NKD2	+	Promoter	CGI+shore
MACS_peak_177352	chr5:1444125-1444996	153.52	NM_001044	SLC6A3	-	Promoter	CGI+shore
MACS_peak_177393	chr5:1594380-1595362	71.53	NR_003263	SDHAP3	-	Promoter	CGI+shore
MACS_peak_177475	chr5:1881791-1882419	111.28	NM_016358	IRX4	-	Promoter	CGI+shore
MACS_peak_178393	chr5:7851260-7852186	105.45	NM_001089584	C5orf49	-	Promoter	CGI+shore
MACS_peak_180816	chr5:63256676-63257393	41.72	NM_000524	HTR1A	-	Promoter	CGI+shore
MACS_peak_183280	chr5:132113320-132113983	81.91	NM_001098813	2014-09-08	-	Promoter	CGI+shore
MACS_peak_183962	chr5:138727329-138728368	81.47	NM_001161546	PROB1	-	Promoter	CGI+shore
MACS_peak_184132	chr5:140201264-140201620	114.77	NM_031501	PCDHA5	+	Promoter	CGI+shore
MACS_peak_184132	chr5:140201264-140201620	114.77	NM_018900	PCDHA1	+	Promoter	CGI+shore
MACS_peak_184132	chr5:140201264-140201620	114.77	NM_018907	PCDHA4	+	Promoter	CGI+shore
MACS_peak_184132	chr5:140201264-140201620	114.77	NM_018905	PCDHA2	+	Promoter	CGI+shore
MACS_peak_184132	chr5:140201264-140201620	114.77	NM_018906	PCDHA3	+	Promoter	CGI+shore
MACS_peak_184171	chr5:140502499-140503060	37.94	NM_018938	PCDHB4	+	Promoter	CGI+shore
MACS_peak_184173	chr5:140516849-140517547	42.81	NM_015669	PCDHB5	+	Promoter	CGI+shore
MACS_peak_184183	chr5:140589322-140589956	76.59	NM_018932	PCDHB12	+	Promoter	CGI+shore
MACS_peak_184208	chr5:140745438-140746436	70.47	NM_032054	PCDHGA5	+	Promoter	CGI+shore
MACS_peak_184208	chr5:140745438-140746436	70.47	NM_018923	PCDHGB2	+	Promoter	CGI+shore
MACS_peak_184208	chr5:140745438-140746436	70.47	NM_018922	PCDHGB1	+	Promoter	CGI+shore
MACS_peak_184208	chr5:140745438-140746436	70.47	NM_018916	PCDHGA3	+	Promoter	CGI+shore
MACS_peak_184208	chr5:140745438-140746436	70.47	NM_018912	PCDHGA1	+	Promoter	CGI+shore
MACS_peak_184208	chr5:140745438-140746436	70.47	NM_018917	PCDHGA4	+	Promoter	CGI+shore
MACS_peak_184208	chr5:140745438-140746436	70.47	NM_018915	PCDHGA2	+	Promoter	CGI+shore
MACS_peak_184924	chr5:150284134-150284980	89.11	NM_001172832	ZNF300	-	Promoter	CGI+shore
MACS_peak_187680	chr5:179276671-179277706	152.16	NM_001017987	C5orf45	-	Promoter	CGI+shore
MACS_peak_188999	chr6:5135013-5135299	114.77	NM_001164841	LYRM4	-	Promoter	CGI+shore
MACS_peak_191125	chr6:29594850-29595502	45.61	NM_001470	GABBR1	-	Promoter	CGI+shore
MACS_peak_191469	chr6:32054709-32055414	78.09	NM_019105	TNXB	-	Promoter	CGI+shore
MACS_peak_192044	chr6:35743549-35744408	73.18	NM_207409	CLPSL2	+	Promoter	CGI+shore
MACS_peak_192754	chr6:42071191-42072241	142.15	NM_001164446	C6orf132	-	Promoter	CGI+shore
MACS_peak_192953	chr6:43253171-43253902	91.62	NM_032538	TTBK1	+	Promoter	CGI+shore
MACS_peak_193070	chr6:43970854-43971823	72.41	NM_001171992	C6orf223	+	Promoter	CGI+shore
MACS_peak_201950	chr7:6565447-6566104	59.31	NM_001145118	GRID2IP	-	Promoter	CGI+shore
MACS_peak_202921	chr7:27228535-27229161	40.58	NR_002795	HOXA11-AS	+	Promoter	CGI+shore
MACS_peak_205538	chr7:70061425-70061815	104.65	NM_001127231	AUTS2	+	Promoter	CGI+shore
MACS_peak_207453	chr7:100024867-100025858	148.41	NM_017984	ZCWPW1	-	Promoter	CGI+shore
MACS_peak_208876	chr7:127992299-127992819	97.43	NM_001174164	PRRT4	-	Promoter	CGI+shore
MACS_peak_208941	chr7:128530092-128530680	30.1	NM_001135914	KCP	-	Promoter	CGI+shore
MACS_peak_213029	chr8:977999-978808	77.02	NR_073397	ERICH1-AS1	+	Promoter	CGI+shore
MACS_peak_215700	chr8:23261694-23262641	81.04	NM_002318	LOXL2	-	Promoter	CGI+shore
MACS_peak_224974	chr9:34381118-34381839	118.04	NM_147169	C9orf24	-	Promoter	CGI+shore
MACS_peak_225085	chr9:35490496-35491202	55.76	NM_014806	RUSC2	+	Promoter	CGI+shore
MACS_peak_225110	chr9:35676110-35676561	78.76	NM_001216	CA9	+	Promoter	CGI+shore
MACS_peak_227373	chr9:96107933-96108535	48.95	NM_001098808	C9orf129	-	Promoter	CGI+shore
MACS_peak_228703	chr9:114937800-114938954	116.52	NR_036085	MIR3134	-	Promoter	CGI+shore
MACS_peak_230800	chr9:132257198-132258300	170.53	NR_038955	LINC00963	+	Promoter	CGI+shore
MACS_peak_232858	chr9:138593944-138595218	99.89	NM_001272003	KCNT1	+	Promoter	CGI+shore
MACS_peak_233045	chr9:139095732-139096750	162.69	NM_178138	LHX3	-	Promoter	CGI+shore
MACS_peak_233391	chr9:140081715-140082541	227.1	NM_013366	ANAPC2	-	Promoter	CGI+shore
MACS_peak_233514	chr9:140446639-140447279	137.43	NM_032477	MRPL41	+	Promoter	CGI+shore
