# Supplementary material for: Genome-wide methylation profiling of the different stages of hepatitis B virus-related hepatocellular carcinoma development in plasma cell-free DNA reveals potential biomarkers for early detection and high-risk monitoring of hepatocellular carcinoma
Source: Clin Epigenetics. 2014 Dec 2;6(1):30. doi: 10.1186/1868-7083-6-30 (PMC4391300; doi:10.1186/1868-7083-6-30)
Supplement: Supplementary file 10 — Additional file 10: Table S13: Middle HCC development-associated DMGs in cfDNA as determined by genomic CGI involvement. (XLSX 26 KB) [file 13148_2014_94_MOESM10_ESM.xlsx]

## Sheet: S13
Supplementary Table S13. Middle HCC development DMGs in cfDNA by genomic CGI involvement
Peak ID	Peak Location	-10logpValue	Refgene ID	Gene	Transcrption Direction	Peak in gene feature	methylation Involvement
MACS_peak_54490	chr12:54332858-54333497	34.72	NM_017410	HOXC13	+	Promoter	CGI			232 items
MACS_peak_54490	chr12:54332858-54333497	34.72	NR_047507	HOXC-AS5	-	Promoter	CGI
MACS_peak_55141	chr12:63543687-63544848	52.2	NM_000706	AVPR1A	-	Promoter	CGI
MACS_peak_65390	chr13:58208159-58208883	30.33	NM_001040429	PCDH17	+	Promoter	CGI
MACS_peak_83167	chr15:74425111-74425745	35	NM_001130138	ISLR2	+	Promoter	CGI
MACS_peak_179342	chr3:73673408-73674085	44.6	NM_015009	PDZRN3	-	Promoter	CGI	Involved by CGI only
MACS_peak_198703	chr5:2748913-2749980	133.4	NM_001134222	IRX2	-	Promoter	CGI
MACS_peak_244059	chr8:53852666-53853423	39.81	NM_005285	NPBWR1	+	Promoter	CGI
MACS_peak_250167	chr8:145556941-145557507	32.95	NM_031309	SCRT1	-	Promoter	CGI
MACS_peak_262749	chrX:39959380-39960193	54.69	NM_001123384	BCOR	-	Promoter	CGI
MACS_peak_507	chr1:2342955-2343541	58.09	NM_153818	PEX10	-	Promoter	CGI+shore
MACS_peak_870	chr1:3542208-3542624	43.55	NM_182752	TPRG1L	+	Promoter	CGI+shore
MACS_peak_1692	chr1:6515778-6516839	89.8	NM_031475	ESPN	+	Promoter	CGI+shore
MACS_peak_4018	chr1:16162993-16163859	45.36	NR_024279	FLJ37453	-	Promoter	CGI+shore	Involved by both CGI and CGI shore
MACS_peak_5195	chr1:21786074-21786866	37.92	NM_001256417	NBPF3	+	Promoter	CGI+shore
MACS_peak_6249	chr1:26663291-26663939	74.72	NM_001039775	AIM1L	-	Promoter	CGI+shore
MACS_peak_7312	chr1:33357888-33358590	84.78	NM_002143	HPCA	+	Promoter	CGI+shore
MACS_peak_8338	chr1:40782735-40783592	108.02	NM_001852	COL9A2	-	Promoter	CGI+shore
MACS_peak_9303	chr1:47899577-47900624	52.65	NR_026878	FOXD2-AS1	-	Promoter	CGI+shore
MACS_peak_13082	chr1:117453444-117454180	41	NM_020440	PTGFRN	+	Promoter	CGI+shore
MACS_peak_13187	chr1:119526618-119527278	33.56	NM_152380	TBX15	-	Promoter	CGI+shore
MACS_peak_13317	chr1:145415551-145416126	59.03	NM_213653	HFE2	+	Promoter	CGI+shore
MACS_peak_13317	chr1:145415551-145416126	59.03	NM_001278267	LOC100288142	+	Promoter	CGI+shore
MACS_peak_13317	chr1:145415551-145416126	59.03	NM_001039703	NBPF10	+	Promoter	CGI+shore
MACS_peak_13654	chr1:151117576-151118386	82.26	NM_001178062	SEMA6C	-	Promoter	CGI+shore
MACS_peak_15210	chr1:167408214-167409019	42.96	NM_000734	CD247	-	Promoter	CGI+shore
MACS_peak_17266	chr1:203045281-203045822	40.85	NM_015053	PPFIA4	+	Promoter	CGI+shore
MACS_peak_19656	chr1:228785864-228786460	50.27	NR_002834	DUSP5P1	+	Promoter	CGI+shore
MACS_peak_19656	chr1:228785864-228786460	50.27	NR_037962	RHOU	+	Promoter	CGI+shore
MACS_peak_22117	chr1:247275503-247276199	101.25	NM_207401	C1orf229	-	Promoter	CGI+shore
MACS_peak_22835	chr10:1741181-1741596	59.04	NM_018702	ADARB2	-	Promoter	CGI+shore
MACS_peak_24039	chr10:7448506-7449849	115.81	NM_001029880	SFMBT2	-	Promoter	CGI+shore
MACS_peak_26524	chr10:30346881-30347747	45.36	NM_020848	KIAA1462	-	Promoter	CGI+shore
MACS_peak_27994	chr10:50818934-50819661	90.03	NM_003055	SLC18A3	+	Promoter	CGI+shore
MACS_peak_27994	chr10:50818934-50819661	90.03	NM_020984	CHAT	+	Promoter	CGI+shore
MACS_peak_31739	chr10:101295585-101296467	105.52	NM_145285	NKX2-3	+	Promoter	CGI+shore
MACS_peak_31953	chr10:102896204-102896942	53.33	NM_001195517	TLX1	+	Promoter	CGI+shore
MACS_peak_33107	chr10:115999590-116000183	64.8	NM_001272046	VWA2	+	Promoter	CGI+shore
MACS_peak_33313	chr10:118387065-118387637	66.75	NM_005396	PNLIPRP2	+	Promoter	CGI+shore
MACS_peak_34045	chr10:123734672-123735292	41.98	NM_001167865	NSMCE4A	-	Promoter	CGI+shore
MACS_peak_34446	chr10:125850487-125851358	39.42	NM_015892	CHST15	-	Promoter	CGI+shore
MACS_peak_36159	chr10:132893195-132893782	50.95	NM_174937	TCERG1L	-	Promoter	CGI+shore
MACS_peak_36885	chr10:135138602-135138932	86.73	NM_015722	CALY	-	Promoter	CGI+shore
MACS_peak_37179	chr11:789891-790910	60.21	NM_001191060	SLC25A22	-	Promoter	CGI+shore
MACS_peak_37179	chr11:789891-790910	60.21	NM_016564	CEND1	-	Promoter	CGI+shore
MACS_peak_37212	chr11:881477-881738	69.05	NM_001142675	CHID1	-	Promoter	CGI+shore
MACS_peak_38258	chr11:6675904-6676557	33.94	NM_003737	DCHS1	-	Promoter	CGI+shore
MACS_peak_38975	chr11:14664312-14665097	84.5	NM_148976	PSMA1	-	Promoter	CGI+shore
MACS_peak_39903	chr11:33721460-33722086	92.75	NM_001166692	C11orf91	-	Promoter	CGI+shore
MACS_peak_40418	chr11:44327725-44328534	68.19	NM_021926	ALX4	-	Promoter	CGI+shore
MACS_peak_41977	chr11:62600039-62600823	70.16	NM_018093	WDR74	-	Promoter	CGI+shore
MACS_peak_42449	chr11:64782262-64782940	57.71	NM_001199745	ARL2	+	Promoter	CGI+shore
MACS_peak_42449	chr11:64782262-64782940	57.71	NR_037650	ARL2-SNX15	+	Promoter	CGI+shore
MACS_peak_42465	chr11:64815536-64816150	102.49	NM_005468	NAALADL1	-	Promoter	CGI+shore
MACS_peak_43090	chr11:67274775-67275300	35.46	NR_073484	CDK2AP2	-	Promoter	CGI+shore
MACS_peak_43110	chr11:67351820-67352673	34.88	NM_000852	GSTP1	+	Promoter	CGI+shore
MACS_peak_46339	chr11:111385243-111385859	30.19	NM_207430	C11orf88	+	Promoter	CGI+shore
MACS_peak_52024	chr12:14719631-14720455	67.05	NM_024829	PLBD1	-	Promoter	CGI+shore
MACS_peak_53669	chr12:49363963-49364719	39.87	NM_003394	WNT10B	-	Promoter	CGI+shore
MACS_peak_54872	chr12:57629743-57630251	50.26	NM_020142	NDUFA4L2	-	Promoter	CGI+shore
MACS_peak_58157	chr12:113591538-113592207	33.08	NM_001144872	CCDC42B	+	Promoter	CGI+shore
MACS_peak_59523	chr12:122356667-122357049	60.67	NM_001178003	WDR66	+	Promoter	CGI+shore
MACS_peak_59999	chr12:124246973-124248089	92.37	NM_207437	DNAH10	+	Promoter	CGI+shore
MACS_peak_67233	chr13:100624009-100624479	32.66	NM_033132	ZIC5	-	Promoter	CGI+shore
MACS_peak_69912	chr14:24019642-24020194	40.09	NM_033400	ZFHX2	-	Promoter	CGI+shore
MACS_peak_69912	chr14:24019642-24020194	40.09	NR_046051	THTPA	+	Promoter	CGI+shore
MACS_peak_70160	chr14:29237136-29237911	57.28	NM_005249	FOXG1	+	Promoter	CGI+shore
MACS_peak_71600	chr14:57858210-57858818	42.78	NM_001011713	NAA30	+	Promoter	CGI+shore
MACS_peak_72267	chr14:67878089-67878691	36.88	NM_016445	PLEK2	-	Promoter	CGI+shore
MACS_peak_72501	chr14:69951913-69952499	44.28	NM_001161498	PLEKHD1	+	Promoter	CGI+shore
MACS_peak_72891	chr14:73712024-73712429	44.51	NM_173462	PAPLN	+	Promoter	CGI+shore
MACS_peak_77487	chr14:105332357-105333000	90.87	NM_015005	CEP170B	+	Promoter	CGI+shore
MACS_peak_79613	chr15:40545369-40546462	108.36	NM_001128629	PAK6	+	Promoter	CGI+shore
MACS_peak_79669	chr15:40764163-40764569	37.21	NM_130468	CHST14	+	Promoter	CGI+shore
MACS_peak_80335	chr15:45422033-45422551	35.92	NM_144565	DUOXA1	-	Promoter	CGI+shore
MACS_peak_80335	chr15:45422033-45422551	35.92	NM_017434	DUOX1	+	Promoter	CGI+shore
MACS_peak_83334	chr15:75288307-75288813	43.39	NM_001178111	SCAMP5	+	Promoter	CGI+shore
MACS_peak_84004	chr15:80214857-80215406	33.96	NM_001100880	ST20	-	Promoter	CGI+shore
MACS_peak_84004	chr15:80214857-80215406	33.96	NM_001199760	ST20-MTHFS	-	Promoter	CGI+shore
MACS_peak_84004	chr15:80214857-80215406	33.96	NR_028330	C15orf37	+	Promoter	CGI+shore
MACS_peak_85444	chr15:93617008-93617366	37.69	NM_001166287	RGMA	-	Promoter	CGI+shore
MACS_peak_86985	chr16:1029629-1030171	54.6	NR_036442	LMF1	-	Promoter	CGI+shore
MACS_peak_87013	chr16:1119559-1120511	58.24	NR_027242	SSTR5-AS1	-	Promoter	CGI+shore
MACS_peak_87342	chr16:2164905-2166175	69.15	NM_000296	PKD1	-	Promoter	CGI+shore
MACS_peak_87588	chr16:3029388-3029886	37.26	NM_001258450	PKMYT1	-	Promoter	CGI+shore
MACS_peak_87612	chr16:3085069-3085610	34.45	NR_047572	LOC100128770	+	Promoter	CGI+shore
MACS_peak_87612	chr16:3085069-3085610	34.45	NM_001103175	CCDC64B	-	Promoter	CGI+shore
MACS_peak_87615	chr16:3107972-3108387	51.16	NM_022468	MMP25	+	Promoter	CGI+shore
MACS_peak_88080	chr16:4587311-4588053	104.28	NM_013399	CDIP1	-	Promoter	CGI+shore
MACS_peak_93982	chr16:67208581-67209271	163.59	NM_001185057	NOL3	+	Promoter	CGI+shore
MACS_peak_94251	chr16:68480688-68481658	119.91	NM_018667	SMPD3	-	Promoter	CGI+shore
MACS_peak_97361	chr16:85648140-85649106	70.01	NM_001278184	GSE1	+	Promoter	CGI+shore
MACS_peak_97979	chr16:87418177-87418914	60.04	NR_024568	FBXO31	-	Promoter	CGI+shore
MACS_peak_98935	chr16:90070747-90071436	102.03	NM_024043	DBNDD1	-	Promoter	CGI+shore
MACS_peak_99011	chr17:138522-138848	115.29	NM_001190411	RPH3AL	-	Promoter	CGI+shore
MACS_peak_100510	chr17:4689137-4689689	33.78	NM_001144941	VMO1	-	Promoter	CGI+shore
MACS_peak_100827	chr17:6348000-6348732	53.75	NM_019013	FAM64A	+	Promoter	CGI+shore
MACS_peak_101041	chr17:7298459-7299205	46.46	NR_037719	TMEM256-PLSCR3	-	Promoter	CGI+shore
MACS_peak_104892	chr17:36717488-36718351	70.88	NM_025248	SRCIN1	-	Promoter	CGI+shore
MACS_peak_105269	chr17:38498751-38499253	58.17	NM_001145301	RARA	+	Promoter	CGI+shore
MACS_peak_105922	chr17:41832907-41833631	75.22	NM_025237	SOST	-	Promoter	CGI+shore
MACS_peak_106963	chr17:48193989-48194897	37.59	NM_174920	SAMD14	-	Promoter	CGI+shore
MACS_peak_107711	chr17:56401416-56401992	32.38	NM_004758	BZRAP1	-	Promoter	CGI+shore
MACS_peak_108203	chr17:60884700-60885568	91.77	NR_036146	MIR548W	+	Promoter	CGI+shore
MACS_peak_108203	chr17:60884700-60885568	91.77	NM_152598	2014-03-10	-	Promoter	CGI+shore
MACS_peak_108471	chr17:62774200-62774993	62.62	NR_027487	LOC146880	-	Promoter	CGI+shore
MACS_peak_110042	chr17:72931256-72932117	57.86	NM_001272005	OTOP3	+	Promoter	CGI+shore
MACS_peak_111923	chr17:78389591-78390324	67.27	NM_001164637	ENDOV	+	Promoter	CGI+shore
MACS_peak_112791	chr17:80710808-80711397	114.37	NM_005993	TBCD	+	Promoter	CGI+shore
MACS_peak_114865	chr18:20716819-20718321	130.81	NR_023359	CABLES1	+	Promoter	CGI+shore
MACS_peak_115728	chr18:34855084-34855694	36.4	NM_001025087	CELF4	-	Promoter	CGI+shore
MACS_peak_116220	chr18:44774724-44775700	62.93	NM_001278063	SKOR2	-	Promoter	CGI+shore
MACS_peak_118295	chr18:72915906-72916666	86.82	NM_175907	ZADH2	-	Promoter	CGI+shore
MACS_peak_119937	chr19:843706-844229	35.59	NM_002777	PRTN3	+	Promoter	CGI+shore
MACS_peak_120010	chr19:1038726-1039883	69.99	NM_004368	CNN2	+	Promoter	CGI+shore
MACS_peak_120136	chr19:1450245-1450719	68.85	NM_005883	APC2	+	Promoter	CGI+shore
MACS_peak_120148	chr19:1491576-1492189	36.22	NM_138393	REEP6	+	Promoter	CGI+shore
MACS_peak_120777	chr19:3285919-3286574	66.66	NR_033342	CELF5	+	Promoter	CGI+shore
MACS_peak_120803	chr19:3369430-3370692	69.62	NM_005597	NFIC	+	Promoter	CGI+shore
MACS_peak_121105	chr19:4197502-4198120	42.11	NM_133475	ANKRD24	+	Promoter	CGI+shore
MACS_peak_121702	chr19:5827048-5827781	53.68	NM_004558	NRTN	+	Promoter	CGI+shore
MACS_peak_121715	chr19:5866301-5866865	39.29	NM_002034	FUT5	-	Promoter	CGI+shore
MACS_peak_121901	chr19:6458770-6459443	120.82	NM_024103	SLC25A23	-	Promoter	CGI+shore
MACS_peak_121926	chr19:6531495-6532116	62.33	NM_003811	TNFSF9	+	Promoter	CGI+shore
MACS_peak_122612	chr19:10023394-10024038	40.45	NM_058164	OLFM2	-	Promoter	CGI+shore
MACS_peak_122763	chr19:10624223-10625000	38.71	NM_030760	S1PR5	-	Promoter	CGI+shore
MACS_peak_123961	chr19:15838797-15839519	61.18	NM_013939	OR10H2	+	Promoter	CGI+shore
MACS_peak_126182	chr19:33167757-33168598	52.87	NM_207391	RGS9BP	+	Promoter	CGI+shore
MACS_peak_126738	chr19:35786170-35786868	37.27	NM_080600	MAG	+	Promoter	CGI+shore
MACS_peak_126899	chr19:36351409-36352145	67.02	NM_199179	KIRREL2	+	Promoter	CGI+shore
MACS_peak_127502	chr19:39440645-39441628	68.83	NM_148169	FBXO17	-	Promoter	CGI+shore
MACS_peak_127518	chr19:39523194-39524013	67.43	NM_178820	FBXO27	-	Promoter	CGI+shore
MACS_peak_127812	chr19:41060349-41061049	31.49	NM_025213	SPTBN4	+	Promoter	CGI+shore
MACS_peak_128616	chr19:45975841-45976891	151.16	NM_006732	FOSB	+	Promoter	CGI+shore
MACS_peak_128703	chr19:46317896-46318800	49.06	NM_004819	SYMPK	-	Promoter	CGI+shore
MACS_peak_128703	chr19:46317896-46318800	49.06	NM_030785	RSPH6A	-	Promoter	CGI+shore
MACS_peak_128723	chr19:46367708-46368266	33.42	NM_004497	FOXA3	+	Promoter	CGI+shore
MACS_peak_128768	chr19:46525267-46526307	84.58	NM_005091	PGLYRP1	-	Promoter	CGI+shore
MACS_peak_129701	chr19:49936730-49937465	105.05	NM_020309	SLC17A7	-	Promoter	CGI+shore
MACS_peak_129987	chr19:50837233-50837752	42.42	NR_002798	NAPSB	-	Promoter	CGI+shore
MACS_peak_130077	chr19:51169634-51170686	58.22	NM_016148	SHANK1	-	Promoter	CGI+shore
MACS_peak_130702	chr19:54642277-54643278	87.63	NM_014516	CNOT3	+	Promoter	CGI+shore
MACS_peak_130936	chr19:55598726-55600051	169.39	NM_017729	EPS8L1	+	Promoter	CGI+shore
MACS_peak_131645	chr19:58906830-58907653	47.86	NM_001195135	LOC646862	+	Promoter	CGI+shore
MACS_peak_136366	chr2:31457272-31458032	45.6	NM_014600	EHD3	+	Promoter	CGI+shore
MACS_peak_139167	chr2:71692554-71693463	67.5	NM_003494	DYSF	+	Promoter	CGI+shore
MACS_peak_140181	chr2:87015676-87016429	40.03	NM_001768	CD8A	-	Promoter	CGI+shore
MACS_peak_142428	chr2:114033186-114033722	41.2	NM_003466	PAX8	-	Promoter	CGI+shore
MACS_peak_143614	chr2:128433409-128434422	43.24	NM_001161404	LIMS2	-	Promoter	CGI+shore
MACS_peak_146314	chr2:179316560-179317165	30.78	NM_001042702	DFNB59	+	Promoter	CGI+shore
MACS_peak_146314	chr2:179316560-179317165	30.78	NR_031666	MIR548N	+	Promoter	CGI+shore
MACS_peak_150210	chr2:236579600-236580248	46.53	NM_001244888	AGAP1	+	Promoter	CGI+shore
MACS_peak_151747	chr2:241561576-241562502	42.14	NM_001195382	GPR35	+	Promoter	CGI+shore
MACS_peak_152345	chr20:825446-826218	38.98	NM_031424	FAM110A	+	Promoter	CGI+shore
MACS_peak_152633	chr20:3053020-3053581	46.09	NM_000915	OXT	+	Promoter	CGI+shore
MACS_peak_156671	chr20:44452415-44452846	139.74	NM_003279	TNNC2	-	Promoter	CGI+shore
MACS_peak_156715	chr20:44599754-44600179	57.99	NM_022095	ZNF335	-	Promoter	CGI+shore
MACS_peak_156720	chr20:44640753-44641402	53.08	NM_004994	MMP9	+	Promoter	CGI+shore
MACS_peak_156725	chr20:44658597-44659368	51.11	NM_001134771	SLC12A5	+	Promoter	CGI+shore
MACS_peak_161950	chr21:33765742-33766189	55.77	NR_026845	C21orf119	+	Promoter	CGI+shore
MACS_peak_163557	chr21:43372425-43373224	55.63	NM_015500	C2CD2	-	Promoter	CGI+shore
MACS_peak_165729	chr22:19704653-19705625	83	NM_002688	2014-09-05	+	Promoter	CGI+shore
MACS_peak_165729	chr22:19704653-19705625	83	NR_037611	SEPT5-GP1BB	+	Promoter	CGI+shore
MACS_peak_165974	chr22:20782750-20783549	49.33	NM_182895	SCARF2	-	Promoter	CGI+shore
MACS_peak_166109	chr22:21400223-21400706	102.17	NR_027006	LOC400891	+	Promoter	CGI+shore
MACS_peak_166507	chr22:24115348-24115972	62.08	NM_005940	MMP11	+	Promoter	CGI+shore
MACS_peak_167714	chr22:30901185-30901877	37.61	NM_174977	SEC14L4	-	Promoter	CGI+shore
MACS_peak_168442	chr22:35796579-35797385	48.89	NM_006739	MCM5	+	Promoter	CGI+shore
MACS_peak_172967	chr22:50625051-50625707	33.78	NM_025204	TRABD	+	Promoter	CGI+shore
MACS_peak_176280	chr3:42544347-42544763	51.06	NM_004624	VIPR1	+	Promoter	CGI+shore
MACS_peak_176830	chr3:47620742-47621735	88.28	NM_001206942	CSPG5	-	Promoter	CGI+shore
MACS_peak_177376	chr3:50382496-50382984	37.95	NM_015896	ZMYND10	-	Promoter	CGI+shore
MACS_peak_182064	chr3:129323392-129324100	76.66	NM_015103	PLXND1	-	Promoter	CGI+shore
MACS_peak_182115	chr3:129694397-129695150	58.86	NM_007117	TRH	+	Promoter	CGI+shore
MACS_peak_182620	chr3:138669298-138670187	68.94	NM_001040061	C3orf72	+	Promoter	CGI+shore
MACS_peak_182652	chr3:139257624-139258106	52.51	NM_001130992	RBP1	-	Promoter	CGI+shore
MACS_peak_183016	chr3:147108272-147109229	91.26	NR_033119	ZIC4	-	Promoter	CGI+shore
MACS_peak_184294	chr3:178978306-178979123	54.42	NM_001163677	KCNMB3	-	Promoter	CGI+shore
MACS_peak_184778	chr3:183993988-183994513	41.98	NM_001100120	ECE2	+	Promoter	CGI+shore
MACS_peak_185826	chr3:194208406-194208858	33.86	NR_033929	LINC00884	+	Promoter	CGI+shore
MACS_peak_186689	chr4:205969-206786	128.57	NR_027481	ZNF876P	+	Promoter	CGI+shore
MACS_peak_186763	chr4:666853-667467	85.96	NR_033743	ATP5I	-	Promoter	CGI+shore
MACS_peak_189422	chr4:15704981-15705552	38.83	NM_004334	BST1	+	Promoter	CGI+shore
MACS_peak_190768	chr4:40752509-40753402	120.04	NM_024677	NSUN7	+	Promoter	CGI+shore
MACS_peak_190868	chr4:41646257-41646882	41.66	NM_001112719	LIMCH1	+	Promoter	CGI+shore
MACS_peak_191243	chr4:53728615-53729090	32.34	NM_023940	RASL11B	+	Promoter	CGI+shore
MACS_peak_191450	chr4:57370935-57371719	77.27	NM_206919	ARL9	+	Promoter	CGI+shore
MACS_peak_205055	chr5:132165211-132165722	50.01	NM_001172700	SHROOM1	-	Promoter	CGI+shore
MACS_peak_205509	chr5:135364745-135365192	41.01	NM_000358	TGFBI	+	Promoter	CGI+shore
MACS_peak_206032	chr5:140725598-140726097	58.45	NM_032011	PCDHGA3	+	Promoter	CGI+shore
MACS_peak_206032	chr5:140725598-140726097	58.45	NM_018912	PCDHGA1	+	Promoter	CGI+shore
MACS_peak_206032	chr5:140725598-140726097	58.45	NM_018915	PCDHGA2	+	Promoter	CGI+shore
MACS_peak_206035	chr5:140731671-140732336	45.39	NM_032095	PCDHGB1	+	Promoter	CGI+shore
MACS_peak_206837	chr5:150004772-150005484	83.81	NM_001166209	SYNPO	+	Promoter	CGI+shore
MACS_peak_207881	chr5:167719687-167720639	91.68	NM_015238	WWC1	+	Promoter	CGI+shore
MACS_peak_209371	chr5:176758928-176759608	38.29	NM_006816	LMAN2	-	Promoter	CGI+shore
MACS_peak_209396	chr5:176831565-176831985	50.68	NM_000505	F12	-	Promoter	CGI+shore
MACS_peak_213115	chr6:19837286-19838169	38.81	NM_001546	ID4	+	Promoter	CGI+shore
MACS_peak_213955	chr6:29893646-29894238	43.87	NR_001317	HCG4B	-	Promoter	CGI+shore
MACS_peak_214506	chr6:33600588-33601302	55.03	NM_002224	ITPR3	+	Promoter	CGI+shore
MACS_peak_215898	chr6:42928624-42929142	64.29	NM_018960	GNMT	+	Promoter	CGI+shore
MACS_peak_218453	chr6:108883138-108884079	115.08	NM_201559	FOXO3	+	Promoter	CGI+shore
MACS_peak_225736	chr7:5352928-5353529	30.99	NM_001080495	TNRC18	-	Promoter	CGI+shore
MACS_peak_227104	chr7:27193947-27194787	41.03	NM_006896	HOXA7	-	Promoter	CGI+shore
MACS_peak_227104	chr7:27193947-27194787	41.03	NR_038831	HOXA-AS3	+	Promoter	CGI+shore
MACS_peak_227391	chr7:30175855-30176279	42.88	NM_152793	MTURN	+	Promoter	CGI+shore
MACS_peak_227602	chr7:32109687-32110203	36.05	NM_001191059	PDE1C	-	Promoter	CGI+shore
MACS_peak_231473	chr7:87564444-87565167	30.37	NM_016351	ADAM22	+	Promoter	CGI+shore
MACS_peak_232434	chr7:100463484-100464506	79.19	NM_020246	SLC12A9	+	Promoter	CGI+shore
MACS_peak_233970	chr7:128508500-128509210	55.32	NM_001195150	LOC100130705	+	Promoter	CGI+shore
MACS_peak_234037	chr7:129143008-129143839	95.21	NM_001195243	SMKR1	+	Promoter	CGI+shore
MACS_peak_236117	chr7:150725993-150726543	46.91	NM_001282292	ABCB8	+	Promoter	CGI+shore
MACS_peak_237161	chr7:155595603-155596315	42.42	NM_000193	SHH	-	Promoter	CGI+shore
MACS_peak_237745	chr7:157525914-157526286	37.69	NM_002847	PTPRN2	-	Promoter	CGI+shore
MACS_peak_238917	chr8:1938194-1938670	32.27	NM_014867	KBTBD11	+	Promoter	CGI+shore
MACS_peak_240541	chr8:12808223-12808952	47.54	NM_020844	KIAA1456	+	Promoter	CGI+shore
MACS_peak_241319	chr8:21913919-21914873	77.55	NM_001114137	DMTN	+	Promoter	CGI+shore
MACS_peak_241505	chr8:22547084-22547992	95.54	NM_004430	EGR3	-	Promoter	CGI+shore
MACS_peak_242789	chr8:37823304-37824038	47.22	NM_000025	ADRB3	-	Promoter	CGI+shore
MACS_peak_242933	chr8:38831783-38832506	30.37	NM_153692	HTRA4	+	Promoter	CGI+shore
MACS_peak_242943	chr8:38965226-38965917	63.64	NM_145004	ADAM32	+	Promoter	CGI+shore
MACS_peak_244346	chr8:57359011-57359443	35.26	NM_001135690	PENK	-	Promoter	CGI+shore
MACS_peak_250135	chr8:145258254-145258932	50.98	NM_001099280	MROH1	+	Promoter	CGI+shore
MACS_peak_250543	chr9:2623403-2624076	44.86	NM_003383	VLDLR	+	Promoter	CGI+shore
MACS_peak_252044	chr9:34379800-34380588	43.93	NM_147169	C9orf24	-	Promoter	CGI+shore
MACS_peak_255439	chr9:100616802-100617723	48.09	NM_004473	FOXE1	+	Promoter	CGI+shore
MACS_peak_257183	chr9:124975483-124976329	40.71	NM_014368	LHX6	-	Promoter	CGI+shore
MACS_peak_258300	chr9:130980245-130981123	63.14	NM_001005336	DNM1	+	Promoter	CGI+shore
MACS_peak_258864	chr9:132652120-132652641	56.44	NM_015033	FNBP1	-	Promoter	CGI+shore
MACS_peak_260852	chr9:138628605-138629613	67.14	NM_001272003	KCNT1	+	Promoter	CGI+shore
MACS_peak_261409	chr9:140318358-140319085	54.1	NM_001256068	NOXA1	+	Promoter	CGI+shore
