# Supplementary material for: Genome-wide methylation profiling of the different stages of hepatitis B virus-related hepatocellular carcinoma development in plasma cell-free DNA reveals potential biomarkers for early detection and high-risk monitoring of hepatocellular carcinoma
Source: Clin Epigenetics. 2014 Dec 2;6(1):30. doi: 10.1186/1868-7083-6-30 (PMC4391300; doi:10.1186/1868-7083-6-30)
Supplement: Supplementary file 11 — Additional file 11: Table S14: Late HCC development-associated DMGs in cfDNA as determined by genomic CGI involvement. (XLSX 27 KB) [file 13148_2014_94_MOESM11_ESM.xlsx]

## Sheet: S14
Supplementary Table S14. Late HCC development DMGs in cfDNA by genomic CGI involvement
Peak ID	Peak Location	-10logpValue	Refgene ID	Gene	Transcrption Direction	Peak in gene feature	methylation Involvement
MACS_peak_18038	chr1:234040564-234041191	34.17	NM_173508	SLC35F3	+	Promoter	CGI					259 items
MACS_peak_31472	chr10:131757995-131758565	31.03	NM_001005463	EBF3	-	Promoter	CGI
MACS_peak_32614	chr11:279638-280030	58.3	NM_138329	NLRP6	+	Promoter	CGI
MACS_peak_37879	chr11:66188355-66188972	47.92	NM_178864	NPAS4	+	Promoter	CGI
MACS_peak_44799	chr12:3309053-3309547	35.42	NM_001168320	TSPAN9	+	Promoter	CGI
MACS_peak_57835	chr13:53421577-53422204	47.24	NM_002590	PCDH8	-	Promoter	CGI
MACS_peak_61917	chr14:23450398-23451096	56.32	NM_032876	AJUBA	-	Promoter	CGI
MACS_peak_62664	chr14:36003920-36004486	31.24	NM_032594	INSM2	+	Promoter	CGI
MACS_peak_68075	chr14:103395416-103395994	36.92	NM_030943	AMN	+	Promoter	CGI
MACS_peak_69471	chr15:27216177-27216751	30.82	NM_033223	GABRG3	+	Promoter	CGI
MACS_peak_92824	chr17:35297564-35298200	33.69	NM_005568	LHX1	+	Promoter	CGI
MACS_peak_95881	chr17:59481275-59481816	32.61	NM_005994	TBX2	+	Promoter	CGI
MACS_peak_95887	chr17:59533582-59534411	54.49	NM_018488	TBX4	+	Promoter	CGI
MACS_peak_97946	chr17:74072605-74073268	32.32	NM_003857	GALR2	+	Promoter	CGI
MACS_peak_116595	chr19:53039196-53039780	30.3	NM_001039886	ZNF808	+	Promoter	CGI
MACS_peak_124470	chr2:72373178-72374004	68.43	NM_001277742	CYP26B1	-	Promoter	CGI
MACS_peak_130478	chr2:176946814-176947483	44.55	NM_001080458	EVX2	-	Promoter	CGI
MACS_peak_134224	chr2:237076614-237077290	44.12	NM_001485	GBX2	-	Promoter	CGI
MACS_peak_134840	chr2:239756709-239757262	31.94	NM_001271893	TWIST2	+	Promoter	CGI
MACS_peak_137484	chr20:21686686-21687210	40.31	NM_006192	PAX1	+	Promoter	CGI
MACS_peak_139151	chr20:37354767-37355198	39.74	NM_080552	SLC32A1	+	Promoter	CGI
MACS_peak_141228	chr20:54579801-54580635	54.19	NM_080617	CBLN4	-	Promoter	CGI
MACS_peak_148229	chr22:20783646-20785134	134.22	NM_182895	SCARF2	-	Promoter	CGI
MACS_peak_170116	chr4:30723823-30724367	32.44	NM_002589	PCDH7	+	Promoter	CGI
MACS_peak_177729	chr5:2750386-2751088	70.65	NM_001134222	IRX2	-	Promoter	CGI
MACS_peak_182044	chr5:92906506-92907523	69.23	NR_021490	NR2F1-AS1	-	Promoter	CGI
MACS_peak_184150	chr5:140306226-140306822	35.87	NM_031882	PCDHAC1	+	Promoter	CGI
MACS_peak_184150	chr5:140306226-140306822	35.87	NM_018904	PCDHA13	+	Promoter	CGI
MACS_peak_184150	chr5:140306226-140306822	35.87	NM_018903	PCDHA12	+	Promoter	CGI
MACS_peak_184150	chr5:140306226-140306822	35.87	NM_031860	PCDHA10	+	Promoter	CGI
MACS_peak_184150	chr5:140306226-140306822	35.87	NM_018902	PCDHA11	+	Promoter	CGI
MACS_peak_203428	chr7:35293216-35293878	38.5	NM_001166220	TBX20	-	Promoter	CGI
MACS_peak_207127	chr7:98246634-98247315	43.82	NM_002523	NPTX2	+	Promoter	CGI
MACS_peak_214663	chr8:11565631-11566345	48.39	NM_002052	GATA4	+	Promoter	CGI
MACS_peak_215909	chr8:26721897-26722681	38.16	NM_033302	ADRA1A	-	Promoter	CGI	Involved by CGI only
MACS_peak_223516	chr9:842378-842867	35.73	NM_021951	DMRT1	+	Promoter	CGI
MACS_peak_235989	chrX:113818659-113819139	43.41	NM_001256761	HTR2C	+	Promoter	CGI
MACS_peak_710	chr1:2987378-2987983	48.74	NM_022114	PRDM16	+	Promoter	CGI + shore
MACS_peak_4839	chr1:21836151-21837106	59.89	NM_001127501	ALPL	+	Promoter	CGI + shore
MACS_peak_4881	chr1:21978679-21979207	33.35	NM_001145657	RAP1GAP	-	Promoter	CGI + shore
MACS_peak_5857	chr1:27285504-27286299	37.62	NM_152365	C1orf172	-	Promoter	CGI + shore
MACS_peak_6428	chr1:31654419-31654911	35.54	NM_024522	NKAIN1	-	Promoter	CGI + shore
MACS_peak_6502	chr1:32169324-32169933	48.47	NM_001856	COL16A1	-	Promoter	CGI + shore	Involved by both CGI and CGI shore
MACS_peak_7736	chr1:41981871-41982566	56.53	NM_024503	HIVEP3	-	Promoter	CGI + shore
MACS_peak_8194	chr1:45266475-45266929	45.41	NM_004073	PLK3	+	Promoter	CGI + shore
MACS_peak_8353	chr1:46859371-46860010	53.42	NM_001441	FAAH	+	Promoter	CGI + shore
MACS_peak_8515	chr1:48449853-48450478	47.38	NM_001194986	TRABD2B	-	Promoter	CGI + shore
MACS_peak_10362	chr1:87598111-87598630	156.28	NR_026986	LOC339524	+	Promoter	CGI + shore
MACS_peak_11412	chr1:112058159-112058871	69.84	NM_001081976	ADORA3	-	Promoter	CGI + shore
MACS_peak_12061	chr1:149137536-149138041	41.61	NR_103751	NBPF23	-	Promoter	CGI + shore
MACS_peak_12764	chr1:155219676-155220264	30.1	NM_001267608	FAM189B	-	Promoter	CGI + shore
MACS_peak_14934	chr1:197890377-197890953	37.03	NM_020204	LHX9	+	Promoter	CGI + shore
MACS_peak_24172	chr10:43573108-43573758	32.97	NM_020975	RET	+	Promoter	CGI + shore
MACS_peak_26786	chr10:81443848-81444645	56.52	NR_027512	BEND3P3	+	Promoter	CGI + shore
MACS_peak_27391	chr10:94822872-94823407	32.95	NM_183374	CYP26C1	+	Promoter	CGI + shore
MACS_peak_28115	chr10:102893295-102894124	41.86	NM_001195517	TLX1	+	Promoter	CGI + shore
MACS_peak_28191	chr10:103536313-103536880	31.19	NM_001206389	FGF8	-	Promoter	CGI + shore
MACS_peak_30818	chr10:128994903-128995430	33.41	NM_001380	DOCK1	+	Promoter	CGI + shore
MACS_peak_32696	chr11:503383-504249	40	NM_002939	RNH1	-	Promoter	CGI + shore
MACS_peak_32784	chr11:726595-727154	44.9	NM_022772	EPS8L2	+	Promoter	CGI + shore
MACS_peak_32824	chr11:848764-849337	30.87	NM_003271	TSPAN4	+	Promoter	CGI + shore
MACS_peak_33807	chr11:6341717-6342280	51.8	NM_145040	PRKCDBP	-	Promoter	CGI + shore
MACS_peak_34491	chr11:14993239-14993812	51.05	NM_001741	CALCA	-	Promoter	CGI + shore
MACS_peak_36168	chr11:47399524-47400198	73.01	NM_003120	SPI1	-	Promoter	CGI + shore
MACS_peak_36383	chr11:57091226-57091767	32.61	NM_033396	TNKS1BP1	-	Promoter	CGI + shore
MACS_peak_36504	chr11:58940871-58941512	46.32	NM_015177	DTX4	+	Promoter	CGI + shore
MACS_peak_38198	chr11:67770191-67770904	48.46	NM_030930	UNC93B1	-	Promoter	CGI + shore
MACS_peak_39390	chr11:72301264-72301952	37.08	NM_001143839	PDE2A	-	Promoter	CGI + shore
MACS_peak_39861	chr11:76495496-76495877	50.03	NM_015516	TSKU	+	Promoter	CGI + shore
MACS_peak_40519	chr11:94133968-94134527	31.62	NM_016540	GPR83	-	Promoter	CGI + shore
MACS_peak_41115	chr11:111169169-111169832	66.28	NM_001271458	COLCA2	+	Promoter	CGI + shore
MACS_peak_41115	chr11:111169169-111169832	66.28	NR_034154	COLCA1	-	Promoter	CGI + shore
MACS_peak_47940	chr12:52115309-52115733	47.89	NM_014191	SCN8A	+	Promoter	CGI + shore
MACS_peak_48278	chr12:54144402-54144980	30.61	NR_104333	CISTR-ACT	-	Promoter	CGI + shore
MACS_peak_48301	chr12:54441108-54441940	35.85	NM_014620	HOXC4	+	Promoter	CGI + shore
MACS_peak_49533	chr12:81101540-81102090	32.11	NM_002469	MYF6	+	Promoter	CGI + shore
MACS_peak_50295	chr12:101602958-101603556	35.76	NM_145913	SLC5A8	-	Promoter	CGI + shore
MACS_peak_51004	chr12:110156050-110156642	36.1	NM_032829	FAM222A	+	Promoter	CGI + shore
MACS_peak_51750	chr12:115109537-115110191	59.54	NM_005996	TBX3	-	Promoter	CGI + shore
MACS_peak_53078	chr12:123753898-123754479	36.74	NM_004642	CDK2AP1	-	Promoter	CGI + shore
MACS_peak_56092	chr13:26586151-26586707	31.78	NM_016529	ATP8A2	+	Promoter	CGI + shore
MACS_peak_56828	chr13:36045808-36046465	45.3	NM_015678	NBEA	+	Promoter	CGI + shore
MACS_peak_57548	chr13:49794718-49795780	109.05	NM_001507	MLNR	+	Promoter	CGI + shore
MACS_peak_58279	chr13:70682037-70682556	33.88	NR_002717	ATXN8OS	+	Promoter	CGI + shore
MACS_peak_58279	chr13:70682037-70682556	33.88	NM_020866	KLHL1	-	Promoter	CGI + shore
MACS_peak_59784	chr13:102106065-102106524	37.73	NM_001271755	ITGBL1	+	Promoter	CGI + shore
MACS_peak_60909	chr13:112722945-112723654	48.71	NM_005986	SOX1	+	Promoter	CGI + shore
MACS_peak_61166	chr13:113540270-113540908	53.49	NM_032189	ATP11A	+	Promoter	CGI + shore
MACS_peak_62138	chr14:24801751-24802282	33.18	NM_001198592	ADCY4	-	Promoter	CGI + shore
MACS_peak_63529	chr14:58331485-58332071	30.2	NM_001206920	SLC35F4	-	Promoter	CGI + shore
MACS_peak_68868	chr14:105865393-105866092	42.76	NM_001195082	TEX22	+	Promoter	CGI + shore
MACS_peak_69071	chr15:22832883-22833415	39.78	NM_001102610	TUBGCP5	+	Promoter	CGI + shore
MACS_peak_70406	chr15:37172419-37172935	40.85	NR_024264	LOC145845	-	Promoter	CGI + shore
MACS_peak_71311	chr15:47476939-47477676	40.62	NM_001198999	SEMA6D	+	Promoter	CGI + shore
MACS_peak_73933	chr15:76630813-76631355	32.55	NM_145805	ISL2	+	Promoter	CGI + shore
MACS_peak_75689	chr15:95869968-95870614	52.92	NR_034095	LOC400456	-	Promoter	CGI + shore
MACS_peak_75755	chr15:96866142-96866857	48.33	NR_102744	NR2F2-AS1	-	Promoter	CGI + shore
MACS_peak_77925	chr16:4523614-4524201	57.35	NM_020677	NMRAL1	-	Promoter	CGI + shore
MACS_peak_79394	chr16:15221889-15222274	42.17	NM_001285449	PDXDC1	+	Promoter	CGI + shore
MACS_peak_81281	chr16:33297969-33298359	42.17	NR_033866	LOC390705	-	Promoter	CGI + shore
MACS_peak_82181	chr16:54967289-54967857	31.13	NM_001252197	IRX5	+	Promoter	CGI + shore
MACS_peak_83086	chr16:67196484-67197171	31.16	NM_018378	FBXL8	+	Promoter	CGI + shore
MACS_peak_83137	chr16:67428933-67429543	41.56	NM_013304	ZDHHC1	-	Promoter	CGI + shore
MACS_peak_83199	chr16:67701048-67701557	41.33	NM_001012984	C16orf86	+	Promoter	CGI + shore
MACS_peak_84398	chr16:75528330-75528982	32.87	NM_021615	CHST6	-	Promoter	CGI + shore
MACS_peak_87333	chr16:89488034-89488398	114.77	NM_013275	ANKRD11	-	Promoter	CGI + shore
MACS_peak_90438	chr17:11501524-11502078	31.89	NM_001372	DNAH9	+	Promoter	CGI + shore
MACS_peak_90633	chr17:13503564-13504186	34.44	NM_006042	HS3ST3A1	-	Promoter	CGI + shore
MACS_peak_91333	chr17:18574903-18575650	67.09	NR_026718	FOXO3B	-	Promoter	CGI + shore
MACS_peak_91333	chr17:18574903-18575650	67.09	NM_001145045	ZNF286B	-	Promoter	CGI + shore
MACS_peak_91384	chr17:19141469-19141959	42.67	NM_001102664	EPN2	+	Promoter	CGI + shore
MACS_peak_92587	chr17:32964306-32964964	32.57	NM_207313	TMEM132E	+	Promoter	CGI + shore
MACS_peak_93782	chr17:40937026-40937742	77.13	NM_032387	WNK4	+	Promoter	CGI + shore
MACS_peak_94990	chr17:48635730-48636202	44.01	NR_038439	CACNA1G-AS1	-	Promoter	CGI + shore
MACS_peak_95324	chr17:55123816-55124403	65	NR_002818	RNF126P1	+	Promoter	CGI + shore
MACS_peak_96098	chr17:61614700-61615458	33.58	NM_173092	KCNH6	+	Promoter	CGI + shore
MACS_peak_99968	chr17:79848354-79848976	54.66	NM_005782	ALYREF	-	Promoter	CGI + shore
MACS_peak_100406	chr17:80996593-80997264	89.3	NM_001009905	B3GNTL1	-	Promoter	CGI + shore
MACS_peak_100887	chr18:6413817-6414244	55.62	NM_173464	L3MBTL4	-	Promoter	CGI + shore
MACS_peak_106747	chr19:1068375-1068762	50.03	NM_001258328	HMHA1	+	Promoter	CGI + shore
MACS_peak_107167	chr19:2250442-2251267	98.85	NM_000479	AMH	+	Promoter	CGI + shore
MACS_peak_107167	chr19:2250442-2251267	98.85	NR_036207	MIR4321	+	Promoter	CGI + shore
MACS_peak_107498	chr19:3178660-3179599	60.87	NM_003775	S1PR4	+	Promoter	CGI + shore
MACS_peak_109248	chr19:9608803-9609595	37.76	NM_152476	ZNF560	-	Promoter	CGI + shore
MACS_peak_109308	chr19:10076966-10077499	39.71	NM_015719	COL5A3	-	Promoter	CGI + shore
MACS_peak_110278	chr19:14089570-14090320	39.92	NM_002918	RFX1	-	Promoter	CGI + shore
MACS_peak_110564	chr19:15580261-15580782	33.76	NM_052890	PGLYRP2	-	Promoter	CGI + shore
MACS_peak_110848	chr19:17008559-17009423	40.1	NM_015692	CPAMD8	-	Promoter	CGI + shore
MACS_peak_113055	chr19:35614882-35615637	45.92	NM_005971	FXYD3	+	Promoter	CGI + shore
MACS_peak_113055	chr19:35614882-35615637	45.92	NM_139284	LGI4	-	Promoter	CGI + shore
MACS_peak_113332	chr19:36911831-36912976	67.91	NR_033748	LOC644189	+	Promoter	CGI + shore
MACS_peak_114038	chr19:40722937-40723596	38.67	NM_152479	TTC9B	-	Promoter	CGI + shore
MACS_peak_114079	chr19:40871471-40872090	34.6	NM_012268	PLD3	+	Promoter	CGI + shore
MACS_peak_114128	chr19:41073567-41074447	64.67	NM_020971	SPTBN4	+	Promoter	CGI + shore
MACS_peak_114892	chr19:45888655-45889588	82.09	NM_001142502	PPP1R13L	-	Promoter	CGI + shore
MACS_peak_115055	chr19:46518061-46518689	34.12	NM_001267723	CCDC61	+	Promoter	CGI + shore
MACS_peak_115843	chr19:49575174-49576174	106.69	NM_031886	KCNA7	-	Promoter	CGI + shore
MACS_peak_117513	chr19:57154407-57155222	69.24	NM_001193628	SMIM17	+	Promoter	CGI + shore
MACS_peak_118148	chr2:1162811-1163184	50.03	NM_018968	SNTG2	+	Promoter	CGI + shore
MACS_peak_124055	chr2:66672263-66673240	71.87	NM_002398	MEIS1	+	Promoter	CGI + shore
MACS_peak_125682	chr2:97483009-97483489	66.94	NM_199078	CNNM3	+	Promoter	CGI + shore
MACS_peak_128591	chr2:131114140-131114691	52.73	NM_001142370	PTPN18	+	Promoter	CGI + shore
MACS_peak_128714	chr2:132056766-132057153	50.03	NR_030728	LOC440910	+	Promoter	CGI + shore
MACS_peak_128748	chr2:132558789-132559377	30.1	NM_214461	C2orf27B	-	Promoter	CGI + shore
MACS_peak_130174	chr2:171676501-171677059	44.97	NM_013445	GAD1	+	Promoter	CGI + shore
MACS_peak_130481	chr2:177016299-177016901	42.06	NM_014621	HOXD4	+	Promoter	CGI + shore
MACS_peak_132476	chr2:219748608-219749394	57.25	NM_025216	WNT10A	+	Promoter	CGI + shore
MACS_peak_134235	chr2:237146276-237146991	77.22	NM_212556	ASB18	-	Promoter	CGI + shore
MACS_peak_135987	chr20:590084-590590	56.43	NM_004609	TCF15	-	Promoter	CGI + shore
MACS_peak_135999	chr20:644735-645323	30.1	NM_033129	SCRT2	-	Promoter	CGI + shore
MACS_peak_136030	chr20:822361-823150	78.64	NM_207121	FAM110A	+	Promoter	CGI + shore
MACS_peak_136306	chr20:3148905-3149442	32.84	NM_014731	LZTS3	-	Promoter	CGI + shore
MACS_peak_136366	chr20:3641080-3641448	66.93	NM_145762	GFRA4	-	Promoter	CGI + shore
MACS_peak_136650	chr20:6750747-6751376	54.15	NM_001200	BMP2	+	Promoter	CGI + shore
MACS_peak_137107	chr20:17661220-17661697	75.78	NM_001042576	RRBP1	-	Promoter	CGI + shore
MACS_peak_137809	chr20:25062038-25062830	63.78	NM_014588	VSX1	-	Promoter	CGI + shore
MACS_peak_138155	chr20:31069960-31070418	86.94	NM_001256798	C20orf112	-	Promoter	CGI + shore
MACS_peak_139723	chr20:44035775-44036256	102.53	NM_001048222	DBNDD2	+	Promoter	CGI + shore
MACS_peak_139723	chr20:44035775-44036256	102.53	NR_003189	SYS1-DBNDD2	+	Promoter	CGI + shore
MACS_peak_139798	chr20:44640060-44640504	54.03	NM_004994	MMP9	+	Promoter	CGI + shore
MACS_peak_143031	chr20:61640661-61641313	52.5	NR_033370	LOC63930	+	Promoter	CGI + shore
MACS_peak_143207	chr20:62118896-62119385	42.75	NM_001958	EEF1A2	-	Promoter	CGI + shore
MACS_peak_147050	chr21:46826141-46827090	66.91	NM_130445	COL18A1	+	Promoter	CGI + shore
MACS_peak_148041	chr22:19894016-19894519	49.04	NM_001282512	TXNRD2	-	Promoter	CGI + shore
MACS_peak_148582	chr22:23523618-23524636	97.56	NM_004327	BCR	+	Promoter	CGI + shore
MACS_peak_149929	chr22:31740314-31741066	52.68	NM_032051	PATZ1	-	Promoter	CGI + shore
MACS_peak_152034	chr22:42353094-42353839	60.05	NR_024355	LINC00634	+	Promoter	CGI + shore
MACS_peak_153273	chr22:46439903-46440436	46.76	NR_027036	LINC00899	-	Promoter	CGI + shore
MACS_peak_154819	chr22:50912127-50912877	39.92	NM_002972	SBF1	-	Promoter	CGI + shore
MACS_peak_155646	chr3:10857986-10858767	57.58	NM_014229	SLC6A11	+	Promoter	CGI + shore
MACS_peak_157510	chr3:40518213-40518672	37.73	NM_001145093	ZNF619	+	Promoter	CGI + shore
MACS_peak_159456	chr3:58572324-58572952	40.46	NM_001282713	FAM107A	-	Promoter	CGI + shore
MACS_peak_159566	chr3:61550288-61550695	41.6	NM_002841	PTPRG	+	Promoter	CGI + shore
MACS_peak_159774	chr3:65534723-65535393	44.49	NM_004742	MAGI1	-	Promoter	CGI + shore
MACS_peak_162026	chr3:124930855-124931435	36.8	NM_024628	SLC12A8	-	Promoter	CGI + shore
MACS_peak_162035	chr3:125075789-125076357	51.42	NM_021964	ZNF148	-	Promoter	CGI + shore
MACS_peak_162392	chr3:127347473-127348008	78.11	NM_015720	PODXL2	+	Promoter	CGI + shore
MACS_peak_162998	chr3:133613318-133613792	30	NM_016577	RAB6B	-	Promoter	CGI + shore
MACS_peak_163627	chr3:147127851-147128562	42.06	NM_003412	ZIC1	+	Promoter	CGI + shore
MACS_peak_163918	chr3:153840360-153840986	34.22	NM_001251962	ARHGEF26	+	Promoter	CGI + shore
MACS_peak_164423	chr3:170137442-170138051	41.62	NM_005602	CLDN11	+	Promoter	CGI + shore
MACS_peak_166108	chr3:194117347-194117925	30.61	NM_004488	GP5	-	Promoter	CGI + shore
MACS_peak_167479	chr4:2417930-2418481	32.05	NM_020972	ZFYVE28	-	Promoter	CGI + shore
MACS_peak_168163	chr4:5894208-5894748	46.25	NM_001014809	CRMP1	-	Promoter	CGI + shore
MACS_peak_169264	chr4:10020593-10021177	36.56	NM_020041	SLC2A9	-	Promoter	CGI + shore
MACS_peak_170651	chr4:40858547-40859097	45.53	NM_001166052	APBB2	-	Promoter	CGI + shore
MACS_peak_170727	chr4:41747516-41748142	40.58	NM_003924	PHOX2B	-	Promoter	CGI + shore
MACS_peak_170959	chr4:48485876-48486581	42.41	NM_152679	SLC10A4	+	Promoter	CGI + shore
MACS_peak_175208	chr4:174452401-174452947	32.33	NR_003679	HAND2-AS1	+	Promoter	CGI + shore
MACS_peak_177220	chr5:1108207-1109168	134.65	NM_006598	SLC12A7	-	Promoter	CGI + shore
MACS_peak_184009	chr5:139040543-139041447	38.2	NM_016463	CXXC5	+	Promoter	CGI + shore
MACS_peak_184088	chr5:139725073-139725691	41.07	NM_001945	HBEGF	-	Promoter	CGI + shore
MACS_peak_184107	chr5:140011312-140011943	46.98	NM_000591	CD14	-	Promoter	CGI + shore
MACS_peak_184130	chr5:140186489-140187357	39.9	NM_031500	PCDHA4	+	Promoter	CGI + shore
MACS_peak_184130	chr5:140186489-140187357	39.9	NM_018900	PCDHA1	+	Promoter	CGI + shore
MACS_peak_184130	chr5:140186489-140187357	39.9	NM_018905	PCDHA2	+	Promoter	CGI + shore
MACS_peak_184130	chr5:140186489-140187357	39.9	NM_018906	PCDHA3	+	Promoter	CGI + shore
MACS_peak_184134	chr5:140208463-140209028	31.29	NM_031848	PCDHA6	+	Promoter	CGI + shore
MACS_peak_184134	chr5:140208463-140209028	31.29	NM_018908	PCDHA5	+	Promoter	CGI + shore
MACS_peak_184139	chr5:140228011-140228456	46.13	NM_014005	PCDHA9	+	Promoter	CGI + shore
MACS_peak_184139	chr5:140228011-140228456	46.13	NM_018911	PCDHA8	+	Promoter	CGI + shore
MACS_peak_184139	chr5:140228011-140228456	46.13	NM_018910	PCDHA7	+	Promoter	CGI + shore
MACS_peak_184180	chr5:140563968-140564514	45.82	NM_020957	PCDHB16	+	Promoter	CGI + shore
MACS_peak_184181	chr5:140581324-140582037	55.27	NM_018931	PCDHB11	+	Promoter	CGI + shore
MACS_peak_184229	chr5:140812347-140812944	49.31	NM_032094	PCDHGA12	+	Promoter	CGI + shore
MACS_peak_184229	chr5:140812347-140812944	49.31	NM_032092	PCDHGA11	+	Promoter	CGI + shore
MACS_peak_184229	chr5:140812347-140812944	49.31	NM_018927	PCDHGB7	+	Promoter	CGI + shore
MACS_peak_184229	chr5:140812347-140812944	49.31	NM_032088	PCDHGA8	+	Promoter	CGI + shore
MACS_peak_184229	chr5:140812347-140812944	49.31	NM_018926	PCDHGB6	+	Promoter	CGI + shore
MACS_peak_184229	chr5:140812347-140812944	49.31	NM_018925	PCDHGB5	+	Promoter	CGI + shore
MACS_peak_184229	chr5:140812347-140812944	49.31	NM_018921	PCDHGA9	+	Promoter	CGI + shore
MACS_peak_184229	chr5:140812347-140812944	49.31	NM_018913	PCDHGA10	+	Promoter	CGI + shore
MACS_peak_184229	chr5:140812347-140812944	49.31	NM_003736	PCDHGB4	+	Promoter	CGI + shore
MACS_peak_184229	chr5:140812347-140812944	49.31	NM_018919	PCDHGA6	+	Promoter	CGI + shore
MACS_peak_184229	chr5:140812347-140812944	49.31	NM_018918	PCDHGA5	+	Promoter	CGI + shore
MACS_peak_184229	chr5:140812347-140812944	49.31	NM_018924	PCDHGB3	+	Promoter	CGI + shore
MACS_peak_184229	chr5:140812347-140812944	49.31	NM_018923	PCDHGB2	+	Promoter	CGI + shore
MACS_peak_184229	chr5:140812347-140812944	49.31	NM_018922	PCDHGB1	+	Promoter	CGI + shore
MACS_peak_184229	chr5:140812347-140812944	49.31	NM_018916	PCDHGA3	+	Promoter	CGI + shore
MACS_peak_184229	chr5:140812347-140812944	49.31	NM_018912	PCDHGA1	+	Promoter	CGI + shore
MACS_peak_184229	chr5:140812347-140812944	49.31	NM_018920	PCDHGA7	+	Promoter	CGI + shore
MACS_peak_184229	chr5:140812347-140812944	49.31	NM_018917	PCDHGA4	+	Promoter	CGI + shore
MACS_peak_184229	chr5:140812347-140812944	49.31	NM_018915	PCDHGA2	+	Promoter	CGI + shore
MACS_peak_186876	chr5:176047323-176047735	33.9	NM_003085	SNCB	-	Promoter	CGI + shore
MACS_peak_189106	chr6:6002378-6002935	31.72	NM_016588	NRN1	-	Promoter	CGI + shore
MACS_peak_190827	chr6:26501538-26502164	54.37	NM_001732	BTN1A1	+	Promoter	CGI + shore
MACS_peak_190855	chr6:26987403-26987908	41.61	NR_026776	LOC100270746	-	Promoter	CGI + shore
MACS_peak_190855	chr6:26987403-26987908	41.61	NR_026775	LINC00240	+	Promoter	CGI + shore
MACS_peak_192630	chr6:41528165-41528716	32.05	NM_138457	FOXP4	+	Promoter	CGI + shore
MACS_peak_192772	chr6:42145625-42146149	47.42	NM_000409	GUCA1A	+	Promoter	CGI + shore
MACS_peak_194768	chr6:100903441-100903828	58.3	NM_005068	SIM1	-	Promoter	CGI + shore
MACS_peak_198038	chr6:159655014-159655797	71.66	NM_032532	FNDC1	+	Promoter	CGI + shore
MACS_peak_200396	chr7:887333-888332	147.53	NM_001171944	SUN1	+	Promoter	CGI + shore
MACS_peak_201670	chr7:5336738-5337360	40.83	NM_153247	SLC29A4	+	Promoter	CGI + shore
MACS_peak_202413	chr7:19184527-19185231	49.03	NM_152898	FERD3L	-	Promoter	CGI + shore
MACS_peak_203056	chr7:28994753-28995506	81.68	NM_014817	TRIL	-	Promoter	CGI + shore
MACS_peak_203653	chr7:39649213-39649783	31.03	NM_001282446	YAE1D1	+	Promoter	CGI + shore
MACS_peak_204978	chr7:56183523-56184238	41.84	NM_001145712	NUPR1L	-	Promoter	CGI + shore
MACS_peak_206301	chr7:76145466-76145872	84.39	NM_182684	UPK3B	+	Promoter	CGI + shore
MACS_peak_207593	chr7:100492080-100492615	32.95	NM_000665	ACHE	-	Promoter	CGI + shore
MACS_peak_210229	chr7:143582029-143582617	30.1	NM_001206938	FAM115A	-	Promoter	CGI + shore
MACS_peak_212654	chr7:158596108-158596768	82.2	NM_020728	ESYT2	-	Promoter	CGI + shore
MACS_peak_214472	chr8:10586540-10586942	42	NM_031439	SOX7	-	Promoter	CGI + shore
MACS_peak_216585	chr8:37555101-37556124	75.63	NM_025069	ZNF703	+	Promoter	CGI + shore
MACS_peak_216639	chr8:37821993-37822679	71.98	NM_000025	ADRB3	-	Promoter	CGI + shore
MACS_peak_222723	chr8:143807537-143808113	30.71	NR_038925	LOC100288181	-	Promoter	CGI + shore
MACS_peak_224488	chr9:21989645-21990482	89.89	NM_058195	CDKN2A	-	Promoter	CGI + shore
MACS_peak_224533	chr9:23820679-23821183	34.79	NM_004432	ELAVL2	-	Promoter	CGI + shore
MACS_peak_225009	chr9:34623441-34624079	46.52	NM_001017363	ARID3C	-	Promoter	CGI + shore
MACS_peak_227778	chr9:98782555-98783224	44.55	NR_024129	LINC00092	-	Promoter	CGI + shore
MACS_peak_231838	chr9:135946364-135946787	91.53	NM_001807	CEL	+	Promoter	CGI + shore
MACS_peak_232077	chr9:136567851-136568504	52.43	NM_007101	SARDH	-	Promoter	CGI + shore
MACS_peak_233116	chr9:139334342-139334895	236.74	NM_014866	SEC16A	-	Promoter	CGI + shore
MACS_peak_233781	chrX:5821567-5821977	41.36	NM_020742	NLGN4X	-	Promoter	CGI + shore
MACS_peak_234759	chrX:40004105-40004818	69.76	NM_001123384	BCOR	-	Promoter	CGI + shore
MACS_peak_235864	chrX:105066750-105067377	34.17	NM_198465	NRK	+	Promoter	CGI + shore
MACS_peak_236785	chrX:152939420-152939722	58.3	NM_001039582	PNCK	-	Promoter	CGI + shore
MACS_peak_236835	chrX:153093819-153094543	68.88	NM_032512	PDZD4	-	Promoter	CGI + shore
