# Supplementary material for: Genome-wide methylation profiling of the different stages of hepatitis B virus-related hepatocellular carcinoma development in plasma cell-free DNA reveals potential biomarkers for early detection and high-risk monitoring of hepatocellular carcinoma
Source: Clin Epigenetics. 2014 Dec 2;6(1):30. doi: 10.1186/1868-7083-6-30 (PMC4391300; doi:10.1186/1868-7083-6-30)
Supplement: Supplementary file 12 — Additional file 12: Table S15: Early HCC development-associated DMGs in cfDNA as determined by genomic CGI-shore involvement. (XLSX 109 KB) [file 13148_2014_94_MOESM12_ESM.xlsx]

## Sheet: S15
Supplementary Table S15. Early HCC development DMGs in cfDNA by genomic CGI-shore involvement
Peak ID	Peak Location	-10logpValue	Refgene ID	Gene	Transcrption Direction	Peak in gene feature	methylation Involvement
MACS_peak_151	chr1:1251972-1253298	82.88	NM_017871	CPSF3L	-	Promoter	shore			1350 items
MACS_peak_257	chr1:1506536-1507837	119.51	NM_014188	SSU72	-	Promoter	shore
MACS_peak_554	chr1:2412993-2413829	114.11	NM_014638	PLCH2	+	Promoter	shore
MACS_peak_808	chr1:3238158-3238858	111.69	NM_022114	PRDM16	+	Promoter	shore
MACS_peak_1024	chr1:3772239-3773012	120.86	NM_014704	CEP104	-	Promoter	shore
MACS_peak_1759	chr1:6683125-6683990	111.21	NM_153812	PHF13	+	Promoter	shore
MACS_peak_2780	chr1:10756902-10757437	46.61	NM_017766	CASZ1	-	Promoter	shore
MACS_peak_3145	chr1:11983335-11983802	44.39	NM_138346	KIAA2013	-	Promoter	shore
MACS_peak_3312	chr1:12654205-12654553	94.79	NM_004753	DHRS3	-	Promoter	shore
MACS_peak_4194	chr1:18020782-18021965	153.49	NM_018125	ARHGEF10L	+	Promoter	shore
MACS_peak_4568	chr1:20003205-20003648	88.86	NM_000871	HTR6	+	Promoter	shore
MACS_peak_4905	chr1:22147986-22148558	44.02	NM_001013693	LDLRAD2	+	Promoter	shore
MACS_peak_5710	chr1:26371605-26372198	64.48	NM_032513	SLC30A2	-	Promoter	shore
MACS_peak_5866	chr1:27337429-27337886	190.15	NM_052943	FAM46B	-	Promoter	shore
MACS_peak_5971	chr1:27894394-27894820	91.12	NM_001029882	AHDC1	-	Promoter	shore
MACS_peak_6010	chr1:28239423-28240302	71.72	NM_002946	RPA2	-	Promoter	shore
MACS_peak_7062	chr1:36784790-36785411	77.81	NM_001162530	SH3D21	+	Promoter	shore
MACS_peak_7511	chr1:40102655-40103283	148.77	NM_014571	HEYL	-	Promoter	shore
MACS_peak_8217	chr1:45450451-45451014	110.31	NM_020365	EIF2B3	-	Promoter	shore
MACS_peak_9852	chr1:68960397-68960865	68.17	NM_017779	DEPDC1	-	Promoter	shore
MACS_peak_9899	chr1:70817618-70818135	40.78	NM_030816	ANKRD13C	-	Promoter	shore
MACS_peak_10262	chr1:85357317-85358094	225.18	NM_012152	LPAR3	-	Promoter	shore
MACS_peak_10274	chr1:85663269-85663918	75.21	NM_032184	SYDE2	-	Promoter	shore
MACS_peak_11249	chr1:110035096-110035400	85.2	NM_153340	ATXN7L2	+	Promoter	shore
MACS_peak_11355	chr1:110949266-110949712	70.53	NM_006402	LAMTOR5	-	Promoter	shore
MACS_peak_11984	chr1:145587231-145588024	70.89	NM_001012758	NUDT17	-	Promoter	shore
MACS_peak_12001	chr1:146642172-146642582	41.36	NR_103871	PRKAB2	-	Promoter	shore
MACS_peak_12074	chr1:149284355-149285251	84.98	NR_027002	LOC388692	+	Promoter	shore
MACS_peak_12373	chr1:151880663-151881016	50.03	NM_053055	THEM4	-	Promoter	shore
MACS_peak_12524	chr1:153916477-153917064	135.39	NM_014856	DENND4B	-	Promoter	shore
MACS_peak_12531	chr1:153948427-153949141	85.17	NM_006694	JTB	-	Promoter	shore
MACS_peak_12706	chr1:154931816-154932783	72.55	NM_138300	PYGO2	-	Promoter	shore
MACS_peak_12926	chr1:156182012-156182356	75.91	NM_014655	SLC25A44	+	Promoter	shore
MACS_peak_13352	chr1:161145619-161146027	57.48	NM_003779	B4GALT3	-	Promoter	shore
MACS_peak_13420	chr1:161952765-161953092	50.03	NM_015441	OLFML2B	-	Promoter	shore
MACS_peak_14328	chr1:180902742-180903591	96.64	NM_020950	KIAA1614	+	Promoter	shore
MACS_peak_15179	chr1:201366009-201366599	97.98	NM_005558	LAD1	-	Promoter	shore
MACS_peak_15734	chr1:205235755-205236115	85.2	NM_014858	TMCC2	+	Promoter	shore
MACS_peak_16206	chr1:212207013-212207820	69.83	NM_001199809	INTS7	-	Promoter	shore
MACS_peak_17319	chr1:228133086-228133421	50.03	NM_003395	WNT9A	-	Promoter	shore
MACS_peak_18197	chr1:235289763-235290294	46.9	NM_014765	TOMM20	-	Promoter	shore
MACS_peak_18260	chr1:235665159-235665824	66.12	NM_001277155	B3GALNT2	-	Promoter	shore
MACS_peak_19528	chr1:247092885-247093226	66.93	NM_015446	AHCTF1	-	Promoter	shore
MACS_peak_19712	chr1:249151325-249151769	127.87	NM_001193328	ZNF692	-	Promoter	shore
MACS_peak_22038	chr10:13140349-13141076	76.19	NM_001282658	CCDC3	-	Promoter	shore
MACS_peak_22147	chr10:13697069-13697674	35.37	NM_018027	FRMD4A	-	Promoter	shore
MACS_peak_24116	chr10:43046933-43047575	100.82	NR_026777	ZNF37BP	-	Promoter	shore
MACS_peak_24664	chr10:50744779-50745429	108.66	NM_000124	ERCC6	-	Promoter	shore
MACS_peak_24664	chr10:50744779-50745429	108.66	NM_001277059	ERCC6-PGBD3	-	Promoter	shore
MACS_peak_25321	chr10:70090038-70090789	89.74	NM_022129	PBLD	-	Promoter	shore
MACS_peak_25637	chr10:72139329-72140051	145.08	NR_103468	LRRC20	-	Promoter	shore
MACS_peak_26135	chr10:75171543-75172785	116.8	NM_001156	ANXA7	-	Promoter	shore
MACS_peak_26290	chr10:76801666-76802152	183.97	NM_001003892	DUPD1	-	Promoter	shore
MACS_peak_27154	chr10:88699934-88700490	130.23	NM_024756	MMRN2	-	Promoter	shore
MACS_peak_27563	chr10:97452070-97452503	71.98	NM_015631	TCTN3	-	Promoter	shore
MACS_peak_27721	chr10:99051064-99051601	123.32	NM_001204300	ARHGAP19	-	Promoter	shore
MACS_peak_27721	chr10:99051064-99051601	123.32	NR_037909	ARHGAP19-SLIT1	-	Promoter	shore
MACS_peak_27753	chr10:99255284-99255947	58.86	NM_022362	MMS19	-	Promoter	shore
MACS_peak_27858	chr10:100026820-100027854	68.15	NM_032211	LOXL4	-	Promoter	shore
MACS_peak_28198	chr10:103574839-103575635	85.7	NM_001142434	MGEA5	-	Promoter	shore
MACS_peak_28269	chr10:104157912-104158674	197.22	NM_001077494	NFKB2	+	Promoter	shore
MACS_peak_29555	chr10:120922870-120923699	82.91	NM_213649	SFXN4	-	Promoter	shore
MACS_peak_29941	chr10:123869732-123870259	62.45	NM_206862	TACC2	+	Promoter	shore
MACS_peak_30816	chr10:128991346-128992299	73.51	NM_001039762	FAM196A	-	Promoter	shore
MACS_peak_30816	chr10:128991346-128992299	73.51	NM_001380	DOCK1	+	Promoter	shore
MACS_peak_32437	chr10:134923047-134924185	201.63	NM_001083909	GPR123	+	Promoter	shore
MACS_peak_32523	chr10:135185807-135186442	84.63	NM_004092	ECHS1	-	Promoter	shore
MACS_peak_32585	chr11:205277-205691	83.34	NM_016526	BET1L	-	Promoter	shore
MACS_peak_32697	chr11:505596-506057	44.85	NM_002939	RNH1	-	Promoter	shore
MACS_peak_32806	chr11:789105-789734	77.05	NM_016564	CEND1	-	Promoter	shore
MACS_peak_32823	chr11:847700-848537	47.58	NM_003271	TSPAN4	+	Promoter	shore
MACS_peak_33059	chr11:1566208-1566681	103.63	NM_053005	MOB2	-	Promoter	shore
MACS_peak_33495	chr11:2869799-2870577	194.7	NM_000218	KCNQ1	+	Promoter	shore
MACS_peak_33608	chr11:3183656-3184361	78.09	NM_145638	OSBPL5	-	Promoter	shore
MACS_peak_34463	chr11:14378155-14378758	105.33	NM_001177315	RRAS2	-	Promoter	shore
MACS_peak_34590	chr11:17096553-17096863	66.93	NM_001017	RPS13	-	Promoter	shore
MACS_peak_35189	chr11:32449848-32450733	93.47	NM_024426	WT1	-	Promoter	shore
MACS_peak_35730	chr11:44329161-44329502	50.03	NM_021926	ALX4	-	Promoter	shore
MACS_peak_35991	chr11:46400092-46400758	38.27	NM_001199268	DGKZ	+	Promoter	shore
MACS_peak_36045	chr11:46720752-46721594	89.46	NM_004308	ARHGAP1	-	Promoter	shore
MACS_peak_36216	chr11:47660723-47661619	77.63	NM_014342	MTCH2	-	Promoter	shore
MACS_peak_36226	chr11:47735929-47736269	66.93	NM_024783	AGBL2	-	Promoter	shore
MACS_peak_36412	chr11:57265006-57265423	82.95	NM_001198810	SLC43A1	-	Promoter	shore
MACS_peak_37093	chr11:62605592-62606485	108.5	NM_018093	WDR74	-	Promoter	shore
MACS_peak_37293	chr11:63930780-63931332	68.15	NM_014067	MACROD1	-	Promoter	shore
MACS_peak_37487	chr11:64620036-64620728	178.39	NM_001282444	EHD1	-	Promoter	shore
MACS_peak_38109	chr11:67167663-67168274	48.33	NM_206873	PPP1CA	-	Promoter	shore
MACS_peak_38128	chr11:67231196-67232072	86.6	NM_001078650	TMEM134	-	Promoter	shore
MACS_peak_38140	chr11:67273953-67274977	120.24	NR_073484	CDK2AP2	-	Promoter	shore
MACS_peak_38254	chr11:67977897-67978774	64.87	NM_017635	SUV420H1	-	Promoter	shore
MACS_peak_38291	chr11:68113549-68113989	80.07	NM_002335	LRP5	+	Promoter	shore
MACS_peak_38485	chr11:68776209-68776741	164.4	NM_001098515	MRGPRF	-	Promoter	shore
MACS_peak_38694	chr11:69488564-69489159	35.93	NM_153451	ORAOV1	-	Promoter	shore
MACS_peak_39437	chr11:72530463-72530975	34.3	NM_033388	ATG16L2	+	Promoter	shore
MACS_peak_39574	chr11:74107326-74107852	62.54	NM_173582	PGM2L1	-	Promoter	shore
MACS_peak_39608	chr11:74658701-74659231	54.41	NM_182969	XRRA1	-	Promoter	shore
MACS_peak_39692	chr11:75275121-75275491	42.17	NM_001235	SERPINH1	+	Promoter	shore
MACS_peak_39889	chr11:76812581-76813071	65.95	NM_004055	CAPN5	+	Promoter	shore
MACS_peak_40028	chr11:77898361-77898765	57.89	NM_001029859	KCTD21	-	Promoter	shore
MACS_peak_40527	chr11:94225135-94225597	37.52	NM_005590	MRE11A	-	Promoter	shore
MACS_peak_40822	chr11:102961135-102961862	54.32	NM_032299	DCUN1D5	-	Promoter	shore
MACS_peak_41072	chr11:110164654-110165296	75.85	NM_001260492	RDX	-	Promoter	shore
MACS_peak_41315	chr11:113642270-113642778	48.64	NM_004724	ZW10	-	Promoter	shore
MACS_peak_41966	chr11:118778838-118779423	73.13	NM_182557	BCL9L	-	Promoter	shore
MACS_peak_42526	chr11:122851657-122852294	46.58	NM_001098169	BSX	-	Promoter	shore
MACS_peak_43403	chr11:130296963-130297350	157.59	NM_007037	ADAMTS8	-	Promoter	shore
MACS_peak_43835	chr11:133904948-133905310	94.79	NR_027276	LOC100128239	+	Promoter	shore
MACS_peak_44688	chr12:2998663-2999528	46.04	NM_001252499	RHNO1	+	Promoter	shore
MACS_peak_45323	chr12:6471018-6471639	130.59	NM_001159576	SCNN1A	-	Promoter	shore
MACS_peak_45455	chr12:7035695-7036351	59.39	NM_001007026	ATN1	+	Promoter	shore
MACS_peak_45908	chr12:12508631-12509484	88.52	NR_024061	LOH12CR2	-	Promoter	shore
MACS_peak_46808	chr12:31880599-31881164	66.96	NR_103523	AMN1	-	Promoter	shore
MACS_peak_47370	chr12:47626852-47627444	42.7	NM_138371	PCED1B	+	Promoter	shore
MACS_peak_47393	chr12:48098278-48099160	51.34	NM_001146075	RPAP3	-	Promoter	shore
MACS_peak_47990	chr12:52441502-52442564	124.67	NM_001202233	NR4A1	+	Promoter	shore
MACS_peak_48134	chr12:53296289-53296898	41.62	NM_002273	KRT8	-	Promoter	shore
MACS_peak_48183	chr12:53572633-53573142	89.74	NM_015989	CSAD	-	Promoter	shore
MACS_peak_48253	chr12:53885181-53886486	244.11	NM_001193511	MAP3K12	-	Promoter	shore
MACS_peak_48732	chr12:58163233-58163999	104.6	NM_023033	METTL1	-	Promoter	shore
MACS_peak_48975	chr12:65151948-65152601	82.87	NM_002076	GNS	-	Promoter	shore
MACS_peak_49036	chr12:66523298-66523772	30	NM_032338	LLPH	-	Promoter	shore
MACS_peak_49183	chr12:69977901-69978628	61.34	NR_037476	MIR3913-2	+	Promoter	shore
MACS_peak_49183	chr12:69977901-69978628	61.34	NR_037475	MIR3913-1	-	Promoter	shore
MACS_peak_49262	chr12:72054783-72055521	40.56	NM_144982	ZFC3H1	-	Promoter	shore
MACS_peak_50078	chr12:96387683-96388084	114.6	NM_001258334	HAL	-	Promoter	shore
MACS_peak_50848	chr12:109547062-109547566	48.96	NM_003362	UNG	+	Promoter	shore
MACS_peak_51003	chr12:110153970-110154660	168.8	NM_032829	FAM222A	+	Promoter	shore
MACS_peak_51942	chr12:117185458-117186204	40.13	NM_001109903	RNFT2	+	Promoter	shore
MACS_peak_52367	chr12:120649240-120649744	148.52	NR_038924	PXN-AS1	+	Promoter	shore
MACS_peak_52999	chr12:123448342-123449411	183.17	NM_203444	ABCB9	-	Promoter	shore
MACS_peak_53244	chr12:124419627-124420109	102.39	NM_207437	DNAH10	+	Promoter	shore
MACS_peak_55090	chr12:133292488-133292843	75.91	NM_001170544	PGAM5	+	Promoter	shore
MACS_peak_55925	chr13:25084221-25084586	125.14	NM_006437	PARP4	-	Promoter	shore
MACS_peak_61046	chr13:113240101-113240507	66.26	NM_006322	TUBGCP3	-	Promoter	shore
MACS_peak_61768	chr14:21767116-21767577	52.52	NM_020366	RPGRIP1	+	Promoter	shore
MACS_peak_61905	chr14:23397114-23397523	49.21	NM_001282953	PRMT5	-	Promoter	shore
MACS_peak_61922	chr14:23476823-23477511	43.4	NM_001130708	C14orf93	-	Promoter	shore
MACS_peak_62561	chr14:35097124-35097702	36.92	NM_152233	SNX6	-	Promoter	shore
MACS_peak_62640	chr14:35760171-35760912	40.4	NM_001282234	PSMA6	+	Promoter	shore
MACS_peak_62725	chr14:37639068-37639868	117.89	NM_001171170	SLC25A21	-	Promoter	shore
MACS_peak_62927	chr14:45719743-45720316	43.95	NM_018353	MIS18BP1	-	Promoter	shore
MACS_peak_64384	chr14:71273806-71274212	49.48	NM_033141	MAP3K9	-	Promoter	shore
MACS_peak_65094	chr14:77490410-77491145	107.84	NM_024496	IRF2BPL	-	Promoter	shore
MACS_peak_65142	chr14:77785207-77785567	94.79	NM_013382	POMT2	-	Promoter	shore
MACS_peak_66044	chr14:92570590-92571938	145.95	NR_028454	ATXN3	-	Promoter	shore
MACS_peak_66254	chr14:93672251-93672715	44.62	NM_032490	C14orf142	-	Promoter	shore
MACS_peak_67286	chr14:100624681-100625308	47.24	NM_206918	DEGS2	-	Promoter	shore
MACS_peak_67392	chr14:101010808-101011836	75.29	NM_001159531	BEGAIN	-	Promoter	shore
MACS_peak_67913	chr14:102784668-102785543	94.33	NM_001267827	ZNF839	+	Promoter	shore
MACS_peak_68073	chr14:103391031-103392820	412.87	NM_030943	AMN	+	Promoter	shore
MACS_peak_68305	chr14:104162879-104163474	88.75	NM_001130107	KLC1	+	Promoter	shore
MACS_peak_68851	chr14:105819499-105820448	103.39	NM_001100913	PACS2	+	Promoter	shore
MACS_peak_69131	chr15:23032336-23032932	64.22	NM_001008860	NIPA2	-	Promoter	shore
MACS_peak_69925	chr15:31281670-31282222	111.75	NM_017762	MTMR10	-	Promoter	shore
MACS_peak_70689	chr15:41098629-41099036	75.05	NM_018163	DNAJC17	-	Promoter	shore
MACS_peak_70716	chr15:41226752-41227506	178.71	NM_019074	DLL4	+	Promoter	shore
MACS_peak_71257	chr15:45668701-45669177	84.73	NM_001482	GATM	-	Promoter	shore
MACS_peak_71617	chr15:52818392-52818978	43.09	NM_000259	MYO5A	-	Promoter	shore
MACS_peak_71780	chr15:56755574-56756153	58	NM_018365	MNS1	-	Promoter	shore
MACS_peak_72123	chr15:60881422-60881940	47.88	NM_134262	RORA	-	Promoter	shore
MACS_peak_72670	chr15:65577309-65577802	49.83	NM_017851	PARP16	-	Promoter	shore
MACS_peak_72689	chr15:65647206-65647873	44.67	NM_004884	IGDCC3	-	Promoter	shore
MACS_peak_72707	chr15:65712018-65712743	54.46	NM_020962	IGDCC4	-	Promoter	shore
MACS_peak_72761	chr15:66272549-66273257	36.03	NM_032445	MEGF11	-	Promoter	shore
MACS_peak_73494	chr15:72667243-72667803	44.84	NM_000520	HEXA	-	Promoter	shore
MACS_peak_76551	chr16:101471-102588	160.32	NM_016310	POLR3K	-	Promoter	shore
MACS_peak_77071	chr16:1659197-1659685	217.32	NM_014714	IFT140	-	Promoter	shore
MACS_peak_77233	chr16:2202710-2203556	121.47	NM_014353	RAB26	+	Promoter	shore
MACS_peak_77298	chr16:2387643-2388230	50.02	NM_001089	ABCA3	-	Promoter	shore
MACS_peak_77380	chr16:2768299-2769025	76.28	NM_031948	PRSS27	-	Promoter	shore
MACS_peak_77584	chr16:3448736-3449383	45.93	NM_001284527	ZSCAN32	-	Promoter	shore
MACS_peak_77679	chr16:3764691-3765528	47.58	NM_001272049	TRAP1	-	Promoter	shore
MACS_peak_78689	chr16:10672914-10673445	33.18	NM_001424	EMP2	-	Promoter	shore
MACS_peak_79947	chr16:21288559-21288978	101.74	NM_001014444	CRYM	-	Promoter	shore
MACS_peak_80864	chr16:29851296-29852081	111.01	NM_005115	MVP	+	Promoter	shore
MACS_peak_81483	chr16:47004904-47005570	98.2	NM_005880	DNAJA2	-	Promoter	shore
MACS_peak_83097	chr16:67231737-67232406	73.44	NM_001950	E2F4	+	Promoter	shore
MACS_peak_83194	chr16:67690634-67691779	157.37	NM_001082487	ACD	-	Promoter	shore
MACS_peak_83194	chr16:67690634-67691779	157.37	NM_001013838	RLTPR	+	Promoter	shore
MACS_peak_84241	chr16:74749972-74750817	147.72	NM_024306	FA2H	-	Promoter	shore
MACS_peak_84382	chr16:75465034-75465899	72.73	NM_006324	CFDP1	-	Promoter	shore
MACS_peak_84397	chr16:75527190-75527642	61.42	NM_021615	CHST6	-	Promoter	shore
MACS_peak_85354	chr16:84026504-84027491	64.48	NM_019065	NECAB2	+	Promoter	shore
MACS_peak_85592	chr16:84649133-84649680	85.38	NM_021149	COTL1	-	Promoter	shore
MACS_peak_86057	chr16:85783122-85783603	75.34	NM_206967	C16orf74	-	Promoter	shore
MACS_peak_86595	chr16:87415081-87415699	112.5	NM_024735	FBXO31	-	Promoter	shore
MACS_peak_86677	chr16:87646033-87646880	81.44	NM_020655	JPH3	+	Promoter	shore
MACS_peak_86812	chr16:87988003-87989380	271.55	NM_001173539	BANP	+	Promoter	shore
MACS_peak_87051	chr16:88704745-88705833	189.81	NM_013278	IL17C	+	Promoter	shore
MACS_peak_87111	chr16:88880471-88881140	65.79	NM_000512	GALNS	-	Promoter	shore
MACS_peak_87821	chr17:654046-654469	64.4	NM_015721	GEMIN4	-	Promoter	shore
MACS_peak_87923	chr17:879847-880419	30.92	NM_022463	NXN	-	Promoter	shore
MACS_peak_88207	chr17:1550303-1550955	67.18	NM_031430	RILP	-	Promoter	shore
MACS_peak_88221	chr17:1585506-1586820	149.01	NM_006445	PRPF8	-	Promoter	shore
MACS_peak_88231	chr17:1627084-1627671	36.39	NM_001163673	WDR81	+	Promoter	shore
MACS_peak_88269	chr17:1731855-1732509	67.02	NM_052928	SMYD4	-	Promoter	shore
MACS_peak_88732	chr17:3538538-3539140	35.53	NM_013276	SHPK	-	Promoter	shore
MACS_peak_88754	chr17:3597788-3598561	87.73	NR_037928	P2RX5-TAX1BP3	-	Promoter	shore
MACS_peak_88754	chr17:3597788-3598561	87.73	NM_001204519	P2RX5	-	Promoter	shore
MACS_peak_88966	chr17:4266693-4267294	63.8	NM_003342	UBE2G1	-	Promoter	shore
MACS_peak_89371	chr17:6356643-6357224	36.74	NM_001165966	PITPNM3	-	Promoter	shore
MACS_peak_89569	chr17:7293760-7294600	166.6	NM_001201576	PLSCR3	-	Promoter	shore
MACS_peak_89569	chr17:7293760-7294600	166.6	NR_037719	TMEM256-PLSCR3	-	Promoter	shore
MACS_peak_89625	chr17:7473330-7474065	91.24	NM_015670	SENP3	+	Promoter	shore
MACS_peak_89625	chr17:7473330-7474065	91.24	NR_037926	SENP3-EIF4A1	+	Promoter	shore
MACS_peak_89690	chr17:7688427-7688866	54.49	NM_020877	DNAH2	+	Promoter	shore
MACS_peak_89733	chr17:7830341-7831028	64.36	NM_004732	KCNAB3	-	Promoter	shore
MACS_peak_89931	chr17:8646735-8647173	89.51	NM_144681	CCDC42	-	Promoter	shore
MACS_peak_90355	chr17:10539685-10540337	108.43	NM_002470	MYH3	-	Promoter	shore
MACS_peak_91187	chr17:17738879-17739425	53.12	NM_004176	SREBF1	-	Promoter	shore
MACS_peak_91294	chr17:18165819-18166622	134.93	NM_148886	MIEF2	+	Promoter	shore
MACS_peak_91335	chr17:18759903-18760691	102.4	NM_001243942	PRPSAP2	+	Promoter	shore
MACS_peak_92013	chr17:27137928-27138569	84.03	NM_001077498	FAM222B	-	Promoter	shore
MACS_peak_92081	chr17:27404604-27405499	44.47	NM_203318	MYO18A	-	Promoter	shore
MACS_peak_92170	chr17:27936766-27937417	59.77	NM_152345	ANKRD13B	+	Promoter	shore
MACS_peak_92691	chr17:34088588-34089470	57.81	NM_145272	C17orf50	+	Promoter	shore
MACS_peak_92754	chr17:34889399-34889997	42.32	NM_001033580	MYO19	-	Promoter	shore
MACS_peak_93630	chr17:40189645-40190076	72.21	NM_001242704	ZNF385C	-	Promoter	shore
MACS_peak_93763	chr17:40824954-40825982	161.55	NR_073574	PLEKHH3	-	Promoter	shore
MACS_peak_93931	chr17:41854167-41854895	47.53	NM_004090	DUSP3	-	Promoter	shore
MACS_peak_94043	chr17:42390423-42391221	93.37	NM_006695	RUNDC3A	+	Promoter	shore
MACS_peak_94153	chr17:42986945-42987727	79.22	NM_002055	GFAP	-	Promoter	shore
MACS_peak_94214	chr17:43206884-43207465	81.76	NM_133373	PLCD3	-	Promoter	shore
MACS_peak_94586	chr17:46175700-46176211	89.5	NM_001127228	CBX1	-	Promoter	shore
MACS_peak_94695	chr17:47020136-47020721	50.17	NM_007241	SNF8	-	Promoter	shore
MACS_peak_94879	chr17:48181017-48181339	85.2	NM_001199900	PDK2	+	Promoter	shore
MACS_peak_94964	chr17:48542170-48543620	129.86	NM_001267	CHAD	-	Promoter	shore
MACS_peak_94964	chr17:48542170-48543620	129.86	NM_025149	ACSF2	+	Promoter	shore
MACS_peak_94981	chr17:48611883-48612330	148.26	NM_017957	EPN3	+	Promoter	shore
MACS_peak_95477	chr17:55925654-55926325	106.26	NM_016070	MRPS23	-	Promoter	shore
MACS_peak_95569	chr17:56589294-56589977	57.39	NM_004687	MTMR4	-	Promoter	shore
MACS_peak_95984	chr17:60755249-60755674	81.93	NM_006039	MRC2	+	Promoter	shore
MACS_peak_96123	chr17:61774322-61774992	31.98	NM_030576	LIMD2	-	Promoter	shore
MACS_peak_96131	chr17:61849596-61850065	37.05	NM_020198	CCDC47	-	Promoter	shore
MACS_peak_97125	chr17:71226471-71226956	43.04	NM_001098832	FAM104A	-	Promoter	shore
MACS_peak_97193	chr17:71429709-71430325	131.28	NM_001144952	SDK2	-	Promoter	shore
MACS_peak_97805	chr17:73662290-73662844	93.33	NM_004259	RECQL5	-	Promoter	shore
MACS_peak_97902	chr17:73936205-73936786	156.06	NM_001080542	FBF1	-	Promoter	shore
MACS_peak_98026	chr17:74347566-74348861	119.98	NM_002766	PRPSAP1	-	Promoter	shore
MACS_peak_98107	chr17:74578918-74579352	63.24	NM_006456	ST6GALNAC2	-	Promoter	shore
MACS_peak_98148	chr17:74720806-74721761	53.51	NM_015167	JMJD6	-	Promoter	shore
MACS_peak_98605	chr17:76161710-76162403	188.28	NM_001163075	C17orf99	+	Promoter	shore
MACS_peak_98636	chr17:76227079-76227702	102.98	NM_001204211	TMEM235	+	Promoter	shore
MACS_peak_99422	chr17:78387139-78388030	92.96	NR_029376	LOC100294362	-	Promoter	shore
MACS_peak_99758	chr17:79267567-79268190	34.38	NM_138570	SLC38A10	-	Promoter	shore
MACS_peak_99888	chr17:79601752-79602742	64.29	NM_017921	NPLOC4	-	Promoter	shore
MACS_peak_99980	chr17:79882973-79883718	189.95	NM_002359	MAFG	-	Promoter	shore
MACS_peak_100970	chr18:7115488-7116079	134.81	NM_005559	LAMA1	-	Promoter	shore
MACS_peak_101555	chr18:11906516-11907143	47.24	NM_001242904	MPPE1	-	Promoter	shore
MACS_peak_101863	chr18:13496434-13496826	50.03	NM_181482	LDLRAD4	+	Promoter	shore
MACS_peak_102946	chr18:35102819-35103226	156.12	NM_001025087	CELF4	-	Promoter	shore
MACS_peak_103320	chr18:44700736-44701479	46.62	NM_016097	IER3IP1	-	Promoter	shore
MACS_peak_103520	chr18:46473420-46473814	50.03	NM_001190822	SMAD7	-	Promoter	shore
MACS_peak_104312	chr18:60192832-60193145	66.93	NM_017742	ZCCHC2	+	Promoter	shore
MACS_peak_104870	chr18:71812728-71813296	66.68	NM_152676	FBXO15	-	Promoter	shore
MACS_peak_106105	chr18:76904770-76905491	76.7	NM_198531	ATP9B	+	Promoter	shore
MACS_peak_106207	chr18:77242635-77243218	50.31	NM_172387	NFATC1	+	Promoter	shore
MACS_peak_106456	chr19:342102-342523	131.87	NM_017550	MIER2	-	Promoter	shore
MACS_peak_106672	chr19:859833-860373	69.29	NM_001928	CFD	+	Promoter	shore
MACS_peak_106691	chr19:930631-931220	107.03	NM_005224	ARID3A	+	Promoter	shore
MACS_peak_106731	chr19:1031892-1032963	131.85	NM_004368	CNN2	+	Promoter	shore
MACS_peak_106950	chr19:1617177-1617734	180.92	NM_003200	TCF3	-	Promoter	shore
MACS_peak_107183	chr19:2292437-2293256	68.94	NM_001101391	LINGO3	-	Promoter	shore
MACS_peak_107199	chr19:2326608-2327123	116.85	NM_016199	LSM7	-	Promoter	shore
MACS_peak_107274	chr19:2544925-2545522	42.38	NM_052847	GNG7	-	Promoter	shore
MACS_peak_107341	chr19:2714368-2715497	89.13	NM_145173	DIRAS1	-	Promoter	shore
MACS_peak_107528	chr19:3283505-3284112	48.6	NR_033342	CELF5	+	Promoter	shore
MACS_peak_107638	chr19:3622409-3623252	130.35	NM_021231	CACTIN	-	Promoter	shore
MACS_peak_107984	chr19:4529593-4530409	116.19	NM_001013706	PLIN5	-	Promoter	shore
MACS_peak_108220	chr19:5227541-5228355	69.31	NM_130853	PTPRS	-	Promoter	shore
MACS_peak_108500	chr19:5976233-5976978	106.78	NM_003624	RANBP3	-	Promoter	shore
MACS_peak_108686	chr19:6735263-6735959	86.87	NM_001080452	GPR108	-	Promoter	shore
MACS_peak_108973	chr19:8006782-8007215	90.18	NM_006351	TIMM44	-	Promoter	shore
MACS_peak_109253	chr19:9693202-9693778	50.83	NM_001008727	ZNF121	-	Promoter	shore
MACS_peak_109363	chr19:10332141-10332978	82.25	NM_004230	S1PR2	-	Promoter	shore
MACS_peak_109432	chr19:10611249-10612204	110.71	NM_012289	KEAP1	-	Promoter	shore
MACS_peak_109607	chr19:11149891-11150561	44.49	NM_001128845	SMARCA4	+	Promoter	shore
MACS_peak_109656	chr19:11283325-11284030	70.41	NM_001136191	KANK2	-	Promoter	shore
MACS_peak_109687	chr19:11351926-11353059	184.43	NM_018687	C19orf80	+	Promoter	shore
MACS_peak_109687	chr19:11351926-11353059	184.43	NM_020812	DOCK6	-	Promoter	shore
MACS_peak_109963	chr19:12790543-12791526	149.29	NM_001930	DHPS	-	Promoter	shore
MACS_peak_109976	chr19:12829754-12830638	125.9	NM_001136196	TNPO2	-	Promoter	shore
MACS_peak_110025	chr19:12989217-12989775	180.73	NM_001375	DNASE2	-	Promoter	shore
MACS_peak_110314	chr19:14259790-14260267	59.03	NR_045214	LOC100507373	+	Promoter	shore
MACS_peak_110314	chr19:14259790-14260267	59.03	NM_001008701	LPHN1	-	Promoter	shore
MACS_peak_110361	chr19:14515173-14515718	38.94	NM_078481	CD97	+	Promoter	shore
MACS_peak_111090	chr19:17788642-17789392	97.94	NM_001080421	UNC13A	-	Promoter	shore
MACS_peak_111117	chr19:17917147-17917831	88.02	NM_014256	B3GNT3	+	Promoter	shore
MACS_peak_111154	chr19:18074997-18075764	80.48	NM_002248	KCNN1	+	Promoter	shore
MACS_peak_111305	chr19:18569953-18570710	45.8	NM_006532	ELL	-	Promoter	shore
MACS_peak_111352	chr19:18704165-18704751	107.4	NM_004750	CRLF1	-	Promoter	shore
MACS_peak_111643	chr19:19642275-19642711	63.04	NM_001190328	YJEFN3	+	Promoter	shore
MACS_peak_111691	chr19:19773223-19773798	43.82	NM_020410	ATP13A1	-	Promoter	shore
MACS_peak_112561	chr19:33095797-33096059	104.65	NM_032139	ANKRD27	-	Promoter	shore
MACS_peak_113185	chr19:36161933-36162704	80.14	NM_007000	UPK1A	+	Promoter	shore
MACS_peak_113185	chr19:36161933-36162704	80.14	NR_046420	UPK1A-AS1	-	Promoter	shore
MACS_peak_113350	chr19:37094673-37095242	51.35	NM_001145650	ZNF529	-	Promoter	shore
MACS_peak_113658	chr19:38954971-38955522	102.67	NM_000540	RYR1	+	Promoter	shore
MACS_peak_113816	chr19:39438733-39439433	157.59	NM_148169	FBXO17	-	Promoter	shore
MACS_peak_113885	chr19:39693032-39693606	91.05	NM_001080468	SYCN	-	Promoter	shore
MACS_peak_113955	chr19:39992387-39993094	85.83	NM_016941	DLL3	+	Promoter	shore
MACS_peak_114090	chr19:40893161-40893726	37.7	NM_144685	HIPK4	-	Promoter	shore
MACS_peak_114166	chr19:41195514-41196129	48.05	NM_004756	NUMBL	-	Promoter	shore
MACS_peak_114194	chr19:41290429-41291113	189.77	NR_037775	MIA-RAB4B	+	Promoter	shore
MACS_peak_114194	chr19:41290429-41291113	189.77	NM_016154	RAB4B	+	Promoter	shore
MACS_peak_114194	chr19:41290429-41291113	189.77	NR_037791	RAB4B-EGLN2	+	Promoter	shore
MACS_peak_114224	chr19:41628761-41629234	59.4	NM_000774	CYP2F1	+	Promoter	shore
MACS_peak_114283	chr19:41868766-41869599	90.24	NM_030578	B9D2	-	Promoter	shore
MACS_peak_114459	chr19:42804158-42804552	58.3	NM_001145939	PAFAH1B3	-	Promoter	shore
MACS_peak_114465	chr19:42825363-42826691	96.13	NM_173633	TMEM145	+	Promoter	shore
MACS_peak_114590	chr19:44257421-44258142	54.73	NM_019108	SMG9	-	Promoter	shore
MACS_peak_114622	chr19:44615342-44615803	60.54	NR_033341	LOC100379224	-	Promoter	shore
MACS_peak_114858	chr19:45803280-45803952	65.55	NM_031417	MARK4	+	Promoter	shore
MACS_peak_114940	chr19:46117876-46118325	53.58	NM_012155	EML2	-	Promoter	shore
MACS_peak_115181	chr19:47212521-47213362	60.43	NR_036157	MIR320E	-	Promoter	shore
MACS_peak_115181	chr19:47212521-47213362	60.43	NM_001079880	PRKD2	-	Promoter	shore
MACS_peak_115401	chr19:48016156-48016927	45	NM_003827	NAPA	-	Promoter	shore
MACS_peak_115525	chr19:48563144-48563724	57.92	NM_001159322	PLA2G4C	-	Promoter	shore
MACS_peak_115722	chr19:49204712-49205134	91.67	NM_000511	FUT2	+	Promoter	shore
MACS_peak_115830	chr19:49520310-49520755	88.6	NM_000894	LHB	-	Promoter	shore
MACS_peak_115877	chr19:49684502-49685124	47.58	NM_001195227	TRPM4	+	Promoter	shore
MACS_peak_116013	chr19:50203795-50204128	114.77	NM_001136052	CPT1C	+	Promoter	shore
MACS_peak_116065	chr19:50352997-50353750	132	NR_040037	PTOV1-AS1	-	Promoter	shore
MACS_peak_116073	chr19:50368881-50369735	193.05	NM_007254	PNKP	-	Promoter	shore
MACS_peak_116076	chr19:50374794-50375307	98.31	NM_001278159	AKT1S1	-	Promoter	shore
MACS_peak_116102	chr19:50430998-50431812	69.31	NM_153718	NUP62	-	Promoter	shore
MACS_peak_116102	chr19:50430998-50431812	69.31	NM_001258018	IL4I1	-	Promoter	shore
MACS_peak_116158	chr19:50707581-50708198	62.47	NM_001145809	MYH14	+	Promoter	shore
MACS_peak_116199	chr19:50824844-50825219	66.93	NM_004977	KCNC3	-	Promoter	shore
MACS_peak_116403	chr19:51605115-51605599	36.06	NM_145232	CTU1	-	Promoter	shore
MACS_peak_116445	chr19:51840141-51840797	215.54	NM_001163922	VSIG10L	-	Promoter	shore
MACS_peak_116588	chr19:52995105-52995791	113.29	NM_001099694	ZNF578	+	Promoter	shore
MACS_peak_116919	chr19:54690836-54691786	189.15	NM_024298	MBOAT7	-	Promoter	shore
MACS_peak_117226	chr19:55887967-55888506	53.68	NM_139172	TMEM190	+	Promoter	shore
MACS_peak_117694	chr19:58426685-58427096	49.03	NM_152475	ZNF417	-	Promoter	shore
MACS_peak_117795	chr19:58890817-58891591	79.88	NM_138466	ZNF837	-	Promoter	shore
MACS_peak_117825	chr19:59009799-59010371	167.77	NM_012254	SLC27A5	-	Promoter	shore
MACS_peak_120697	chr2:20849869-20850288	82.7	NM_022460	HS1BP3	-	Promoter	shore
MACS_peak_121280	chr2:26566214-26567809	202.63	NM_153835	GPR113	-	Promoter	shore
MACS_peak_121514	chr2:27599335-27599806	94.49	NM_014748	SNX17	+	Promoter	shore
MACS_peak_121975	chr2:32263459-32264263	143.75	NM_032574	DPY30	-	Promoter	shore
MACS_peak_122056	chr2:33169124-33169789	153.02	NR_027097	LOC100271832	+	Promoter	shore
MACS_peak_124582	chr2:74005852-74006390	86.38	NM_003584	DUSP11	-	Promoter	shore
MACS_peak_124682	chr2:74690474-74690964	50.07	NM_006302	MOGS	-	Promoter	shore
MACS_peak_125267	chr2:86562523-86563116	80.54	NM_001164732	REEP1	-	Promoter	shore
MACS_peak_125583	chr2:96930202-96930551	85.2	NM_001193304	TMEM127	-	Promoter	shore
MACS_peak_125599	chr2:96970313-96970817	56.6	NM_014014	SNRNP200	-	Promoter	shore
MACS_peak_130225	chr2:172748585-172749171	30.2	NM_003705	SLC25A12	-	Promoter	shore
MACS_peak_131142	chr2:197663155-197663751	72.1	NM_001206774	GTF3C3	-	Promoter	shore
MACS_peak_132610	chr2:220429793-220431145	108.39	NM_015311	OBSL1	-	Promoter	shore
MACS_peak_133307	chr2:232326045-232326503	146.23	NM_005381	NCL	-	Promoter	shore
MACS_peak_133567	chr2:233790583-233791183	35.65	NM_001114090	NGEF	-	Promoter	shore
MACS_peak_135252	chr2:240963097-240963511	48.77	NM_004544	NDUFA10	-	Promoter	shore
MACS_peak_135414	chr2:241503264-241504202	60.93	NM_001033575	DUSP28	+	Promoter	shore
MACS_peak_135584	chr2:242001848-242003004	116.36	NM_001080437	SNED1	+	Promoter	shore
MACS_peak_136238	chr20:2728626-2729017	75.91	NM_001110514	EBF4	+	Promoter	shore
MACS_peak_136489	chr20:4666256-4666801	32.38	NM_000311	PRNP	+	Promoter	shore
MACS_peak_136628	chr20:6031398-6032096	103.29	NM_152611	LRRN4	-	Promoter	shore
MACS_peak_136798	chr20:10651083-10651724	127.9	NM_000214	JAG1	-	Promoter	shore
MACS_peak_137634	chr20:23616680-23617291	55.49	NM_000099	CST3	-	Promoter	shore
MACS_peak_138085	chr20:30604089-30604604	34.12	NM_080625	CCM2L	+	Promoter	shore
MACS_peak_138387	chr20:32250035-32250461	185.73	NM_080825	C20orf144	+	Promoter	shore
MACS_peak_138387	chr20:32250035-32250461	185.73	NM_031231	NECAB3	-	Promoter	shore
MACS_peak_138418	chr20:32376237-32376897	98.85	NM_001282933	ZNF341	+	Promoter	shore
MACS_peak_138621	chr20:33863035-33863958	113.71	NM_006690	MMP24	+	Promoter	shore
MACS_peak_138823	chr20:35232624-35233210	43.09	NM_001199535	TGIF2-C20orf24	+	Promoter	shore
MACS_peak_139039	chr20:36571233-36571857	61.9	NM_080607	VSTM2L	+	Promoter	shore
MACS_peak_139332	chr20:39993540-39994310	129.97	NM_052846	EMILIN3	-	Promoter	shore
MACS_peak_139705	chr20:43937950-43938578	102.4	NM_014276	RBPJL	+	Promoter	shore
MACS_peak_139818	chr20:44715922-44716339	33.56	NM_020967	NCOA5	-	Promoter	shore
MACS_peak_142694	chr20:60755465-60755924	77.82	NM_198935	SS18L1	+	Promoter	shore
MACS_peak_143105	chr20:61844385-61844937	93.56	NM_017798	YTHDF1	-	Promoter	shore
MACS_peak_143259	chr20:62255660-62256257	56.57	NM_012384	GMEB2	-	Promoter	shore
MACS_peak_143388	chr20:62585918-62586775	52.8	NR_027287	UCKL1-AS1	+	Promoter	shore
MACS_peak_143388	chr20:62585918-62586775	52.8	NM_017859	UCKL1	-	Promoter	shore
MACS_peak_143481	chr20:62816031-62816511	58.75	NM_004535	MYT1	+	Promoter	shore
MACS_peak_143538	chr21:9907145-9907635	42.67	NR_038328	TEKT4P2	-	Promoter	shore
MACS_peak_144649	chr21:34636780-34637426	67.69	NM_207585	IFNAR2	+	Promoter	shore
MACS_peak_144770	chr21:35286039-35286749	85.55	NM_001697	ATP5O	-	Promoter	shore
MACS_peak_145771	chr21:43106890-43107909	90.1	NR_024367	LINC00111	+	Promoter	shore
MACS_peak_145971	chr21:43637093-43637658	128.92	NM_207629	ABCG1	+	Promoter	shore
MACS_peak_146599	chr21:45524614-45525240	40.58	NM_003274	TRAPPC10	+	Promoter	shore
MACS_peak_146685	chr21:45757726-45758367	46.32	NM_001271442	C21orf2	-	Promoter	shore
MACS_peak_147400	chr21:48067410-48067960	68.34	NM_001242866	PRMT2	+	Promoter	shore
MACS_peak_147616	chr22:18229519-18230044	155.23	NM_197967	BID	-	Promoter	shore
MACS_peak_147880	chr22:19276241-19276896	108.08	NM_001835	CLTCL1	-	Promoter	shore
MACS_peak_148084	chr22:20002643-20003145	109.11	NM_001670	ARVCF	-	Promoter	shore
MACS_peak_148245	chr22:20847632-20848079	61.92	NM_032775	KLHL22	-	Promoter	shore
MACS_peak_148362	chr22:21398321-21398864	46.03	NR_002829	P2RX6P	-	Promoter	shore
MACS_peak_148449	chr22:22220279-22220680	66.82	NM_002745	MAPK1	-	Promoter	shore
MACS_peak_148709	chr22:24091736-24092425	168.95	NM_021916	ZNF70	-	Promoter	shore
MACS_peak_148850	chr22:24986888-24987458	91.5	NM_207644	FAM211B	-	Promoter	shore
MACS_peak_148850	chr22:24986888-24987458	91.5	NM_013430	GGT1	+	Promoter	shore
MACS_peak_149466	chr22:29136008-29136555	131.56	NM_001257387	CHEK2	-	Promoter	shore
MACS_peak_149591	chr22:29782984-29783745	88.82	NM_001166019	AP1B1	-	Promoter	shore
MACS_peak_150635	chr22:36923390-36923991	114.63	NM_003753	EIF3D	-	Promoter	shore
MACS_peak_150705	chr22:37210823-37211320	100.38	NM_002854	PVALB	-	Promoter	shore
MACS_peak_151515	chr22:39926360-39926684	85.2	NM_194326	RPS19BP1	-	Promoter	shore
MACS_peak_152031	chr22:42340037-42340660	111.88	NM_024053	CENPM	-	Promoter	shore
MACS_peak_152051	chr22:42464786-42465267	58.66	NM_000262	NAGA	-	Promoter	shore
MACS_peak_153017	chr22:45557569-45557940	50.03	NR_038956	LOC100506714	-	Promoter	shore
MACS_peak_153271	chr22:46437676-46438455	146.88	NR_027036	LINC00899	-	Promoter	shore
MACS_peak_153391	chr22:46725609-46726151	173.1	NM_016426	GTSE1	+	Promoter	shore
MACS_peak_153533	chr22:47079611-47080502	125.16	NM_022766	CERK	-	Promoter	shore
MACS_peak_154105	chr22:48970514-48970826	94.79	NM_001082967	FAM19A5	+	Promoter	shore
MACS_peak_155328	chr3:9025479-9026132	184.77	NM_014850	SRGAP3	-	Promoter	shore
MACS_peak_155462	chr3:9883660-9884039	85.2	NM_173659	RPUSD3	-	Promoter	shore
MACS_peak_155487	chr3:9991380-9991833	87.57	NM_207351	PRRT3	-	Promoter	shore
MACS_peak_155487	chr3:9991380-9991833	87.57	NR_046734	PRRT3-AS1	+	Promoter	shore
MACS_peak_155538	chr3:10274714-10275286	91.27	NM_001570	IRAK2	+	Promoter	shore
MACS_peak_155921	chr3:12702418-12703268	104.53	NM_002880	RAF1	-	Promoter	shore
MACS_peak_156000	chr3:13032521-13033150	85.23	NM_001134382	IQSEC1	-	Promoter	shore
MACS_peak_156254	chr3:13919161-13919581	121.66	NM_004625	WNT7A	-	Promoter	shore
MACS_peak_156593	chr3:17781485-17782051	31.24	NM_001134380	TBC1D5	-	Promoter	shore
MACS_peak_156888	chr3:27523465-27524357	70.79	NM_001258379	SLC4A7	-	Promoter	shore
MACS_peak_158017	chr3:47018497-47019440	60.62	NM_144716	CCDC12	-	Promoter	shore
MACS_peak_158306	chr3:48692454-48693018	67.05	NM_001407	CELSR3	-	Promoter	shore
MACS_peak_158428	chr3:49376150-49376742	56.96	NM_003363	USP4	-	Promoter	shore
MACS_peak_158530	chr3:49937692-49938249	84.29	NM_001244937	MST1R	-	Promoter	shore
MACS_peak_158948	chr3:52737833-52738595	65.96	NM_001278280	GLT8D1	-	Promoter	shore
MACS_peak_160713	chr3:88197784-88198258	67.55	NM_001195308	CGGBP1	-	Promoter	shore
MACS_peak_160767	chr3:93691285-93691882	115.14	NM_000313	PROS1	-	Promoter	shore
MACS_peak_161003	chr3:101392836-101393644	62.66	NM_014415	ZBTB11	-	Promoter	shore
MACS_peak_162076	chr3:125801344-125801846	64.78	NM_001164475	SLC41A3	-	Promoter	shore
MACS_peak_163931	chr3:154040656-154041308	45.61	NM_001114397	DHX36	-	Promoter	shore
MACS_peak_164515	chr3:171526189-171526787	80.04	NM_002662	PLD1	-	Promoter	shore
MACS_peak_164579	chr3:172426118-172426544	55.72	NM_001146278	NCEH1	-	Promoter	shore
MACS_peak_164907	chr3:180706277-180706894	70.19	NM_001190233	DNAJC19	-	Promoter	shore
MACS_peak_165042	chr3:182970421-182971112	64.05	NM_015078	MCF2L2	-	Promoter	shore
MACS_peak_165042	chr3:182970421-182971112	64.05	NM_032047	B3GNT5	+	Promoter	shore
MACS_peak_165241	chr3:183992985-183993626	207.72	NM_014693	ECE2	+	Promoter	shore
MACS_peak_165276	chr3:184077200-184078073	118.66	NM_001171088	CLCN2	-	Promoter	shore
MACS_peak_166818	chr3:197462418-197462824	49.48	NM_001145642	KIAA0226	-	Promoter	shore
MACS_peak_166856	chr3:197685385-197686187	37.27	NM_032263	IQCG	-	Promoter	shore
MACS_peak_167272	chr4:1711369-1711798	47.46	NM_006527	SLBP	-	Promoter	shore
MACS_peak_167274	chr4:1720900-1721412	117.28	NM_138385	TMEM129	-	Promoter	shore
MACS_peak_167459	chr4:2364456-2365122	66.03	NM_020972	ZFYVE28	-	Promoter	shore
MACS_peak_167707	chr4:3339257-3339931	58.04	NM_198229	RGS12	+	Promoter	shore
MACS_peak_168085	chr4:5568438-5568984	76.97	NM_001166136	EVC2	-	Promoter	shore
MACS_peak_168459	chr4:6923844-6924323	122.21	NM_001113361	TBC1D14	+	Promoter	shore
MACS_peak_170930	chr4:47914290-47914979	56.96	NR_103795	NFXL1	-	Promoter	shore
MACS_peak_171055	chr4:53523505-53524273	58.46	NM_022832	USP46	-	Promoter	shore
MACS_peak_171978	chr4:83348175-83348480	58.3	NM_031372	HNRNPDL	-	Promoter	shore
MACS_peak_171997	chr4:83481967-83482305	66.93	NM_001080506	TMEM150C	-	Promoter	shore
MACS_peak_172056	chr4:84028838-84029210	114.77	NM_001130716	PLAC8	-	Promoter	shore
MACS_peak_172604	chr4:99847380-99847848	37.11	NM_001968	EIF4E	-	Promoter	shore
MACS_peak_172856	chr4:109086955-109087560	79.35	NM_016269	LEF1	-	Promoter	shore
MACS_peak_173259	chr4:120545946-120546571	47.38	NM_001083	PDE5A	-	Promoter	shore
MACS_peak_173292	chr4:121991228-121991822	49.52	NM_024574	NDNF	-	Promoter	shore
MACS_peak_173871	chr4:140215067-140215955	101	NM_001184988	NDUFC1	-	Promoter	shore
MACS_peak_173962	chr4:141346903-141347290	85.2	NM_001130675	CLGN	-	Promoter	shore
MACS_peak_175741	chr4:183837349-183837825	84.73	NM_001921	DCTD	-	Promoter	shore
MACS_peak_175856	chr4:184577772-184578350	99.39	NM_152682	RWDD4	-	Promoter	shore
MACS_peak_175972	chr4:185088602-185089162	110.7	NM_153343	ENPP6	-	Promoter	shore
MACS_peak_176450	chr4:187642951-187643607	107.97	NM_005245	FAT1	-	Promoter	shore
MACS_peak_176936	chr5:180603-181013	49.12	NM_052909	PLEKHG4B	+	Promoter	shore
MACS_peak_177161	chr5:910186-910841	82.67	NM_004237	TRIP13	+	Promoter	shore
MACS_peak_177218	chr5:1106416-1106969	45.32	NM_006598	SLC12A7	-	Promoter	shore
MACS_peak_178280	chr5:6630749-6631365	95.05	NR_037947	NSUN2	-	Promoter	shore
MACS_peak_178938	chr5:14870390-14870983	42.64	NM_054027	ANKH	-	Promoter	shore
MACS_peak_181047	chr5:68662891-68663227	85.2	NM_001015892	TAF9	-	Promoter	shore
MACS_peak_181047	chr5:68662891-68663227	85.2	NM_001015891	AK6	-	Promoter	shore
MACS_peak_181394	chr5:76379995-76380749	169.03	NM_032367	ZBED3	-	Promoter	shore
MACS_peak_181805	chr5:83016844-83017346	34.91	NM_001884	HAPLN1	-	Promoter	shore
MACS_peak_182135	chr5:95295789-95296230	89.12	NM_012081	ELL2	-	Promoter	shore
MACS_peak_183445	chr5:133301700-133302083	85.2	NM_020199	C5orf15	-	Promoter	shore
MACS_peak_183632	chr5:134525979-134526790	84.41	NM_001277348	LOC100996485	+	Promoter	shore
MACS_peak_184226	chr5:140808375-140808797	48.06	NM_032092	PCDHGA11	+	Promoter	shore
MACS_peak_184226	chr5:140808375-140808797	48.06	NM_018927	PCDHGB7	+	Promoter	shore
MACS_peak_184226	chr5:140808375-140808797	48.06	NM_032088	PCDHGA8	+	Promoter	shore
MACS_peak_184226	chr5:140808375-140808797	48.06	NM_018926	PCDHGB6	+	Promoter	shore
MACS_peak_184226	chr5:140808375-140808797	48.06	NM_018925	PCDHGB5	+	Promoter	shore
MACS_peak_184226	chr5:140808375-140808797	48.06	NM_018921	PCDHGA9	+	Promoter	shore
MACS_peak_184226	chr5:140808375-140808797	48.06	NM_018913	PCDHGA10	+	Promoter	shore
MACS_peak_184226	chr5:140808375-140808797	48.06	NM_003736	PCDHGB4	+	Promoter	shore
MACS_peak_184226	chr5:140808375-140808797	48.06	NM_018919	PCDHGA6	+	Promoter	shore
MACS_peak_184226	chr5:140808375-140808797	48.06	NM_018924	PCDHGB3	+	Promoter	shore
MACS_peak_184226	chr5:140808375-140808797	48.06	NM_018920	PCDHGA7	+	Promoter	shore
MACS_peak_184230	chr5:140819650-140820185	78.11	NM_003735	PCDHGA12	+	Promoter	shore
MACS_peak_184914	chr5:150049878-150050360	93.07	NM_001122853	MYOZ3	+	Promoter	shore
MACS_peak_186066	chr5:170813320-170813995	80.79	NR_037474	MIR3912	-	Promoter	shore
MACS_peak_187061	chr5:176880253-176881050	153.75	NM_001174102	PRR7	+	Promoter	shore
MACS_peak_187665	chr5:179241656-179242095	108.56	NM_001142298	SQSTM1	+	Promoter	shore
MACS_peak_188552	chr6:2633407-2634024	55.04	NM_152554	C6orf195	-	Promoter	shore
MACS_peak_189232	chr6:7227599-7227952	66.93	NM_001168344	RREB1	+	Promoter	shore
MACS_peak_190013	chr6:15494944-15495870	173.84	NM_001267040	JARID2	+	Promoter	shore
MACS_peak_190782	chr6:26042947-26043478	70.16	NM_021062	HIST1H2BB	-	Promoter	shore
MACS_peak_191380	chr6:31647481-31648007	54.74	NM_025262	LY6G5C	-	Promoter	shore
MACS_peak_191486	chr6:32132808-32133549	34.39	NM_030652	EGFL8	+	Promoter	shore
MACS_peak_191486	chr6:32132808-32133549	34.39	NR_037861	PPT2-EGFL8	+	Promoter	shore
MACS_peak_191539	chr6:32819826-32820377	52.73	NM_000593	TAP1	-	Promoter	shore
MACS_peak_191580	chr6:33243863-33244405	46.1	NM_022551	RPS18	+	Promoter	shore
MACS_peak_192141	chr6:36407926-36408476	45.53	NM_152990	PXT1	-	Promoter	shore
MACS_peak_192663	chr6:41619712-41620059	85.2	NM_005586	MDFI	+	Promoter	shore
MACS_peak_192963	chr6:43334587-43335070	111.81	NM_014345	ZNF318	-	Promoter	shore
MACS_peak_193113	chr6:44222397-44223450	141.84	NM_178148	SLC35B2	-	Promoter	shore
MACS_peak_193949	chr6:74018220-74018706	42.96	NR_027005	C6orf147	-	Promoter	shore
MACS_peak_193949	chr6:74018220-74018706	42.96	NM_001251874	KHDC1	-	Promoter	shore
MACS_peak_193999	chr6:74361360-74361684	50.03	NM_012434	SLC17A5	-	Promoter	shore
MACS_peak_194684	chr6:97728074-97728770	63.67	NM_198468	MMS22L	-	Promoter	shore
MACS_peak_194684	chr6:97728074-97728770	63.67	NR_031679	MIR548H3	-	Promoter	shore
MACS_peak_194858	chr6:105305110-105305958	81.36	NM_020771	HACE1	-	Promoter	shore
MACS_peak_194949	chr6:106770892-106771466	99.86	NM_004849	ATG5	-	Promoter	shore
MACS_peak_195285	chr6:111133097-111134018	113.91	NM_015076	CDK19	-	Promoter	shore
MACS_peak_196201	chr6:136607661-136608155	82.61	NM_014739	BCLAF1	-	Promoter	shore
MACS_peak_196815	chr6:149195901-149196530	34.06	NM_005715	UST	+	Promoter	shore
MACS_peak_196892	chr6:149967992-149968558	31.24	NM_007044	KATNA1	-	Promoter	shore
MACS_peak_196917	chr6:150183426-150183873	45.97	NM_032832	LRP11	-	Promoter	shore
MACS_peak_197130	chr6:151660781-151661235	45.41	NM_144497	AKAP12	+	Promoter	shore
MACS_peak_197176	chr6:152126668-152127137	59.78	NM_001122741	ESR1	+	Promoter	shore
MACS_peak_198085	chr6:160208997-160209680	80.06	NM_030752	TCP1	-	Promoter	shore
MACS_peak_198773	chr6:166073182-166073663	121.9	NR_045597	PDE10A	-	Promoter	shore
MACS_peak_199311	chr6:168194729-168195515	110.91	NR_026773	C6orf123	-	Promoter	shore
MACS_peak_199383	chr6:168471230-168471903	123.8	NM_024919	FRMD1	-	Promoter	shore
MACS_peak_200349	chr7:764506-764999	57.57	NM_001164759	PRKAR1B	-	Promoter	shore
MACS_peak_200404	chr7:904212-904979	96.28	NM_001171944	SUN1	+	Promoter	shore
MACS_peak_200655	chr7:1608573-1609397	61.56	NM_032302	PSMG3	-	Promoter	shore
MACS_peak_200991	chr7:2556832-2557611	87.19	NM_002304	LFNG	+	Promoter	shore
MACS_peak_201000	chr7:2592277-2593032	114.22	NM_152743	BRAT1	-	Promoter	shore
MACS_peak_201019	chr7:2630502-2631125	111.88	NM_001100390	IQCE	+	Promoter	shore
MACS_peak_201735	chr7:5518706-5519408	94.47	NM_024963	FBXL18	-	Promoter	shore
MACS_peak_202323	chr7:16459263-16459919	82.58	NM_001101426	ISPD	-	Promoter	shore
MACS_peak_203116	chr7:29922454-29922833	42.17	NM_001080529	WIPF3	+	Promoter	shore
MACS_peak_203311	chr7:32108196-32108744	76.76	NM_001191059	PDE1C	-	Promoter	shore
MACS_peak_203887	chr7:43906014-43907010	122.89	NM_032014	MRPS24	-	Promoter	shore
MACS_peak_203887	chr7:43906014-43907010	122.89	NM_001204871	URGCP-MRPS24	-	Promoter	shore
MACS_peak_204003	chr7:44611821-44612185	50.03	NM_019082	DDX56	-	Promoter	shore
MACS_peak_204006	chr7:44619022-44619404	146.55	NM_182547	TMED4	-	Promoter	shore
MACS_peak_204404	chr7:48016811-48017639	75.53	NM_004507	HUS1	-	Promoter	shore
MACS_peak_205755	chr7:72394264-72394860	124.58	NM_172020	POM121	+	Promoter	shore
MACS_peak_205986	chr7:73666557-73666873	75.91	NM_181471	RFC2	-	Promoter	shore
MACS_peak_206289	chr7:76024789-76025664	79.23	NM_080744	SRCRB4D	-	Promoter	shore
MACS_peak_206344	chr7:77323938-77324832	187.38	NR_038361	RSBN1L-AS1	-	Promoter	shore
MACS_peak_206362	chr7:77647859-77648401	53.44	NM_012301	MAGI2	-	Promoter	shore
MACS_peak_206879	chr7:95023075-95023564	66.04	NM_000940	PON3	-	Promoter	shore
MACS_peak_207093	chr7:98028914-98029525	48.33	NM_018842	BAIAP2L1	-	Promoter	shore
MACS_peak_207419	chr7:99754876-99755753	58.12	NM_018275	C7orf43	-	Promoter	shore
MACS_peak_207977	chr7:101934586-101935431	60.17	NM_020979	SH2B2	+	Promoter	shore
MACS_peak_208029	chr7:102983029-102983923	77.78	NM_001129887	DNAJC2	-	Promoter	shore
MACS_peak_208152	chr7:105220983-105221678	103.61	NR_027068	EFCAB10	-	Promoter	shore
MACS_peak_208340	chr7:108164836-108165367	105.22	NM_015723	PNPLA8	-	Promoter	shore
MACS_peak_209084	chr7:129689800-129690351	76.46	NM_001282190	ZC3HC1	-	Promoter	shore
MACS_peak_209451	chr7:134142116-134142754	60.78	NM_001628	AKR1B1	-	Promoter	shore
MACS_peak_209985	chr7:140176503-140176803	58.3	NM_001145125	MKRN1	-	Promoter	shore
MACS_peak_210556	chr7:148843146-148843520	58.3	NM_020781	ZNF398	+	Promoter	shore
MACS_peak_210696	chr7:149569111-149569821	93.67	NR_027040	ATP6V0E2-AS1	-	Promoter	shore
MACS_peak_210761	chr7:150495128-150495694	31.24	NM_001101311	TMEM176B	-	Promoter	shore
MACS_peak_210806	chr7:150708398-150709136	107.52	NM_000603	NOS3	+	Promoter	shore
MACS_peak_210882	chr7:150921811-150922273	77.47	NM_005692	ABCF2	-	Promoter	shore
MACS_peak_211645	chr7:155324851-155325702	40.74	NM_001103176	CNPY1	-	Promoter	shore
MACS_peak_212287	chr7:157575771-157576506	99.44	NM_002847	PTPRN2	-	Promoter	shore
MACS_peak_212852	chr8:492764-493337	37.21	NM_175075	TDRP	-	Promoter	shore
MACS_peak_214070	chr8:6691097-6691787	263.06	NM_207411	XKR5	-	Promoter	shore
MACS_peak_214307	chr8:9758769-9759078	58.3	NR_024281	LINC00599	-	Promoter	shore
MACS_peak_214549	chr8:10914337-10914753	132.77	NM_173683	XKR6	-	Promoter	shore
MACS_peak_214615	chr8:11322994-11323653	45.17	NM_053279	FAM167A	-	Promoter	shore
MACS_peak_215211	chr8:20105097-20105521	141.9	NM_021020	LZTS1	-	Promoter	shore
MACS_peak_215426	chr8:21995839-21996728	93.13	NM_025232	REEP4	-	Promoter	shore
MACS_peak_215946	chr8:27318806-27319388	145.92	NM_000742	CHRNA2	-	Promoter	shore
MACS_peak_216189	chr8:29118259-29118766	34.61	NM_015254	KIF13B	-	Promoter	shore
MACS_peak_216980	chr8:41652377-41652929	32	NM_020477	ANK1	-	Promoter	shore
MACS_peak_219124	chr8:86131552-86132069	80.04	NM_001099670	C8orf59	-	Promoter	shore
MACS_peak_219482	chr8:96279166-96279895	41.06	NM_177965	C8orf37	-	Promoter	shore
MACS_peak_220525	chr8:120843864-120844468	63.55	NM_003184	TAF2	-	Promoter	shore
MACS_peak_221188	chr8:131369380-131369941	149.23	NM_018482	ASAP1	-	Promoter	shore
MACS_peak_221959	chr8:141356814-141357495	50.52	NM_001160372	TRAPPC9	-	Promoter	shore
MACS_peak_222074	chr8:142009320-142010095	57.98	NM_001199649	PTK2	-	Promoter	shore
MACS_peak_222609	chr8:143481982-143482581	49.16	NM_145003	TSNARE1	-	Promoter	shore
MACS_peak_222655	chr8:143588819-143589693	72.08	NM_001702	BAI1	+	Promoter	shore
MACS_peak_223076	chr8:144806077-144806651	99.86	NM_198488	FAM83H	-	Promoter	shore
MACS_peak_223113	chr8:144909036-144909407	135.73	NM_014281	PUF60	-	Promoter	shore
MACS_peak_223146	chr8:145014645-145015594	111.27	NM_000445	PLEC	-	Promoter	shore
MACS_peak_223297	chr8:145689257-145690547	135.54	NM_001129888	CYHR1	-	Promoter	shore
MACS_peak_224443	chr9:20682657-20683279	69.75	NM_017794	FOCAD	+	Promoter	shore
MACS_peak_225107	chr9:35662361-35663127	65.66	NM_032818	ARHGEF39	-	Promoter	shore
MACS_peak_226787	chr9:91614944-91615526	73.41	NM_005226	S1PR3	+	Promoter	shore
MACS_peak_227361	chr9:96066413-96067226	142.65	NM_006648	WNK2	+	Promoter	shore
MACS_peak_228099	chr9:101555780-101556738	118.45	NM_173551	ANKS6	-	Promoter	shore
MACS_peak_228585	chr9:112808523-112809179	38.83	NM_007203	PALM2-AKAP2	+	Promoter	shore
MACS_peak_230324	chr9:130658934-130659349	74.08	NM_013443	ST6GALNAC6	-	Promoter	shore
MACS_peak_230420	chr9:131010659-131011080	111.35	NM_001005336	DNM1	+	Promoter	shore
MACS_peak_230472	chr9:131217069-131217948	101.82	NM_153436	ODF2	+	Promoter	shore
MACS_peak_230855	chr9:132435866-132436460	88.86	NM_016307	PRRX2	+	Promoter	shore
MACS_peak_231554	chr9:134953536-134954040	41.68	NM_001253882	MED27	-	Promoter	shore
MACS_peak_232000	chr9:136398253-136398792	39.32	NM_001145320	ADAMTSL2	+	Promoter	shore
MACS_peak_232351	chr9:137296501-137297193	103.94	NM_002957	RXRA	+	Promoter	shore
MACS_peak_232791	chr9:138390274-138390942	44.61	NM_001048265	C9orf116	-	Promoter	shore
MACS_peak_233206	chr9:139556892-139558167	160.75	NM_016215	EGFL7	+	Promoter	shore
MACS_peak_233379	chr9:140049502-140050013	56	NM_007327	GRIN1	+	Promoter	shore
MACS_peak_234998	chrX:47496069-47496643	118.16	NM_005229	ELK1	-	Promoter	shore
MACS_peak_235118	chrX:49053700-49054439	124.76	NM_003179	SYP	-	Promoter	shore
MACS_peak_235846	chrX:103265649-103266068	82.7	NM_001002916	H2BFWT	-	Promoter	shore
MACS_peak_235846	chrX:103265649-103266068	82.7	NR_031657	MIR1256	-	Promoter	shore
MACS_peak_235928	chrX:108778707-108779390	72.24	NM_018698	NXT2	+	Promoter	shore
MACS_peak_236098	chrX:118984604-118985240	92.9	NM_080632	UPF3B	-	Promoter	shore
MACS_peak_237155	chrY:15015813-15016387	137.3	NM_001122665	DDX3Y	+	Promoter	shore
MACS_peak_382	chr1:1899642-1900338	56.46	NM_001080484	KIAA1751	-	Promoter	shore
MACS_peak_1477	chr1:5937963-5938709	106.67	NM_015102	NPHP4	-	Promoter	shore
MACS_peak_1627	chr1:6297628-6298847	126.28	NR_103534	LINC00337	+	Promoter	shore
MACS_peak_1761	chr1:6686867-6687549	57.46	NM_138350	THAP3	+	Promoter	shore
MACS_peak_2327	chr1:9101728-9102271	32.5	NM_001135585	SLC2A5	-	Promoter	shore
MACS_peak_2537	chr1:9752185-9752947	96.76	NM_005026	PIK3CD	+	Promoter	shore
MACS_peak_2894	chr1:11074824-11075416	80.64	NM_007375	TARDBP	+	Promoter	shore
MACS_peak_3160	chr1:12041231-12041912	64.83	NM_001127660	MFN2	+	Promoter	shore
MACS_peak_3242	chr1:12291740-12292098	58.3	NM_018156	VPS13D	+	Promoter	shore
MACS_peak_3634	chr1:15482247-15482907	51.94	NM_001136216	TMEM51	+	Promoter	shore
MACS_peak_3699	chr1:15738840-15739287	70.42	NM_024329	EFHD2	+	Promoter	shore
MACS_peak_3827	chr1:16273191-16273829	60.78	NM_003443	ZBTB17	-	Promoter	shore
MACS_peak_3980	chr1:17034794-17035382	64.91	NR_026567	ESPNP	-	Promoter	shore
MACS_peak_4385	chr1:19211483-19212537	133.51	NM_170726	ALDH4A1	-	Promoter	shore
MACS_peak_4462	chr1:19579206-19579771	75.06	NM_016183	MRTO4	+	Promoter	shore
MACS_peak_5072	chr1:22891325-22892069	46.56	NM_001006943	EPHA8	+	Promoter	shore
MACS_peak_5478	chr1:25073089-25073687	35.76	NM_013943	CLIC4	+	Promoter	shore
MACS_peak_5516	chr1:25259977-25260408	55.24	NM_001031680	RUNX3	-	Promoter	shore
MACS_peak_6136	chr1:29140464-29141278	84.16	NM_000911	OPRD1	+	Promoter	shore
MACS_peak_6584	chr1:32688703-32689206	56.69	NM_003757	EIF3I	+	Promoter	shore
MACS_peak_6657	chr1:33119123-33119659	53.92	NM_001135255	RBBP4	+	Promoter	shore
MACS_peak_6699	chr1:33353267-33353638	125.14	NM_002143	HPCA	+	Promoter	shore
MACS_peak_6952	chr1:36024540-36024924	66.93	NM_001014839	NCDN	+	Promoter	shore
MACS_peak_7620	chr1:41120683-41121175	35.54	NM_014747	RIMS3	-	Promoter	shore
MACS_peak_8257	chr1:45988152-45988850	42.81	NM_001202431	PRDX1	-	Promoter	shore
MACS_peak_8434	chr1:47800798-47801769	101.48	NR_046395	CMPK1	+	Promoter	shore
MACS_peak_8673	chr1:52524201-52524698	100.38	NM_001243767	BTF3L4	+	Promoter	shore
MACS_peak_10499	chr1:90462888-90463351	68.7	NM_182975	ZNF326	+	Promoter	shore
MACS_peak_11118	chr1:108508629-108510234	185.52	NR_046653	VAV3-AS1	+	Promoter	shore
MACS_peak_11250	chr1:110038395-110039032	110.19	NM_001134403	CYB561D1	+	Promoter	shore
MACS_peak_11452	chr1:112526021-112526657	53.64	NM_172198	KCND3	-	Promoter	shore
MACS_peak_11477	chr1:113053012-113053493	58.66	NM_024494	WNT2B	+	Promoter	shore
MACS_peak_12141	chr1:150295202-150295507	66.93	NM_004698	PRPF3	+	Promoter	shore
MACS_peak_12478	chr1:153701830-153702431	56.26	NM_023015	INTS3	+	Promoter	shore
MACS_peak_12525	chr1:153920839-153921538	167.43	NM_181715	CRTC2	-	Promoter	shore
MACS_peak_12937	chr1:156216774-156217411	92.79	NM_198406	PAQR6	-	Promoter	shore
MACS_peak_13060	chr1:156880007-156880631	54.52	NM_001080471	PEAR1	+	Promoter	shore
MACS_peak_13545	chr1:165206328-165206957	85.23	NM_177398	LMX1A	-	Promoter	shore
MACS_peak_14209	chr1:179562507-179563185	96.93	NM_001199091	TDRD5	+	Promoter	shore
MACS_peak_14513	chr1:183443202-183444077	39.56	NM_173156	SMG7	+	Promoter	shore
MACS_peak_15919	chr1:207226899-207227844	103.74	NM_006212	PFKFB2	+	Promoter	shore
MACS_peak_16144	chr1:211434577-211435368	43.88	NM_001136224	RCOR3	+	Promoter	shore
MACS_peak_16810	chr1:223900885-223901637	52.68	NM_001748	CAPN2	+	Promoter	shore
MACS_peak_17188	chr1:227060312-227060949	68.45	NM_012486	PSEN2	+	Promoter	shore
MACS_peak_17250	chr1:227753241-227753893	82.96	NR_033184	ZNF678	+	Promoter	shore
MACS_peak_17326	chr1:228198033-228198518	43.04	NM_033131	WNT3A	+	Promoter	shore
MACS_peak_19303	chr1:245853874-245854500	111.52	NM_018012	KIF26B	+	Promoter	shore
MACS_peak_21064	chr10:6133025-6133416	42.17	NM_001145547	RBM17	+	Promoter	shore
MACS_peak_22467	chr10:16479771-16480199	63.87	NM_001261838	PTER	+	Promoter	shore
MACS_peak_23164	chr10:27794416-27794893	43.63	NM_001256410	RAB18	+	Promoter	shore
MACS_peak_24277	chr10:44165443-44166495	109.9	NR_038867	ZNF32-AS3	+	Promoter	shore
MACS_peak_24420	chr10:45940654-45941240	240.71	NM_000698	ALOX5	+	Promoter	shore
MACS_peak_24713	chr10:51572887-51573719	114.52	NM_005437	NCOA4	+	Promoter	shore
MACS_peak_25439	chr10:70885803-70886377	37.15	NM_004896	VPS26A	+	Promoter	shore
MACS_peak_25538	chr10:71563642-71564057	122.51	NM_001130103	COL13A1	+	Promoter	shore
MACS_peak_27172	chr10:88855709-88856540	75.29	NM_019054	FAM35A	+	Promoter	shore
MACS_peak_27236	chr10:91175625-91176190	128.92	NM_012420	IFIT5	+	Promoter	shore
MACS_peak_27464	chr10:95754364-95754958	164.05	NM_016341	PLCE1	+	Promoter	shore
MACS_peak_27793	chr10:99497984-99498424	39.08	NM_001002262	ZFYVE27	+	Promoter	shore
MACS_peak_27847	chr10:99896283-99897086	56.14	NM_014472	R3HCC1L	+	Promoter	shore
MACS_peak_28404	chr10:105130063-105130672	41.62	NM_006951	TAF5	+	Promoter	shore
MACS_peak_28413	chr10:105157066-105157672	162.09	NM_014976	PDCD11	+	Promoter	shore
MACS_peak_28445	chr10:105315444-105316003	38.06	NM_004210	NEURL	+	Promoter	shore
MACS_peak_28527	chr10:105728539-105729152	70.55	NM_014720	SLK	+	Promoter	shore
MACS_peak_33511	chr11:2909024-2909688	44.86	NM_007105	SLC22A18AS	-	Promoter	shore
MACS_peak_34128	chr11:9780622-9781269	109.01	NR_033972	LOC440028	-	Promoter	shore
MACS_peak_34128	chr11:9780622-9781269	109.01	NR_036485	SBF2-AS1	+	Promoter	shore
MACS_peak_34474	chr11:14542581-14543062	43.33	NM_148976	PSMA1	-	Promoter	shore
MACS_peak_34864	chr11:20386440-20386975	95.59	NM_001098523	HTATIP2	+	Promoter	shore
MACS_peak_35049	chr11:28132712-28133106	50.03	NM_001113528	METTL15	+	Promoter	shore
MACS_peak_35211	chr11:32853948-32854513	75.06	NM_024081	PRRG4	+	Promoter	shore
MACS_peak_35285	chr11:33681749-33682328	73.7	NM_012194	KIAA1549L	+	Promoter	shore
MACS_peak_36128	chr11:47271122-47271705	65.35	NM_001251934	NR1H3	+	Promoter	shore
MACS_peak_36649	chr11:60777741-60778319	99.39	NR_045638	CD6	+	Promoter	shore
MACS_peak_36867	chr11:61586469-61587062	72.37	NM_001281502	FADS2	+	Promoter	shore
MACS_peak_37045	chr11:62457117-62457535	40.73	NM_203422	LRRN4CL	-	Promoter	shore
MACS_peak_37214	chr11:63754459-63755199	231.73	NR_003089	OTUB1	+	Promoter	shore
MACS_peak_37319	chr11:64020393-64020978	50.17	NM_000932	PLCB3	+	Promoter	shore
MACS_peak_37371	chr11:64217362-64217889	105.74	NR_073177	LOC100996455	+	Promoter	shore
MACS_peak_37475	chr11:64578439-64579054	78.38	NM_130803	MEN1	-	Promoter	shore
MACS_peak_37683	chr11:65345612-65346400	64.06	NM_001099409	EHBP1L1	+	Promoter	shore
MACS_peak_37781	chr11:65770992-65771621	102.29	NM_001143985	BANF1	+	Promoter	shore
MACS_peak_37787	chr11:65790261-65790672	93.2	NM_053054	CATSPER1	-	Promoter	shore
MACS_peak_37889	chr11:66248425-66248982	52.26	NM_001256670	DPP3	+	Promoter	shore
MACS_peak_37919	chr11:66315479-66316121	68.02	NR_047663	ACTN3	+	Promoter	shore
MACS_peak_38341	chr11:68230142-68230913	65.29	NM_001164161	PPP6R3	+	Promoter	shore
MACS_peak_38875	chr11:70050761-70051381	103.32	NM_003824	FADD	+	Promoter	shore
MACS_peak_40629	chr11:96123891-96124641	81.94	NM_003772	JRKL	+	Promoter	shore
MACS_peak_42016	chr11:118993189-118993966	111.86	NM_198971	HINFP	+	Promoter	shore
MACS_peak_42039	chr11:119078747-119079498	74.2	NM_005188	CBL	+	Promoter	shore
MACS_peak_42061	chr11:119228154-119228968	142.52	NM_004205	USP2	-	Promoter	shore
MACS_peak_42119	chr11:119537522-119538282	131.16	NM_203285	PVRL1	-	Promoter	shore
MACS_peak_42694	chr11:124746901-124748123	110.99	NM_022370	ROBO3	+	Promoter	shore
MACS_peak_42903	chr11:126083824-126084128	66.93	NM_024556	FAM118B	+	Promoter	shore
MACS_peak_43332	chr11:129994784-129995405	149.81	NM_001243299	APLP2	+	Promoter	shore
MACS_peak_44999	chr12:4384885-4385669	64.35	NM_001759	CCND2	+	Promoter	shore
MACS_peak_45015	chr12:4431073-4431617	60.94	NM_020375	C12orf5	+	Promoter	shore
MACS_peak_45273	chr12:6310461-6310934	51.48	NM_001769	CD9	+	Promoter	shore
MACS_peak_45427	chr12:6940285-6941095	84.5	NM_014262	LEPREL2	+	Promoter	shore
MACS_peak_45621	chr12:8376012-8376884	45.67	NM_018088	FAM90A1	-	Promoter	shore
MACS_peak_46622	chr12:27865599-27866118	125.97	NM_001190864	MRPS35	+	Promoter	shore
MACS_peak_47622	chr12:49784964-49785465	64.87	NR_033267	LOC100335030	+	Promoter	shore
MACS_peak_47622	chr12:49784964-49785465	64.87	NM_023071	SPATS2	+	Promoter	shore
MACS_peak_47749	chr12:50506751-50507334	65.35	NM_032901	COX14	+	Promoter	shore
MACS_peak_48254	chr12:53895453-53896488	111.38	NM_134323	TARBP2	+	Promoter	shore
MACS_peak_48290	chr12:54380845-54381167	66.93	NM_017409	HOXC10	+	Promoter	shore
MACS_peak_49150	chr12:69327541-69328591	95.02	NM_001874	CPM	-	Promoter	shore
MACS_peak_50107	chr12:96642853-96643301	79.11	NM_005230	ELK3	+	Promoter	shore
MACS_peak_50938	chr12:109916042-109916849	108.75	NM_001270451	UBE3B	+	Promoter	shore
MACS_peak_51391	chr12:112281579-112281993	65.37	NM_139078	MAPKAPK5	+	Promoter	shore
MACS_peak_51539	chr12:113594101-113594563	52.43	NM_001144872	CCDC42B	+	Promoter	shore
MACS_peak_52319	chr12:120526434-120527244	69.61	NM_207311	CCDC64	+	Promoter	shore
MACS_peak_52410	chr12:120800705-120801161	125.88	NM_002442	MSI1	-	Promoter	shore
MACS_peak_53065	chr12:123720048-123720508	37.66	NM_152269	C12orf65	+	Promoter	shore
MACS_peak_53150	chr12:124071643-124072072	120.16	NM_006815	TMED2	+	Promoter	shore
MACS_peak_53390	chr12:124903267-124903827	44.84	NM_001206654	NCOR2	-	Promoter	shore
MACS_peak_54589	chr12:131625303-131625655	50.03	NM_198827	GPR133	+	Promoter	shore
MACS_peak_54769	chr12:132265712-132266265	68.06	NM_004592	SFSWAP	+	Promoter	shore
MACS_peak_55214	chr12:133759427-133760093	66.03	NM_001165884	ZNF268	+	Promoter	shore
MACS_peak_55524	chr13:21751682-21752197	98.06	NM_024026	MRP63	+	Promoter	shore
MACS_peak_55806	chr13:24156126-24156700	91.05	NM_018647	TNFRSF19	+	Promoter	shore
MACS_peak_56144	chr13:27133866-27134400	95.71	NM_006646	WASF3	+	Promoter	shore
MACS_peak_56220	chr13:27845658-27846087	39.89	NM_206827	RASL11A	+	Promoter	shore
MACS_peak_56279	chr13:28196852-28197481	47.11	NM_152705	POLR1D	+	Promoter	shore
MACS_peak_57691	chr13:51798147-51798822	57.97	NM_001242312	FAM124A	+	Promoter	shore
MACS_peak_60540	chr13:111333135-111333479	75.91	NM_024537	CARS2	-	Promoter	shore
MACS_peak_61137	chr13:113475826-113476450	139.68	NM_032189	ATP11A	+	Promoter	shore
MACS_peak_61280	chr13:113872131-113872628	57.22	NM_003589	CUL4A	+	Promoter	shore
MACS_peak_61317	chr13:113952987-113953507	33.82	NM_005561	LAMP1	+	Promoter	shore
MACS_peak_61627	chr13:115049390-115050065	50.92	NM_080687	UPF3A	+	Promoter	shore
MACS_peak_61890	chr14:23316199-23316628	63.76	NM_004995	MMP14	+	Promoter	shore
MACS_peak_62059	chr14:24521889-24522353	188.62	NM_138360	LRRC16B	+	Promoter	shore
MACS_peak_62086	chr14:24607555-24608171	34.76	NM_001281528	PSME1	+	Promoter	shore
MACS_peak_62610	chr14:35453406-35453941	54	NM_003136	SRP54	+	Promoter	shore
MACS_peak_62626	chr14:35593980-35594515	32.95	NM_001256678	KIAA0391	+	Promoter	shore
MACS_peak_62785	chr14:39585526-39585919	50.03	NM_003616	GEMIN2	+	Promoter	shore
MACS_peak_63109	chr14:51028534-51029118	43.22	NM_015915	ATL1	+	Promoter	shore
MACS_peak_63544	chr14:58668577-58669498	83.01	NM_018477	ACTR10	+	Promoter	shore
MACS_peak_63698	chr14:61748199-61748656	69.33	NM_001017970	TMEM30B	-	Promoter	shore
MACS_peak_64213	chr14:69343273-69343777	41.68	NM_001130005	ACTN1	-	Promoter	shore
MACS_peak_64537	chr14:73393992-73395315	140.39	NM_181340	DCAF4	+	Promoter	shore
MACS_peak_64695	chr14:74488119-74488686	66.77	NM_025057	CCDC176	+	Promoter	shore
MACS_peak_64887	chr14:75747781-75748287	64.4	NM_005252	FOS	+	Promoter	shore
MACS_peak_64896	chr14:75897145-75897732	89.62	NM_001135048	JDP2	+	Promoter	shore
MACS_peak_65150	chr14:77845647-77846136	92.19	NM_001010860	SAMD15	+	Promoter	shore
MACS_peak_65343	chr14:81421879-81422418	39.32	NM_001018036	TSHR	+	Promoter	shore
MACS_peak_65731	chr14:90424267-90424922	74.68	NM_018319	TDP1	+	Promoter	shore
MACS_peak_65751	chr14:90723678-90724445	72.91	NM_002802	PSMC1	+	Promoter	shore
MACS_peak_68727	chr14:105452561-105453393	98.2	NM_174891	C14orf79	+	Promoter	shore
MACS_peak_71088	chr15:43805153-43805420	114.77	NR_046489	RNU6-28P	+	Promoter	shore
MACS_peak_71258	chr15:45671194-45671770	43.75	NR_033252	GATM-AS1	+	Promoter	shore
MACS_peak_71268	chr15:45815652-45816278	69.4	NR_022014	HMGN2P46	+	Promoter	shore
MACS_peak_71454	chr15:50717898-50719038	95.44	NM_001128611	USP8	+	Promoter	shore
MACS_peak_74653	chr15:85145115-85145742	54.29	NM_017894	ZSCAN2	+	Promoter	shore
MACS_peak_75957	chr15:99396757-99397274	71.55	NM_000875	IGF1R	+	Promoter	shore
MACS_peak_76204	chr15:100834593-100835272	31.54	NM_139057	ADAMTS17	-	Promoter	shore
MACS_peak_76617	chr16:285711-286351	60.63	NM_032039	ITFG3	+	Promoter	shore
MACS_peak_76729	chr16:561832-562449	160.33	NM_001142272	RAB11FIP3	+	Promoter	shore
MACS_peak_77360	chr16:2634641-2635126	141.47	NM_002613	PDPK1	+	Promoter	shore
MACS_peak_77413	chr16:2869123-2869679	75.95	NR_073012	PRSS21	+	Promoter	shore
MACS_peak_77927	chr16:4527346-4527992	118.09	NM_001127206	HMOX2	+	Promoter	shore
MACS_peak_77981	chr16:4704734-4705540	43.07	NM_001142291	MGRN1	+	Promoter	shore
MACS_peak_79448	chr16:15746393-15746976	57.67	NM_001143979	NDE1	+	Promoter	shore
MACS_peak_80666	chr16:28306451-28306987	86.6	NM_001024401	SBK1	+	Promoter	shore
MACS_peak_80726	chr16:28876135-28876667	33.12	NM_001145796	SH2B1	+	Promoter	shore
MACS_peak_80899	chr16:29974553-29974943	42.17	NM_194280	TMEM219	+	Promoter	shore
MACS_peak_80917	chr16:30023310-30024226	98.51	NM_001282068	DOC2A	-	Promoter	shore
MACS_peak_81095	chr16:30943620-30944049	72.44	NM_001099784	FBXL19	+	Promoter	shore
MACS_peak_81235	chr16:31489179-31489565	66.93	NM_015927	TGFB1I1	+	Promoter	shore
MACS_peak_81435	chr16:46724768-46725194	110.56	NR_037620	ORC6	+	Promoter	shore
MACS_peak_81519	chr16:47496005-47496693	50.06	NM_000293	PHKB	+	Promoter	shore
MACS_peak_81892	chr16:50709639-50710561	147.49	NM_182854	SNX20	-	Promoter	shore
MACS_peak_82433	chr16:57280312-57280750	71.42	NM_012106	ARL2BP	+	Promoter	shore
MACS_peak_82597	chr16:58062951-58063371	56.3	NM_002428	MMP15	+	Promoter	shore
MACS_peak_83013	chr16:66641437-66641703	75.91	NR_037619	CMTM3	+	Promoter	shore
MACS_peak_83087	chr16:67201535-67201932	50.03	NM_001538	HSF4	+	Promoter	shore
MACS_peak_83092	chr16:67213683-67214479	135.76	NM_001040715	KIAA0895L	-	Promoter	shore
MACS_peak_83170	chr16:67598632-67599456	107.05	NM_001191022	CTCF	+	Promoter	shore
MACS_peak_83234	chr16:67882037-67882381	104.65	NM_005796	NUTF2	+	Promoter	shore
MACS_peak_83308	chr16:68281482-68282154	44.37	NM_012320	PLA2G15	+	Promoter	shore
MACS_peak_83311	chr16:68299749-68300240	57.75	NM_003983	SLC7A6	+	Promoter	shore
MACS_peak_83317	chr16:68345902-68346635	162.45	NM_001184824	PRMT7	+	Promoter	shore
MACS_peak_83619	chr16:70381451-70382275	61.56	NM_018332	DDX19A	+	Promoter	shore
MACS_peak_84320	chr16:75183116-75183639	106.27	NM_153688	ZFP1	+	Promoter	shore
MACS_peak_85295	chr16:83842525-83843217	43.17	NM_001537	HSBP1	+	Promoter	shore
MACS_peak_85654	chr16:84854287-84854993	94.07	NM_031476	CRISPLD2	+	Promoter	shore
MACS_peak_86078	chr16:85834065-85834730	124.8	NM_001861	COX4I1	+	Promoter	shore
MACS_peak_87018	chr16:88638702-88639212	56.09	NM_144604	ZC3H18	+	Promoter	shore
MACS_peak_87079	chr16:88784369-88785068	78.62	NM_001142864	PIEZO1	-	Promoter	shore
MACS_peak_87224	chr16:89232827-89233275	38.5	NR_046200	LOC400558	+	Promoter	shore
MACS_peak_87246	chr16:89284677-89285245	66.68	NM_001201407	ZNF778	+	Promoter	shore
MACS_peak_87528	chr16:89941630-89942098	59.87	NM_014972	TCF25	+	Promoter	shore
MACS_peak_87671	chr17:159021-159456	99.41	NM_001190411	RPH3AL	-	Promoter	shore
MACS_peak_87813	chr17:636846-637432	30.2	NM_024792	FAM57A	+	Promoter	shore
MACS_peak_88145	chr17:1413067-1413697	69.05	NM_016532	INPP5K	-	Promoter	shore
MACS_peak_88999	chr17:4405126-4405558	63.45	NM_001124758	SPNS2	+	Promoter	shore
MACS_peak_89147	chr17:4903474-4903828	114.77	NM_006612	KIF1C	+	Promoter	shore
MACS_peak_89520	chr17:7125180-7125787	48.6	NM_000018	ACADVL	+	Promoter	shore
MACS_peak_89543	chr17:7212795-7213671	94.25	NM_001970	EIF5A	+	Promoter	shore
MACS_peak_89602	chr17:7383514-7384333	133.07	NM_020899	ZBTB4	-	Promoter	shore
MACS_peak_89751	chr17:7910531-7911447	148.18	NM_000180	GUCY2D	+	Promoter	shore
MACS_peak_89814	chr17:8127927-8128844	165.88	NM_025099	CTC1	-	Promoter	shore
MACS_peak_91997	chr17:27048846-27049315	76.68	NM_000984	RPL23A	+	Promoter	shore
MACS_peak_92039	chr17:27225609-27226323	127.77	NM_144683	DHRS13	-	Promoter	shore
MACS_peak_92154	chr17:27900769-27901375	35.31	NM_014030	GIT1	-	Promoter	shore
MACS_peak_92701	chr17:34138977-34139469	57.66	NM_139215	TAF15	+	Promoter	shore
MACS_peak_92746	chr17:34843218-34843804	65.09	NM_004773	ZNHIT3	+	Promoter	shore
MACS_peak_93042	chr17:36981947-36982480	78.32	NR_039880	MIR4727	+	Promoter	shore
MACS_peak_93815	chr17:41152608-41153494	78.39	NM_000988	RPL27	+	Promoter	shore
MACS_peak_93932	chr17:41858409-41859107	129.76	NM_001136483	C17orf105	+	Promoter	shore
MACS_peak_93993	chr17:42144941-42145764	54.87	NM_152344	LSM12	-	Promoter	shore
MACS_peak_94119	chr17:42837046-42837421	66.93	NM_002390	ADAM11	+	Promoter	shore
MACS_peak_94515	chr17:45812130-45812644	136.67	NM_013351	TBX21	+	Promoter	shore
MACS_peak_94708	chr17:47093947-47094468	63	NM_006546	IGF2BP1	+	Promoter	shore
MACS_peak_94728	chr17:47212601-47213182	108.02	NM_001159388	B4GALNT2	+	Promoter	shore
MACS_peak_94868	chr17:48134308-48135082	103.79	NM_002204	ITGA3	+	Promoter	shore
MACS_peak_95602	chr17:56835474-56835994	33.82	NM_014906	PPM1E	+	Promoter	shore
MACS_peak_95773	chr17:58499371-58499962	228.46	NM_181707	C17orf64	+	Promoter	shore
MACS_peak_96542	chr17:65041884-65042372	101.58	NM_000727	CACNG1	+	Promoter	shore
MACS_peak_97126	chr17:71229519-71230146	77.24	NM_001100621	C17orf80	+	Promoter	shore
MACS_peak_97584	chr17:72858677-72859507	90.5	NM_001258012	FDXR	-	Promoter	shore
MACS_peak_97649	chr17:73086418-73087078	66.52	NM_004695	SLC16A5	+	Promoter	shore
MACS_peak_97821	chr17:73718717-73719396	88.51	NM_000213	ITGB4	+	Promoter	shore
MACS_peak_97848	chr17:73782472-73783063	72.56	NR_038131	UNK	+	Promoter	shore
MACS_peak_97913	chr17:73976452-73977048	124.58	NM_001113324	TEN1	+	Promoter	shore
MACS_peak_97913	chr17:73976452-73977048	124.58	NR_037709	TEN1-CDK3	+	Promoter	shore
MACS_peak_97947	chr17:74075189-74075936	59.91	NM_180990	ZACN	+	Promoter	shore
MACS_peak_98091	chr17:74535799-74536504	128.88	NM_001077620	PRCD	+	Promoter	shore
MACS_peak_98613	chr17:76183611-76184044	80.93	NM_001145526	AFMID	+	Promoter	shore
MACS_peak_98957	chr17:77094684-77095235	60.33	NM_001082575	RBFOX3	-	Promoter	shore
MACS_peak_100173	chr17:80378110-80378638	78.85	NM_173620	HEXDC	+	Promoter	shore
MACS_peak_101519	chr18:11753694-11754449	66.48	NM_182978	GNAL	+	Promoter	shore
MACS_peak_102744	chr18:31739686-31740257	30.98	NM_001198546	NOL4	-	Promoter	shore
MACS_peak_103222	chr18:43755495-43755924	39.89	NM_001008239	C18orf25	+	Promoter	shore
MACS_peak_103689	chr18:48406731-48407499	80.39	NM_001168335	ME2	+	Promoter	shore
MACS_peak_104109	chr18:56532818-56533238	40.58	NM_018181	ZNF532	+	Promoter	shore
MACS_peak_105569	chr18:74825582-74825940	58.3	NM_001025101	MBP	-	Promoter	shore
MACS_peak_106264	chr18:77441684-77442899	237.46	NM_004715	CTDP1	+	Promoter	shore
MACS_peak_106563	chr19:605621-606553	61.3	NM_001194	HCN2	+	Promoter	shore
MACS_peak_107103	chr19:2043407-2044057	39.18	NM_199054	MKNK2	-	Promoter	shore
MACS_peak_107712	chr19:3813002-3814102	113.47	NM_015174	ZFR2	-	Promoter	shore
MACS_peak_107806	chr19:4049381-4050720	146.75	NM_015898	ZBTB7A	-	Promoter	shore
MACS_peak_107877	chr19:4248783-4249690	167.13	NM_018074	CCDC94	+	Promoter	shore
MACS_peak_107913	chr19:4345548-4346251	102.76	NM_032868	MPND	+	Promoter	shore
MACS_peak_107925	chr19:4373771-4374125	85.2	NM_001199944	SH3GL1	-	Promoter	shore
MACS_peak_108337	chr19:5567944-5568864	98.17	NR_027064	TINCR	-	Promoter	shore
MACS_peak_108446	chr19:5846215-5846969	73.95	NM_000149	FUT3	-	Promoter	shore
MACS_peak_108687	chr19:6742213-6742777	44.56	NM_004240	TRIP10	+	Promoter	shore
MACS_peak_109382	chr19:10420982-10421569	98.33	NM_001031734	FDX1L	-	Promoter	shore
MACS_peak_109719	chr19:11457751-11458399	33.07	NM_001080503	CCDC159	+	Promoter	shore
MACS_peak_109857	chr19:12177210-12177889	64.99	NM_001136501	ZNF844	+	Promoter	shore
MACS_peak_109870	chr19:12275001-12275921	90.53	NM_003437	ZNF136	+	Promoter	shore
MACS_peak_110027	chr19:12997783-12998369	36.45	NM_006563	KLF1	-	Promoter	shore
MACS_peak_110103	chr19:13230537-13231233	139.22	NM_052876	NACC1	+	Promoter	shore
MACS_peak_110209	chr19:13876292-13877014	76.62	NM_032285	MRI1	+	Promoter	shore
MACS_peak_110397	chr19:14641724-14642616	142.19	NM_138501	TECR	+	Promoter	shore
MACS_peak_110662	chr19:16297131-16297787	74.59	NM_014077	FAM32A	+	Promoter	shore
MACS_peak_110756	chr19:16638318-16639112	144.99	NM_006387	CHERP	-	Promoter	shore
MACS_peak_110933	chr19:17319020-17319613	88.97	NM_001130065	MYO9B	+	Promoter	shore
MACS_peak_110947	chr19:17347591-17348162	210.54	NM_005234	NR2F6	-	Promoter	shore
MACS_peak_110974	chr19:17422658-17423538	86.27	NM_024050	DDA1	+	Promoter	shore
MACS_peak_111101	chr19:17860376-17860944	128.49	NM_001161357	FCHO1	+	Promoter	shore
MACS_peak_111138	chr19:17986670-17987140	187.33	NM_000453	SLC5A5	+	Promoter	shore
MACS_peak_111202	chr19:18235929-18236443	71.86	NM_015016	MAST3	+	Promoter	shore
MACS_peak_111246	chr19:18337593-18338614	75.76	NM_000923	PDE4C	-	Promoter	shore
MACS_peak_111267	chr19:18453735-18454470	34.68	NM_017712	PGPEP1	+	Promoter	shore
MACS_peak_111397	chr19:18831511-18832115	41.94	NM_015321	CRTC1	+	Promoter	shore
MACS_peak_111638	chr19:19627556-19628478	82.94	NM_015965	NDUFA13	+	Promoter	shore
MACS_peak_111680	chr19:19751102-19751499	114.77	NM_016573	GMIP	-	Promoter	shore
MACS_peak_111801	chr19:21690708-21691216	34.55	NM_001001415	ZNF429	+	Promoter	shore
MACS_peak_112540	chr19:32898181-32898620	89.38	NM_207325	DPY19L3	+	Promoter	shore
MACS_peak_112976	chr19:35169056-35169838	50.8	NM_001012320	ZNF302	+	Promoter	shore
MACS_peak_113080	chr19:35762554-35763482	68.3	NM_003367	USF2	+	Promoter	shore
MACS_peak_113210	chr19:36249585-36250404	124.38	NM_001039887	C19orf55	+	Promoter	shore
MACS_peak_113289	chr19:36608607-36609495	71.07	NM_001281	TBCB	+	Promoter	shore
MACS_peak_113371	chr19:37289139-37289721	36.68	NR_040028	ZNF790-AS1	+	Promoter	shore
MACS_peak_113384	chr19:37408715-37409248	86.94	NM_198539	ZNF568	+	Promoter	shore
MACS_peak_113848	chr19:39617213-39618052	139.54	NM_005884	PAK4	+	Promoter	shore
MACS_peak_114081	chr19:40873084-40874167	130.71	NM_012268	PLD3	+	Promoter	shore
MACS_peak_114220	chr19:41597882-41598465	30.35	NM_000766	CYP2A13	+	Promoter	shore
MACS_peak_114876	chr19:45844693-45845459	121.64	NM_177417	KLC3	+	Promoter	shore
MACS_peak_114989	chr19:46284699-46285150	116.62	NM_001081560	DMPK	-	Promoter	shore
MACS_peak_114999	chr19:46319848-46320352	41.68	NM_004819	SYMPK	-	Promoter	shore
MACS_peak_115255	chr19:47508280-47508803	106.27	NM_004491	ARHGAP35	+	Promoter	shore
MACS_peak_115295	chr19:47636328-47636826	57.13	NM_005500	SAE1	+	Promoter	shore
MACS_peak_115604	chr19:48837836-48838334	119.33	NM_018273	TMEM143	-	Promoter	shore
MACS_peak_115641	chr19:48950683-48951186	72.99	NM_031485	GRWD1	+	Promoter	shore
MACS_peak_115918	chr19:49867403-49868102	167.43	NM_014419	DKKL1	+	Promoter	shore
MACS_peak_115964	chr19:50032974-50033492	63.27	NM_020650	RCN3	+	Promoter	shore
MACS_peak_115989	chr19:50120984-50121578	35.99	NM_020719	PRR12	+	Promoter	shore
MACS_peak_116081	chr19:50382313-50382735	40.43	NM_024682	TBC1D17	+	Promoter	shore
MACS_peak_116211	chr19:50889125-50889583	60.83	NM_002691	POLD1	+	Promoter	shore
MACS_peak_116614	chr19:53142455-53143003	45.67	NM_001277949	ZNF83	-	Promoter	shore
MACS_peak_116884	chr19:54619712-54620515	134.93	NM_015629	PRPF31	+	Promoter	shore
MACS_peak_117267	chr19:56016034-56016761	68.64	NM_001144950	SSC5D	+	Promoter	shore
MACS_peak_117319	chr19:56177481-56178223	90.58	NM_007279	U2AF2	+	Promoter	shore
MACS_peak_117840	chr19:59067107-59067770	107.16	NM_003969	UBE2M	-	Promoter	shore
MACS_peak_118846	chr2:3644240-3645320	246.84	NM_001255983	COLEC11	+	Promoter	shore
MACS_peak_119522	chr2:9516732-9517493	88.82	NM_003887	ASAP2	+	Promoter	shore
MACS_peak_119559	chr2:9615428-9616070	60.47	NM_001039613	IAH1	+	Promoter	shore
MACS_peak_119714	chr2:10265471-10265948	122.52	NM_001034	RRM2	+	Promoter	shore
MACS_peak_123450	chr2:55509998-55510760	39.29	NR_027258	PRORSD1P	+	Promoter	shore
MACS_peak_124495	chr2:73115406-73116048	127.77	NM_003124	SPR	+	Promoter	shore
MACS_peak_125117	chr2:85583646-85584248	96.61	NM_001135022	ELMOD3	+	Promoter	shore
MACS_peak_125959	chr2:99955514-99955987	113.27	NM_015904	EIF5B	+	Promoter	shore
MACS_peak_126033	chr2:100722219-100722646	63.98	NM_002285	AFF3	-	Promoter	shore
MACS_peak_126168	chr2:101619648-101620207	67.5	NM_000993	RPL31	+	Promoter	shore
MACS_peak_126331	chr2:102804562-102805137	82.38	NM_003854	IL1RL2	+	Promoter	shore
MACS_peak_126751	chr2:109066810-109067468	116.62	NR_028063	GCC2	+	Promoter	shore
MACS_peak_127505	chr2:120772505-120773052	45.75	NM_001184939	EPB41L5	+	Promoter	shore
MACS_peak_128898	chr2:135678827-135679423	49.38	NM_001241	CCNT2	+	Promoter	shore
MACS_peak_130128	chr2:170685738-170686506	58.46	NM_172070	UBR3	+	Promoter	shore
MACS_peak_131674	chr2:206551411-206552236	54.74	NM_201267	NRP2	+	Promoter	shore
MACS_peak_132534	chr2:220144948-220145393	38.72	NM_006736	DNAJB2	+	Promoter	shore
MACS_peak_132942	chr2:227701950-227702830	64.67	NM_001167608	RHBDD1	+	Promoter	shore
MACS_peak_133262	chr2:232122882-232123366	50.56	NM_001271466	ARMC9	+	Promoter	shore
MACS_peak_133984	chr2:236445291-236445831	46.25	NM_001244888	AGAP1	+	Promoter	shore
MACS_peak_134473	chr2:238396536-238396937	66.82	NM_024101	MLPH	+	Promoter	shore
MACS_peak_134547	chr2:238645077-238646134	193.66	NM_001137552	LRRFIP1	+	Promoter	shore
MACS_peak_135383	chr2:241376425-241377018	97.64	NM_002081	GPC1	+	Promoter	shore
MACS_peak_135415	chr2:241509270-241510318	102.63	NM_018226	RNPEPL1	+	Promoter	shore
MACS_peak_135765	chr2:242578302-242578988	104.59	NM_178326	ATG4B	+	Promoter	shore
MACS_peak_136257	chr20:2823370-2823966	35.87	NM_022575	VPS16	+	Promoter	shore
MACS_peak_136770	chr20:10416987-10417524	39.45	NM_001009608	SLX4IP	+	Promoter	shore
MACS_peak_137808	chr20:25059318-25059652	50.03	NM_014588	VSX1	-	Promoter	shore
MACS_peak_138066	chr20:30468134-30468692	31.67	NM_001008409	TTLL9	+	Promoter	shore
MACS_peak_138250	chr20:31408647-31409340	87.15	NM_012325	MAPRE1	+	Promoter	shore
MACS_peak_138493	chr20:32891393-32892043	39.18	NM_001161766	AHCY	-	Promoter	shore
MACS_peak_138503	chr20:32952733-32953409	97.14	NM_031483	ITCH	+	Promoter	shore
MACS_peak_138536	chr20:33149344-33149736	85.2	NM_080476	PIGU	-	Promoter	shore
MACS_peak_138913	chr20:35809464-35809784	58.3	NM_001135771	RPN2	+	Promoter	shore
MACS_peak_139181	chr20:37556032-37556630	64.05	NM_030919	FAM83D	+	Promoter	shore
MACS_peak_139562	chr20:42745507-42746048	39.19	NM_020433	JPH2	-	Promoter	shore
MACS_peak_139748	chr20:44453911-44454729	61.97	NM_003279	TNNC2	-	Promoter	shore
MACS_peak_139801	chr20:44644890-44645602	42.01	NM_004994	MMP9	+	Promoter	shore
MACS_peak_140489	chr20:48731075-48731362	66.93	NM_199144	UBE2V1	-	Promoter	shore
MACS_peak_140489	chr20:48731075-48731362	66.93	NM_199203	TMEM189-UBE2V1	-	Promoter	shore
MACS_peak_141961	chr20:57798101-57799568	325.15	NM_178457	ZNF831	+	Promoter	shore
MACS_peak_141974	chr20:57876420-57876987	83.22	NM_207033	EDN3	+	Promoter	shore
MACS_peak_142309	chr20:59830564-59831087	54.99	NM_001794	CDH4	+	Promoter	shore
MACS_peak_143068	chr20:61734626-61735204	73.79	NR_003244	HAR1A	+	Promoter	shore
MACS_peak_145603	chr21:42214176-42214890	110.13	NR_073202	DSCAM	-	Promoter	shore
MACS_peak_145799	chr21:43178510-43178860	94.79	NM_020639	RIPK4	-	Promoter	shore
MACS_peak_145836	chr21:43275613-43275990	66.93	NM_001282934	PRDM15	-	Promoter	shore
MACS_peak_146463	chr21:45140063-45141332	203.71	NM_003681	PDXK	+	Promoter	shore
MACS_peak_146600	chr21:45529189-45529985	101.61	NM_005049	PWP2	+	Promoter	shore
MACS_peak_147361	chr21:47852965-47853506	77.48	NM_006031	PCNT	+	Promoter	shore
MACS_peak_147447	chr22:17603172-17603997	54.74	NR_103793	LOC100996342	+	Promoter	shore
MACS_peak_147579	chr22:18065613-18066542	54.99	NM_031481	SLC25A18	+	Promoter	shore
MACS_peak_147596	chr22:18122552-18123153	88.11	NM_001270730	BCL2L13	+	Promoter	shore
MACS_peak_147756	chr22:18561582-18562104	55.07	NM_001199319	PEX26	+	Promoter	shore
MACS_peak_147852	chr22:19160038-19160850	42.75	NR_103767	LOC100652736	+	Promoter	shore
MACS_peak_147909	chr22:19468319-19469023	49.03	NM_001178010	CDC45	+	Promoter	shore
MACS_peak_148119	chr22:20075755-20076281	62.54	NM_001190326	DGCR8	+	Promoter	shore
MACS_peak_148131	chr22:20106792-20107527	91.24	NM_002882	RANBP1	+	Promoter	shore
MACS_peak_148316	chr22:21214108-21215199	129.95	NM_004782	SNAP29	+	Promoter	shore
MACS_peak_148798	chr22:24667997-24668756	89	NR_103546	SPECC1L-ADORA2A	+	Promoter	shore
MACS_peak_148798	chr22:24667997-24668756	89	NM_001254732	SPECC1L	+	Promoter	shore
MACS_peak_149672	chr22:30165298-30165634	114.77	NM_001003684	UQCR10	+	Promoter	shore
MACS_peak_149744	chr22:30753771-30754420	175.27	NM_001017437	CCDC157	+	Promoter	shore
MACS_peak_150750	chr22:37422735-37423467	83.53	NM_021126	MPST	+	Promoter	shore
MACS_peak_150979	chr22:38075390-38076112	69.03	NM_002305	LGALS1	+	Promoter	shore
MACS_peak_151136	chr22:38518064-38519704	102.69	NM_003560	PLA2G6	-	Promoter	shore
MACS_peak_151466	chr22:39796408-39797519	105	NM_006116	TAB1	+	Promoter	shore
MACS_peak_151621	chr22:40443248-40443850	63.72	NM_001024843	TNRC6B	+	Promoter	shore
MACS_peak_151757	chr22:41254113-41254940	90.76	NM_001204827	XPNPEP3	+	Promoter	shore
MACS_peak_152035	chr22:42354052-42354689	84.43	NR_024355	LINC00634	+	Promoter	shore
MACS_peak_152042	chr22:42395769-42396208	71.3	NM_152613	WBP2NL	+	Promoter	shore
MACS_peak_152173	chr22:42912033-42912656	111.88	NM_015703	RRP7A	-	Promoter	shore
MACS_peak_152888	chr22:45183008-45183790	71.73	NM_001198726	ARHGAP8	+	Promoter	shore
MACS_peak_152888	chr22:45183008-45183790	71.73	NM_181334	PRR5-ARHGAP8	+	Promoter	shore
MACS_peak_153076	chr22:45707950-45708515	31.29	NM_001104595	FAM118A	+	Promoter	shore
MACS_peak_154758	chr22:50702211-50703335	212.49	NM_002751	MAPK11	-	Promoter	shore
MACS_peak_155061	chr3:4346659-4347019	75.91	NM_001276325	SETMAR	+	Promoter	shore
MACS_peak_155427	chr3:9747535-9747922	42.17	NM_153635	CPNE9	+	Promoter	shore
MACS_peak_155471	chr3:9933288-9933878	57.12	NM_032492	JAGN1	+	Promoter	shore
MACS_peak_156175	chr3:13592366-13593165	93.28	NM_001004019	FBLN2	+	Promoter	shore
MACS_peak_157348	chr3:38082909-38083457	103.04	NM_007335	DLEC1	+	Promoter	shore
MACS_peak_157645	chr3:42632910-42633433	33.65	NM_016305	SS18L2	+	Promoter	shore
MACS_peak_157645	chr3:42632910-42633433	33.65	NM_001201572	SEC22C	-	Promoter	shore
MACS_peak_158065	chr3:47423336-47424135	162.76	NM_015466	PTPN23	+	Promoter	shore
MACS_peak_158363	chr3:49060782-49061108	94.79	NM_199073	NDUFAF3	+	Promoter	shore
MACS_peak_158628	chr3:50337839-50338475	53.64	NM_033159	HYAL1	-	Promoter	shore
MACS_peak_158932	chr3:52560084-52560511	72.67	NM_022908	NT5DC2	-	Promoter	shore
MACS_peak_159003	chr3:53033829-53034337	89.86	NM_016329	SFMBT1	-	Promoter	shore
MACS_peak_160862	chr3:97541963-97542455	57.66	NM_153605	CRYBG3	+	Promoter	shore
MACS_peak_160942	chr3:100054355-100054844	101.44	NM_020202	NIT2	+	Promoter	shore
MACS_peak_160991	chr3:101281580-101282566	64.54	NM_017819	TRMT10C	+	Promoter	shore
MACS_peak_160993	chr3:101294951-101295484	61.91	NM_020357	PCNP	+	Promoter	shore
MACS_peak_161432	chr3:113558058-113558442	66.93	NM_017577	GRAMD1C	+	Promoter	shore
MACS_peak_161937	chr3:124304984-124305839	59.52	NM_007064	KALRN	+	Promoter	shore
MACS_peak_162610	chr3:128447110-128447905	63.57	NM_004637	RAB7A	+	Promoter	shore
MACS_peak_162709	chr3:128970409-128971243	106.07	NM_016128	COPG1	+	Promoter	shore
MACS_peak_163000	chr3:133647037-133647874	74.83	NM_025041	C3orf36	-	Promoter	shore
MACS_peak_163331	chr3:140773066-140774105	88.58	NM_080862	SPSB4	+	Promoter	shore
MACS_peak_164385	chr3:169757998-169758363	58.3	NM_014373	GPR160	+	Promoter	shore
MACS_peak_164819	chr3:179042797-179043287	35.67	NM_016331	ZNF639	+	Promoter	shore
MACS_peak_165283	chr3:184100037-184100739	63.21	NM_003741	CHRD	+	Promoter	shore
MACS_peak_166135	chr3:194305883-194306350	44.39	NR_047575	TMEM44-AS1	+	Promoter	shore
MACS_peak_166328	chr3:194981585-194982397	69.46	NM_152531	XXYLT1	-	Promoter	shore
MACS_peak_166501	chr3:195934747-195935644	70.44	NM_001039617	ZDHHC19	-	Promoter	shore
MACS_peak_166533	chr3:196045643-196046138	57.39	NR_037950	TM4SF19-TCTEX1D2	-	Promoter	shore
MACS_peak_166886	chr4:207159-207967	69.76	NR_027481	ZNF876P	+	Promoter	shore
MACS_peak_171069	chr4:53729297-53729802	180.14	NM_023940	RASL11B	+	Promoter	shore
MACS_peak_171543	chr4:71572569-71573169	42.19	NM_001130709	RUFY3	+	Promoter	shore
MACS_peak_171715	chr4:76650983-76651637	74.77	NM_003715	USO1	+	Promoter	shore
MACS_peak_172289	chr4:89515353-89515961	71	NM_014606	HERC3	+	Promoter	shore
MACS_peak_172842	chr4:108911753-108912307	31.89	NM_001184705	HADH	+	Promoter	shore
MACS_peak_173252	chr4:120222195-120222708	71.96	NM_001170330	C4orf3	-	Promoter	shore
MACS_peak_173454	chr4:126238949-126239680	83.62	NM_024582	FAT4	+	Promoter	shore
MACS_peak_176596	chr4:188918315-188919075	96.96	NM_174900	ZFP42	+	Promoter	shore
MACS_peak_177093	chr5:647904-648288	94.79	NM_018140	CEP72	+	Promoter	shore
MACS_peak_177106	chr5:678566-679388	75.99	NM_007030	TPPP	-	Promoter	shore
MACS_peak_178126	chr5:5424145-5424679	114.18	NM_015325	KIAA0947	+	Promoter	shore
MACS_peak_179140	chr5:17219628-17220179	182.03	NM_001271606	BASP1	+	Promoter	shore
MACS_peak_179792	chr5:33442527-33443132	71.27	NM_001258438	TARS	+	Promoter	shore
MACS_peak_179892	chr5:35619408-35619885	84.61	NM_144722	SPEF2	+	Promoter	shore
MACS_peak_181025	chr5:68464791-68465465	105.92	NM_031966	CCNB1	+	Promoter	shore
MACS_peak_181473	chr5:77658992-77659520	47.13	NM_004866	SCAMP1	+	Promoter	shore
MACS_peak_181648	chr5:79706279-79706863	36.56	NM_001284236	ZFYVE16	+	Promoter	shore
MACS_peak_182081	chr5:93955707-93956129	91.67	NM_032290	ANKRD32	+	Promoter	shore
MACS_peak_182470	chr5:108086322-108086967	75.58	NM_005246	FER	+	Promoter	shore
MACS_peak_182582	chr5:112198146-112198762	86.55	NM_001204196	SRP19	+	Promoter	shore
MACS_peak_183321	chr5:132389159-132390110	127.33	NM_002154	HSPA4	+	Promoter	shore
MACS_peak_183524	chr5:133863573-133864321	52.94	NM_015288	JADE2	+	Promoter	shore
MACS_peak_183579	chr5:134183541-134184433	63.87	NM_152409	C5orf24	+	Promoter	shore
MACS_peak_184093	chr5:139782509-139783275	113.03	NM_024668	ANKHD1	+	Promoter	shore
MACS_peak_184093	chr5:139782509-139783275	113.03	NM_020690	ANKHD1-EIF4EBP3	+	Promoter	shore
MACS_peak_184111	chr5:140028352-140028786	47.04	NM_006083	IK	+	Promoter	shore
MACS_peak_184116	chr5:140045107-140045645	69.48	NM_017706	WDR55	+	Promoter	shore
MACS_peak_184239	chr5:140866069-140866918	88.86	NM_032406	PCDHGC4	+	Promoter	shore
MACS_peak_184239	chr5:140866069-140866918	88.86	NM_002588	PCDHGC3	+	Promoter	shore
MACS_peak_184722	chr5:149111765-149112667	99.75	NM_133263	PPARGC1B	+	Promoter	shore
MACS_peak_184811	chr5:149570970-149571373	41.92	NM_014228	SLC6A7	+	Promoter	shore
MACS_peak_184842	chr5:149737915-149738442	87.63	NM_001135245	TCOF1	+	Promoter	shore
MACS_peak_185367	chr5:158759208-158759808	96.84	NR_037889	LOC285626	+	Promoter	shore
MACS_peak_186414	chr5:172411943-172412485	32.55	NM_003945	ATP6V0E1	+	Promoter	shore
MACS_peak_187017	chr5:176735457-176736133	57.9	NM_031300	MXD3	-	Promoter	shore
MACS_peak_187027	chr5:176759799-176760624	90.94	NM_006816	LMAN2	-	Promoter	shore
MACS_peak_187996	chr5:180482403-180482849	70.53	NM_152547	BTNL9	+	Promoter	shore
MACS_peak_188040	chr5:180689331-180689764	63.35	NR_102761	TRIM52-AS1	+	Promoter	shore
MACS_peak_188341	chr6:1394894-1395481	36.39	NM_001452	FOXF2	+	Promoter	shore
MACS_peak_189570	chr6:10888918-10889512	88.86	NM_001040274	SYCP2L	+	Promoter	shore
MACS_peak_190233	chr6:17602130-17602747	94.94	NM_016255	FAM8A1	+	Promoter	shore
MACS_peak_190686	chr6:24497045-24497429	85.2	NM_001080	ALDH5A1	+	Promoter	shore
MACS_peak_190831	chr6:26539376-26540048	65.55	NM_006353	HMGN4	+	Promoter	shore
MACS_peak_191186	chr6:30313869-30314418	141.13	NM_024839	RPP21	+	Promoter	shore
MACS_peak_191186	chr6:30313869-30314418	141.13	NM_001199119	TRIM39-RPP21	+	Promoter	shore
MACS_peak_191242	chr6:30656377-30656879	109.11	NM_001270709	NRM	-	Promoter	shore
MACS_peak_191419	chr6:31832271-31832870	133.66	NM_025257	SLC44A4	-	Promoter	shore
MACS_peak_191488	chr6:32136990-32137340	125.14	NM_006411	AGPAT1	-	Promoter	shore
MACS_peak_191587	chr6:33268262-33269203	67.44	NM_172209	TAPBP	-	Promoter	shore
MACS_peak_192742	chr6:42019047-42019595	32.22	NM_138572	TAF8	+	Promoter	shore
MACS_peak_192789	chr6:42227898-42228278	42.17	NM_033502	TRERF1	-	Promoter	shore
MACS_peak_193459	chr6:52536380-52536823	31.87	NM_014051	TMEM14A	+	Promoter	shore
MACS_peak_194429	chr6:89857073-89858308	173.11	NM_001010853	PM20D2	+	Promoter	shore
MACS_peak_194874	chr6:105586398-105586743	50.03	NR_037157	BVES-AS1	+	Promoter	shore
MACS_peak_195321	chr6:111582651-111583204	93.45	NM_153369	KIAA1919	+	Promoter	shore
MACS_peak_196344	chr6:139015331-139015951	86.14	NR_033896	FLJ46906	+	Promoter	shore
MACS_peak_198081	chr6:160184596-160185229	46.84	NM_005891	ACAT2	+	Promoter	shore
MACS_peak_198174	chr6:160770697-160771401	102.65	NM_021977	SLC22A3	+	Promoter	shore
MACS_peak_198834	chr6:166355580-166356379	70.43	NR_026861	LINC00473	-	Promoter	shore
MACS_peak_198864	chr6:166573194-166573583	135.73	NM_003181	T	-	Promoter	shore
MACS_peak_198906	chr6:166757213-166757582	58.3	NR_040022	LOC100289495	+	Promoter	shore
MACS_peak_200468	chr7:1091717-1092404	64.36	NM_001134396	C7orf50	-	Promoter	shore
MACS_peak_200810	chr7:2061353-2062294	42.18	NM_001013836	MAD1L1	-	Promoter	shore
MACS_peak_200927	chr7:2395651-2396147	119.62	NM_001037283	EIF3B	+	Promoter	shore
MACS_peak_201814	chr7:5864223-5865006	57.45	NR_023382	ZNF815P	+	Promoter	shore
MACS_peak_201913	chr7:6443046-6444177	175.93	NM_006908	RAC1	+	Promoter	shore
MACS_peak_201966	chr7:6618776-6619325	112.15	NM_001134389	ZDHHC4	+	Promoter	shore
MACS_peak_201988	chr7:6679214-6679858	136.87	NM_001278559	ZNF316	+	Promoter	shore
MACS_peak_202679	chr7:23720709-23721514	62.87	NM_199136	FAM221A	+	Promoter	shore
MACS_peak_202956	chr7:27782202-27782677	67.45	NM_001079864	TAX1BP1	+	Promoter	shore
MACS_peak_203492	chr7:36407314-36407701	42.17	NM_001100425	KIAA0895	-	Promoter	shore
MACS_peak_203916	chr7:44155372-44156105	60.91	NM_006230	POLD2	-	Promoter	shore
MACS_peak_204969	chr7:56133076-56133862	86.57	NM_015411	SUMF2	+	Promoter	shore
MACS_peak_205760	chr7:72719829-72720252	56	NM_148956	NSUN5	-	Promoter	shore
MACS_peak_206258	chr7:75890774-75891337	31.4	NM_001110199	SRRM3	+	Promoter	shore
MACS_peak_207046	chr7:97911758-97912469	93.57	NM_001159491	BRI3	+	Promoter	shore
MACS_peak_207470	chr7:100082432-100083305	144.38	NM_173564	NYAP1	+	Promoter	shore
MACS_peak_207496	chr7:100212395-100212966	157.7	NM_001040099	MOSPD3	+	Promoter	shore
MACS_peak_208412	chr7:111848320-111849056	40.67	NM_021994	ZNF277	+	Promoter	shore
MACS_peak_209143	chr7:130023065-130023823	197.86	NM_001868	CPA1	+	Promoter	shore
MACS_peak_209825	chr7:139209814-139210380	44.42	NM_001080511	CLEC2L	+	Promoter	shore
MACS_peak_210033	chr7:140373495-140374186	36.92	NM_052853	ADCK2	+	Promoter	shore
MACS_peak_210595	chr7:148984356-148984856	81.93	NR_036573	LOC155060	+	Promoter	shore
MACS_peak_210889	chr7:150949622-150950807	85.25	NM_003078	SMARCD3	-	Promoter	shore
MACS_peak_210927	chr7:151130867-151131463	72.1	NM_144727	CRYGN	-	Promoter	shore
MACS_peak_211152	chr7:152162460-152163077	62.47	NR_027387	LINC01003	+	Promoter	shore
MACS_peak_212672	chr7:158670875-158671570	42.99	NM_018051	WDR60	+	Promoter	shore
MACS_peak_214366	chr8:10194311-10195099	57.11	NM_001199729	MSRA	+	Promoter	shore
MACS_peak_214582	chr8:11144455-11144945	35.67	NM_015458	MTMR9	+	Promoter	shore
MACS_peak_216605	chr8:37657649-37658348	120.62	NM_032777	GPR124	+	Promoter	shore
MACS_peak_216665	chr8:38090224-38090842	70.1	NM_015214	DDHD2	+	Promoter	shore
MACS_peak_219421	chr8:95733018-95733754	47.04	NM_181787	DPY19L4	+	Promoter	shore
MACS_peak_219459	chr8:96038265-96038858	115.66	NM_152416	NDUFAF6	+	Promoter	shore
MACS_peak_219754	chr8:101227494-101228166	73.18	NM_003114	SPAG1	+	Promoter	shore
MACS_peak_220478	chr8:119635023-119635438	83.21	NR_038210	SAMD12-AS1	+	Promoter	shore
MACS_peak_220708	chr8:124221256-124221826	66.5	NM_207006	FAM83A	+	Promoter	shore
MACS_peak_220862	chr8:126012519-126013166	75.4	NM_003129	SQLE	+	Promoter	shore
MACS_peak_221010	chr8:128807982-128808371	50.03	NR_031609	MIR1204	+	Promoter	shore
MACS_peak_222251	chr8:142453104-142453647	77.28	NR_102363	MROH5	-	Promoter	shore
MACS_peak_222713	chr8:143753024-143753474	78.87	NR_033343	PSCA	+	Promoter	shore
MACS_peak_223408	chr8:146025002-146025828	68.43	NM_213605	ZNF517	+	Promoter	shore
MACS_peak_223415	chr8:146054942-146055693	141.3	NM_001282795	ZNF7	+	Promoter	shore
MACS_peak_223517	chr9:844861-845363	49.11	NM_021951	DMRT1	+	Promoter	shore
MACS_peak_224283	chr9:17136300-17136768	51.91	NM_017738	CNTLN	+	Promoter	shore
MACS_peak_224301	chr9:17581707-17582243	39.52	NM_003026	SH3GL2	+	Promoter	shore
MACS_peak_224796	chr9:32553099-32553760	125.31	NM_001199987	NDUFB6	-	Promoter	shore
MACS_peak_224796	chr9:32553099-32553760	125.31	NR_102376	TOPORS-AS1	+	Promoter	shore
MACS_peak_224952	chr9:34180152-34180972	68.87	NM_001171201	UBAP1	+	Promoter	shore
MACS_peak_225174	chr9:36138651-36139056	66.37	NM_022343	GLIPR2	+	Promoter	shore
MACS_peak_225235	chr9:36574224-36575245	97.32	NM_001256685	MELK	+	Promoter	shore
MACS_peak_227402	chr9:96340619-96341238	112.38	NM_005392	PHF2	+	Promoter	shore
MACS_peak_227654	chr9:98076394-98077104	70	NM_000136	FANCC	-	Promoter	shore
MACS_peak_228781	chr9:116038690-116039281	89.18	NM_004697	PRPF4	+	Promoter	shore
MACS_peak_229069	chr9:119450262-119450631	66.93	NM_001099679	TRIM32	+	Promoter	shore
MACS_peak_229069	chr9:119450262-119450631	66.93	NM_014010	ASTN2	-	Promoter	shore
MACS_peak_229433	chr9:125028964-125029517	60.16	NM_138777	MRRF	+	Promoter	shore
MACS_peak_230331	chr9:130676058-130676424	94.79	NM_175039	ST6GALNAC4	-	Promoter	shore
MACS_peak_230544	chr9:131454100-131454800	42.7	NM_001248001	SET	+	Promoter	shore
MACS_peak_230673	chr9:131874535-131875253	92.88	NM_021131	PPP2R4	+	Promoter	shore
MACS_peak_230947	chr9:132817132-132818212	65.34	NM_001136558	GPR107	+	Promoter	shore
MACS_peak_231924	chr9:136216054-136217101	118.13	NR_002447	SNORD24	+	Promoter	shore
MACS_peak_231924	chr9:136216054-136217101	118.13	NR_000017	SNORD36B	+	Promoter	shore
MACS_peak_231924	chr9:136216054-136217101	118.13	NM_000972	RPL7A	+	Promoter	shore
MACS_peak_232785	chr9:138372955-138373633	65.07	NM_014811	PPP1R26	+	Promoter	shore
MACS_peak_233251	chr9:139687749-139688574	115.25	NM_032928	TMEM141	+	Promoter	shore
MACS_peak_233257	chr9:139704958-139706023	166.04	NM_001173988	RABL6	+	Promoter	shore
MACS_peak_233497	chr9:140403299-140404014	62.23	NM_001098537	PNPLA7	-	Promoter	shore
MACS_peak_233723	chrX:2827537-2828143	35.31	NM_001669	ARSD	-	Promoter	shore
MACS_peak_234763	chrX:40018417-40019054	68.45	NM_001123384	BCOR	-	Promoter	shore
MACS_peak_235066	chrX:48751113-48751595	58.57	NM_001167947	TIMM17B	-	Promoter	shore
MACS_peak_235100	chrX:48932736-48933402	38.27	NM_001029896	WDR45	-	Promoter	shore	Involved by shore only
MACS_peak_235268	chrX:54837255-54837817	75.35	NM_177433	MAGED2	+	Promoter	shore
MACS_peak_236598	chrX:150154373-150154737	58.3	NM_005342	HMGB3	+	Promoter	shore
MACS_peak_237165	chrY:15592006-15592619	122.31	NM_001258269	UTY	-	Promoter	shore
MACS_peak_113	chr1:1149019-1149699	96.72	NM_003327	TNFRSF4	-	Promoter	CGI + shore
MACS_peak_447	chr1:2081449-2081857	113.44	NM_002744	PRKCZ	+	Promoter	CGI + shore
MACS_peak_493	chr1:2210106-2210811	48.96	NM_003036	SKI	+	Promoter	CGI + shore
MACS_peak_1031	chr1:3790453-3790916	145.33	NM_001282669	DFFB	+	Promoter	CGI + shore
MACS_peak_1708	chr1:6525937-6526642	86.01	NM_148970	TNFRSF25	-	Promoter	CGI + shore	Involved by both CGI and CGI shore
MACS_peak_1708	chr1:6525937-6526642	86.01	NM_001265594	PLEKHG5	-	Promoter	CGI + shore
MACS_peak_3554	chr1:15249725-15250422	56.39	NM_015209	KAZN	+	Promoter	CGI + shore
MACS_peak_4674	chr1:20669258-20670094	89.98	NM_001039500	VWA5B1	+	Promoter	CGI + shore
MACS_peak_4747	chr1:21057464-21058065	63.8	NM_001103161	SH2D5	-	Promoter	CGI + shore
MACS_peak_6894	chr1:35350347-35351149	63.08	NM_001080418	DLGAP3	-	Promoter	CGI + shore
MACS_peak_6957	chr1:36042087-36042523	46.87	NM_178548	TFAP2E	+	Promoter	CGI + shore
MACS_peak_7255	chr1:38229616-38230320	78.18	NM_173641	EPHA10	-	Promoter	CGI + shore
MACS_peak_7433	chr1:39570316-39570861	60.85	NM_012090	MACF1	+	Promoter	CGI + shore
MACS_peak_8204	chr1:45307906-45308615	42.18	NM_001166292	PTCH2	-	Promoter	CGI + shore
MACS_peak_8448	chr1:47898590-47900559	306.3	NR_026878	FOXD2-AS1	-	Promoter	CGI + shore
MACS_peak_10096	chr1:78510930-78511713	50.74	NM_017655	GIPC2	+	Promoter	CGI + shore
MACS_peak_10114	chr1:79472017-79472656	118.96	NM_022159	ELTD1	-	Promoter	CGI + shore
MACS_peak_11309	chr1:110609919-110611225	84.12	NM_006492	ALX3	-	Promoter	CGI + shore
MACS_peak_11619	chr1:114694477-114695180	94.37	NM_205848	SYT6	-	Promoter	CGI + shore
MACS_peak_11846	chr1:118727263-118727819	31.78	NM_206996	SPAG17	-	Promoter	CGI + shore
MACS_peak_11955	chr1:145381610-145381972	135.73	NM_001278267	LOC100288142	+	Promoter	CGI + shore
MACS_peak_11955	chr1:145381610-145381972	135.73	NM_001039703	NBPF10	+	Promoter	CGI + shore
MACS_peak_12389	chr1:152079978-152081003	68.72	NM_007113	TCHH	-	Promoter	CGI + shore
MACS_peak_12651	chr1:154732395-154732961	100.82	NM_002249	KCNN3	-	Promoter	CGI + shore
MACS_peak_13012	chr1:156645930-156646729	77.82	NM_006617	NES	-	Promoter	CGI + shore
MACS_peak_16398	chr1:214723635-214724466	47.92	NM_005401	PTPN14	-	Promoter	CGI + shore
MACS_peak_17438	chr1:228565644-228566234	89.29	NM_001098623	OBSCN	+	Promoter	CGI + shore
MACS_peak_24470	chr10:47083318-47083886	118.97	NM_005972	NPY4R	+	Promoter	CGI + shore
MACS_peak_24717	chr10:51784372-51784866	42.38	NR_038275	FLJ31813	-	Promoter	CGI + shore
MACS_peak_25062	chr10:63422394-63423093	70.9	NM_173554	C10orf107	+	Promoter	CGI + shore
MACS_peak_27162	chr10:88727976-88728594	47.85	NM_006829	ADIRF	+	Promoter	CGI + shore
MACS_peak_27272	chr10:92616450-92617326	58.18	NM_019860	HTR7	-	Promoter	CGI + shore
MACS_peak_27518	chr10:97049648-97050213	66.96	NM_020992	PDLIM1	-	Promoter	CGI + shore
MACS_peak_28086	chr10:102746360-102746743	114.77	NM_032112	MRPL43	-	Promoter	CGI + shore
MACS_peak_28099	chr10:102778436-102778889	53.22	NM_024895	PDZD7	-	Promoter	CGI + shore
MACS_peak_28708	chr10:111766342-111767318	93.48	NR_038943	ADD3-AS1	-	Promoter	CGI + shore
MACS_peak_28708	chr10:111766342-111767318	93.48	NM_019903	ADD3	+	Promoter	CGI + shore
MACS_peak_32503	chr10:135148034-135148849	69.24	NM_015722	CALY	-	Promoter	CGI + shore
MACS_peak_34710	chr11:18230312-18231004	139.76	NR_026541	LOC494141	+	Promoter	CGI + shore
MACS_peak_36638	chr11:60718089-60718827	99.13	NR_027391	SLC15A3	-	Promoter	CGI + shore
MACS_peak_37051	chr11:62474078-62475084	113.96	NM_012202	GNG3	+	Promoter	CGI + shore
MACS_peak_37051	chr11:62474078-62475084	113.96	NR_037949	BSCL2	-	Promoter	CGI + shore
MACS_peak_37051	chr11:62474078-62475084	113.96	NR_037946	HNRNPUL2-BSCL2	-	Promoter	CGI + shore
MACS_peak_37483	chr11:64610098-64610883	86.66	NM_017525	CDC42BPG	-	Promoter	CGI + shore
MACS_peak_40502	chr11:93582498-93583417	68.91	NM_001144871	VSTM5	-	Promoter	CGI + shore
MACS_peak_42265	chr11:120434445-120435031	36.45	NM_014619	GRIK4	+	Promoter	CGI + shore
MACS_peak_42820	chr11:125756661-125757229	31.13	NM_001134793	HYLS1	+	Promoter	CGI + shore
MACS_peak_45307	chr12:6418808-6419701	287.96	NM_018173	PLEKHG6	+	Promoter	CGI + shore
MACS_peak_47616	chr12:49729338-49730469	110.86	NM_001008223	C1QL4	-	Promoter	CGI + shore
MACS_peak_48293	chr12:54412235-54412768	86.94	NR_003084	HOXC5	+	Promoter	CGI + shore
MACS_peak_48293	chr12:54412235-54412768	86.94	NM_153693	HOXC6	+	Promoter	CGI + shore
MACS_peak_48293	chr12:54412235-54412768	86.94	NM_014620	HOXC4	+	Promoter	CGI + shore
MACS_peak_54217	chr12:130526367-130527171	56.07	NR_024457	LOC100190940	-	Promoter	CGI + shore
MACS_peak_54940	chr12:132825272-132825679	103.56	NM_001122636	GALNT9	-	Promoter	CGI + shore
MACS_peak_67151	chr14:100068988-100070130	237.99	NM_001144995	CCDC85C	-	Promoter	CGI + shore
MACS_peak_67165	chr14:100125305-100126158	80.96	NM_032425	HHIPL1	+	Promoter	CGI + shore
MACS_peak_68587	chr14:105070140-105070919	128.91	NM_207379	TMEM179	-	Promoter	CGI + shore
MACS_peak_71069	chr15:43621354-43622119	167.46	NM_014793	LCMT2	-	Promoter	CGI + shore
MACS_peak_73601	chr15:74218414-74219380	134.12	NM_005576	LOXL1	+	Promoter	CGI + shore
MACS_peak_73601	chr15:74218414-74219380	134.12	NR_040070	LOXL1-AS1	-	Promoter	CGI + shore
MACS_peak_74232	chr15:79236576-79237114	77.79	NM_004390	CTSH	-	Promoter	CGI + shore
MACS_peak_76560	chr16:121581-122147	59.06	NM_022450	RHBDF1	-	Promoter	CGI + shore
MACS_peak_77012	chr16:1462262-1463230	72.48	NM_001037125	UNKL	-	Promoter	CGI + shore
MACS_peak_77427	chr16:2906025-2906492	59.97	NM_022119	PRSS22	-	Promoter	CGI + shore
MACS_peak_78919	chr16:11679689-11680268	36.86	NM_001136473	LITAF	-	Promoter	CGI + shore
MACS_peak_83460	chr16:69141583-69142199	34.76	NM_005329	HAS3	+	Promoter	CGI + shore
MACS_peak_83495	chr16:69362631-69363700	124.03	NM_022341	PDF	-	Promoter	CGI + shore
MACS_peak_83495	chr16:69362631-69363700	124.03	NM_032382	COG8	-	Promoter	CGI + shore
MACS_peak_84342	chr16:75267227-75267764	32.84	NM_001170717	BCAR1	-	Promoter	CGI + shore
MACS_peak_88053	chr17:1172938-1173945	146.67	NM_001164405	BHLHA9	+	Promoter	CGI + shore
MACS_peak_89146	chr17:4899878-4900506	77.15	NM_001167987	INCA1	-	Promoter	CGI + shore
MACS_peak_91412	chr17:19245444-19245953	48.57	NM_001243475	B9D1	-	Promoter	CGI + shore
MACS_peak_93780	chr17:40931827-40932713	39.04	NM_032387	WNK4	+	Promoter	CGI + shore
MACS_peak_94048	chr17:42400537-42401570	127.42	NM_001143780	SLC25A39	-	Promoter	CGI + shore
MACS_peak_99847	chr17:79502976-79503856	152.43	NM_012418	FSCN2	+	Promoter	CGI + shore
MACS_peak_106669	chr19:851900-853668	321.67	NM_001972	ELANE	+	Promoter	CGI + shore
MACS_peak_106905	chr19:1510424-1510989	75.06	NM_213604	ADAMTSL5	-	Promoter	CGI + shore
MACS_peak_107122	chr19:2095372-2095832	156.5	NM_130807	MOB3A	-	Promoter	CGI + shore
MACS_peak_107660	chr19:3687396-3687998	88.01	NM_012398	PIP5K1C	-	Promoter	CGI + shore
MACS_peak_107676	chr19:3720737-3721604	102.93	NM_001267560	TJP3	+	Promoter	CGI + shore
MACS_peak_109376	chr19:10398297-10398956	52.01	NM_001544	ICAM4	+	Promoter	CGI + shore
MACS_peak_109437	chr19:10625398-10626859	129	NM_030760	S1PR5	-	Promoter	CGI + shore
MACS_peak_109812	chr19:11784759-11785813	102.13	NR_028594	ZNF833P	+	Promoter	CGI + shore
MACS_peak_110461	chr19:15121181-15121923	60.26	NM_173482	CCDC105	+	Promoter	CGI + shore
MACS_peak_110461	chr19:15121181-15121923	60.26	NR_073589	SLC1A6	-	Promoter	CGI + shore
MACS_peak_114956	chr19:46174336-46175420	114.85	NM_000164	GIPR	+	Promoter	CGI + shore
MACS_peak_115658	chr19:48983135-48984033	132.89	NM_017457	CYTH2	+	Promoter	CGI + shore
MACS_peak_115682	chr19:49061364-49062534	138.53	NM_177973	SULT2B1	+	Promoter	CGI + shore
MACS_peak_115781	chr19:49375195-49375730	54	NM_014330	PPP1R15A	+	Promoter	CGI + shore
MACS_peak_116832	chr19:54410197-54410833	60.94	NM_002739	PRKCG	+	Promoter	CGI + shore
MACS_peak_117150	chr19:55672129-55672988	73.18	NM_001256715	DNAAF3	-	Promoter	CGI + shore
MACS_peak_117488	chr19:56879064-56879567	72.99	NR_003127	ZNF542	+	Promoter	CGI + shore
MACS_peak_117616	chr19:57702259-57702911	59.7	NM_003417	ZNF264	+	Promoter	CGI + shore
MACS_peak_121801	chr2:30142424-30143076	82.96	NM_004304	ALK	-	Promoter	CGI + shore
MACS_peak_124687	chr2:74724286-74725258	109.17	NM_001282430	LBX2	-	Promoter	CGI + shore
MACS_peak_125482	chr2:95823958-95825005	80.9	NM_032788	ZNF514	-	Promoter	CGI + shore
MACS_peak_130723	chr2:183730655-183731096	54.31	NM_001463	FRZB	-	Promoter	CGI + shore
MACS_peak_134966	chr2:240152885-240154152	129.84	NM_006037	HDAC4	-	Promoter	CGI + shore
MACS_peak_135755	chr2:242548597-242549410	108.15	NM_015963	THAP4	-	Promoter	CGI + shore
MACS_peak_140398	chr20:48183920-48184371	69.98	NM_000961	PTGIS	-	Promoter	CGI + shore
MACS_peak_149877	chr22:31364119-31364628	158.05	NM_014941	MORC2	-	Promoter	CGI + shore
MACS_peak_151382	chr22:39547596-39548147	32.05	NM_175709	CBX7	-	Promoter	CGI + shore
MACS_peak_152579	chr22:44257443-44257951	127.64	NM_014351	SULT4A1	-	Promoter	CGI + shore
MACS_peak_153377	chr22:46691708-46692302	195.26	NR_024009	GTSE1-AS1	-	Promoter	CGI + shore
MACS_peak_158647	chr3:50401534-50402293	131.28	NM_006030	CACNA2D2	-	Promoter	CGI + shore
MACS_peak_162242	chr3:126666592-126667032	108.41	NM_032343	CHCHD6	+	Promoter	CGI + shore
MACS_peak_162655	chr3:128721583-128723193	185.06	NM_024768	EFCC1	+	Promoter	CGI + shore
MACS_peak_163373	chr3:141120605-141121006	42.09	NM_001080412	ZBTB38	+	Promoter	CGI + shore
MACS_peak_175756	chr4:184018387-184019344	87.57	NR_024008	WWC2-AS2	-	Promoter	CGI + shore
MACS_peak_176362	chr4:187292237-187292579	66.93	NR_033900	F11-AS1	-	Promoter	CGI + shore
MACS_peak_176989	chr5:356243-356755	200.69	NM_020731	AHRR	+	Promoter	CGI + shore
MACS_peak_177352	chr5:1444125-1444996	153.52	NM_001044	SLC6A3	-	Promoter	CGI + shore
MACS_peak_177475	chr5:1881791-1882419	111.28	NM_016358	IRX4	-	Promoter	CGI + shore
MACS_peak_183962	chr5:138727329-138728368	81.47	NM_001161546	PROB1	-	Promoter	CGI + shore
MACS_peak_184132	chr5:140201264-140201620	114.77	NM_031501	PCDHA5	+	Promoter	CGI + shore
MACS_peak_184132	chr5:140201264-140201620	114.77	NM_018900	PCDHA1	+	Promoter	CGI + shore
MACS_peak_184132	chr5:140201264-140201620	114.77	NM_018907	PCDHA4	+	Promoter	CGI + shore
MACS_peak_184132	chr5:140201264-140201620	114.77	NM_018905	PCDHA2	+	Promoter	CGI + shore
MACS_peak_184132	chr5:140201264-140201620	114.77	NM_018906	PCDHA3	+	Promoter	CGI + shore
MACS_peak_184171	chr5:140502499-140503060	37.94	NM_018938	PCDHB4	+	Promoter	CGI + shore
MACS_peak_184183	chr5:140589322-140589956	76.59	NM_018932	PCDHB12	+	Promoter	CGI + shore
MACS_peak_184208	chr5:140745438-140746436	70.47	NM_032054	PCDHGA5	+	Promoter	CGI + shore
MACS_peak_184208	chr5:140745438-140746436	70.47	NM_018923	PCDHGB2	+	Promoter	CGI + shore
MACS_peak_184208	chr5:140745438-140746436	70.47	NM_018922	PCDHGB1	+	Promoter	CGI + shore
MACS_peak_184208	chr5:140745438-140746436	70.47	NM_018916	PCDHGA3	+	Promoter	CGI + shore
MACS_peak_184208	chr5:140745438-140746436	70.47	NM_018912	PCDHGA1	+	Promoter	CGI + shore
MACS_peak_184208	chr5:140745438-140746436	70.47	NM_018917	PCDHGA4	+	Promoter	CGI + shore
MACS_peak_184208	chr5:140745438-140746436	70.47	NM_018915	PCDHGA2	+	Promoter	CGI + shore
MACS_peak_184924	chr5:150284134-150284980	89.11	NM_001172832	ZNF300	-	Promoter	CGI + shore
MACS_peak_187680	chr5:179276671-179277706	152.16	NM_001017987	C5orf45	-	Promoter	CGI + shore
MACS_peak_188999	chr6:5135013-5135299	114.77	NM_001164841	LYRM4	-	Promoter	CGI + shore
MACS_peak_191125	chr6:29594850-29595502	45.61	NM_001470	GABBR1	-	Promoter	CGI + shore
MACS_peak_191469	chr6:32054709-32055414	78.09	NM_019105	TNXB	-	Promoter	CGI + shore
MACS_peak_192044	chr6:35743549-35744408	73.18	NM_207409	CLPSL2	+	Promoter	CGI + shore
MACS_peak_192754	chr6:42071191-42072241	142.15	NM_001164446	C6orf132	-	Promoter	CGI + shore
MACS_peak_201950	chr7:6565447-6566104	59.31	NM_001145118	GRID2IP	-	Promoter	CGI + shore
MACS_peak_207453	chr7:100024867-100025858	148.41	NM_017984	ZCWPW1	-	Promoter	CGI + shore
MACS_peak_208877	chr7:127999143-128000111	65.68	NM_001174164	PRRT4	-	Promoter	CGI + shore
MACS_peak_208941	chr7:128530092-128530680	30.1	NM_001135914	KCP	-	Promoter	CGI + shore
MACS_peak_212947	chr8:734806-735709	63.15	NR_073397	ERICH1-AS1	+	Promoter	CGI + shore
MACS_peak_225108	chr9:35673662-35674134	51.57	NM_001216	CA9	+	Promoter	CGI + shore
MACS_peak_227373	chr9:96107933-96108535	48.95	NM_001098808	C9orf129	-	Promoter	CGI + shore
MACS_peak_230800	chr9:132257198-132258300	170.53	NR_038955	LINC00963	+	Promoter	CGI + shore
MACS_peak_233045	chr9:139095732-139096750	162.69	NM_178138	LHX3	-	Promoter	CGI + shore
MACS_peak_233391	chr9:140081715-140082541	227.1	NM_013366	ANAPC2	-	Promoter	CGI + shore
MACS_peak_5686	chr1:26233213-26233816	48.88	NM_203399	STMN1	-	Promoter	CGI + shore
MACS_peak_8444	chr1:47882711-47883556	97	NM_012186	FOXE3	+	Promoter	CGI + shore
MACS_peak_11331	chr1:110754560-110754932	85.2	NM_004978	KCNC4	+	Promoter	CGI + shore
MACS_peak_16283	chr1:213124641-213125336	78.97	NM_001136474	VASH2	+	Promoter	CGI + shore
MACS_peak_16658	chr1:220960579-220961404	106.95	NM_022746	2014-03-01	+	Promoter	CGI + shore
MACS_peak_22843	chr10:22634611-22635281	51.26	NM_012443	SPAG6	+	Promoter	CGI + shore
MACS_peak_24270	chr10:44102365-44103096	143.89	NM_145312	ZNF485	+	Promoter	CGI + shore
MACS_peak_35921	chr11:45907693-45908387	56.6	NM_005456	MAPK8IP1	+	Promoter	CGI + shore
MACS_peak_39463	chr11:72975522-72975995	67.66	NM_176797	P2RY6	+	Promoter	CGI + shore
MACS_peak_39629	chr11:74953176-74953718	46.1	NM_001195528	TPBGL	+	Promoter	CGI + shore
MACS_peak_40463	chr11:92702897-92703620	47.84	NM_005959	MTNR1B	+	Promoter	CGI + shore
MACS_peak_42020	chr11:119020566-119021197	54	NM_001142505	ABCG4	+	Promoter	CGI + shore
MACS_peak_43406	chr11:130319833-130320324	74.26	NM_139055	ADAMTS15	+	Promoter	CGI + shore
MACS_peak_46730	chr12:31079837-31080372	104.7	NM_001080509	TSPAN11	+	Promoter	CGI + shore
MACS_peak_57783	chr13:52703121-52704278	101.38	NM_199289	NEK5	-	Promoter	CGI + shore
MACS_peak_58942	chr13:92051370-92052410	151.62	NM_004466	GPC5	+	Promoter	CGI + shore
MACS_peak_64105	chr14:68066939-68067917	100.88	NM_004569	PIGH	-	Promoter	CGI + shore
MACS_peak_71811	chr15:57599120-57599826	42.35	NR_024433	LINC00926	+	Promoter	CGI + shore
MACS_peak_75756	chr15:96877153-96877982	90.59	NM_001145157	NR2F2	+	Promoter	CGI + shore
MACS_peak_76016	chr15:99646025-99647156	158.83	NM_145728	SYNM	+	Promoter	CGI + shore
MACS_peak_76220	chr15:100890456-100890985	105.48	NR_028139	SPATA41	-	Promoter	CGI + shore
MACS_peak_79395	chr16:15227412-15227819	57.59	NM_001285449	PDXDC1	+	Promoter	CGI + shore
MACS_peak_80172	chr16:23724716-23725059	75.91	NM_033266	ERN2	-	Promoter	CGI + shore
MACS_peak_81457	chr16:46918846-46919699	88.52	NM_133443	GPT2	+	Promoter	CGI + shore
MACS_peak_83093	chr16:67218524-67219261	191.21	NM_178516	EXOC3L1	-	Promoter	CGI + shore
MACS_peak_92685	chr17:34068652-34069157	41.61	NM_033315	RASL10B	+	Promoter	CGI + shore
MACS_peak_93204	chr17:37783680-37784256	198.69	NM_032192	PPP1R1B	+	Promoter	CGI + shore
MACS_peak_93972	chr17:42061440-42062213	72.44	NM_004160	PYY	-	Promoter	CGI + shore
MACS_peak_95549	chr17:56401747-56403201	159.9	NM_004758	BZRAP1	-	Promoter	CGI + shore
MACS_peak_95549	chr17:56401747-56403201	159.9	NR_038410	BZRAP1-AS1	+	Promoter	CGI + shore
MACS_peak_102824	chr18:33767761-33768626	80.01	NM_017947	MOCOS	+	Promoter	CGI + shore
MACS_peak_105368	chr18:74208223-74208915	87.25	NM_001272093	FLJ44313	+	Promoter	CGI + shore
MACS_peak_111531	chr19:19281141-19281759	94.83	NM_005919	MEF2BNB-MEF2B	-	Promoter	CGI + shore
MACS_peak_113633	chr19:38880608-38881356	82.11	NM_001042522	SPRED3	+	Promoter	CGI + shore
MACS_peak_115377	chr19:47950880-47951641	131.04	NM_015063	SLC8A2	-	Promoter	CGI + shore
MACS_peak_115855	chr19:49618267-49619786	202.07	NM_022165	LIN7B	+	Promoter	CGI + shore
MACS_peak_116436	chr19:51815220-51815693	59.4	NM_001101372	IGLON5	+	Promoter	CGI + shore
MACS_peak_116846	chr19:54466407-54467029	69.75	NM_031895	CACNG8	+	Promoter	CGI + shore
MACS_peak_124692	chr2:74743653-74744206	295.26	NM_016170	TLX2	+	Promoter	CGI + shore
MACS_peak_125903	chr2:99439375-99440107	233.2	NM_207362	KIAA1211L	-	Promoter	CGI + shore
MACS_peak_127451	chr2:120190252-120190980	135.09	NM_183240	TMEM37	+	Promoter	CGI + shore
MACS_peak_132474	chr2:219738292-219739190	56.83	NM_006522	WNT6	+	Promoter	CGI + shore
MACS_peak_135800	chr2:242675043-242675700	107.85	NM_152783	D2HGDH	+	Promoter	CGI + shore
MACS_peak_143609	chr21:14410169-14410632	60.35	NR_026916	ANKRD30BP2	+	Promoter	CGI + shore
MACS_peak_144541	chr21:33785369-33786217	96.73	NM_058187	EVA1C	+	Promoter	CGI + shore
MACS_peak_145095	chr21:38120569-38121019	126.87	NM_005069	SIM2	+	Promoter	CGI + shore
MACS_peak_148545	chr22:23413320-23414045	92.2	NM_002073	GNAZ	+	Promoter	CGI + shore
MACS_peak_148545	chr22:23413320-23414045	92.2	NM_014433	RTDR1	-	Promoter	CGI + shore
MACS_peak_148573	chr22:23487642-23488133	172.05	NM_004914	RAB36	+	Promoter	CGI + shore
MACS_peak_149603	chr22:29876279-29877261	203.53	NM_021076	NEFH	+	Promoter	CGI + shore
MACS_peak_159131	chr3:53880586-53881339	46.03	NM_018725	IL17RB	+	Promoter	CGI + shore
MACS_peak_159338	chr3:57543138-57543552	41.05	NM_177966	PDE12	+	Promoter	CGI + shore
MACS_peak_162405	chr3:127392220-127393827	217.95	NM_032548	ABTB1	+	Promoter	CGI + shore
MACS_peak_168252	chr4:6223672-6224507	131.24	NR_037863	LOC285484	+	Promoter	CGI + shore
MACS_peak_171157	chr4:56213011-56213748	99.24	NM_024592	SRD5A3	+	Promoter	CGI + shore
MACS_peak_177197	chr5:1009555-1010164	41.62	NM_033120	NKD2	+	Promoter	CGI + shore
MACS_peak_177393	chr5:1594380-1595362	71.53	NR_003263	SDHAP3	-	Promoter	CGI + shore
MACS_peak_178393	chr5:7851260-7852186	105.45	NM_001089584	C5orf49	-	Promoter	CGI + shore
MACS_peak_180816	chr5:63256676-63257393	41.72	NM_000524	HTR1A	-	Promoter	CGI + shore
MACS_peak_183280	chr5:132113320-132113983	81.91	NM_001098813	2014-09-08	-	Promoter	CGI + shore
MACS_peak_184173	chr5:140516849-140517547	42.81	NM_015669	PCDHB5	+	Promoter	CGI + shore
MACS_peak_192953	chr6:43253171-43253902	91.62	NM_032538	TTBK1	+	Promoter	CGI + shore
MACS_peak_193070	chr6:43970854-43971823	72.41	NM_001171992	C6orf223	+	Promoter	CGI + shore
MACS_peak_202921	chr7:27228535-27229161	40.58	NR_002795	HOXA11-AS	+	Promoter	CGI + shore
MACS_peak_205538	chr7:70061425-70061815	104.65	NM_001127231	AUTS2	+	Promoter	CGI + shore
MACS_peak_215700	chr8:23261694-23262641	81.04	NM_002318	LOXL2	-	Promoter	CGI + shore
MACS_peak_224974	chr9:34381118-34381839	118.04	NM_147169	C9orf24	-	Promoter	CGI + shore
MACS_peak_225085	chr9:35490496-35491202	55.76	NM_014806	RUSC2	+	Promoter	CGI + shore
MACS_peak_228703	chr9:114937800-114938954	116.52	NR_036085	MIR3134	-	Promoter	CGI + shore
MACS_peak_232858	chr9:138593944-138595218	99.89	NM_001272003	KCNT1	+	Promoter	CGI + shore
MACS_peak_233514	chr9:140446639-140447279	137.43	NM_032477	MRPL41	+	Promoter	CGI + shore
