# Supplementary material for: Genome-wide methylation profiling of the different stages of hepatitis B virus-related hepatocellular carcinoma development in plasma cell-free DNA reveals potential biomarkers for early detection and high-risk monitoring of hepatocellular carcinoma
Source: Clin Epigenetics. 2014 Dec 2;6(1):30. doi: 10.1186/1868-7083-6-30 (PMC4391300; doi:10.1186/1868-7083-6-30)
Supplement: Supplementary file 13 — Additional file 13: Table S16: Middle HCC development–associated DMGs in cfDNA as determined by genomic CGI-shore involvement. (XLSX 106 KB) [file 13148_2014_94_MOESM13_ESM.xlsx]

## Sheet: S16
Supplementary Table S16. Middle HCC development DMGs in cfDNA by genomic CGI-shore involvement
Peak ID	Peak Location	-10logpValue	Refgene ID	Gene	Transcrption Direction	Peak in gene feature	methylation Involvement
MACS_peak_437	chr1:2127097-2127779	79.08	NM_001146310	C1orf86	-	Promoter	shore			1291 items
MACS_peak_502	chr1:2325183-2325992	113.08	NM_007033	RER1	+	Promoter	shore
MACS_peak_705	chr1:3060453-3061023	38.89	NM_022114	PRDM16	+	Promoter	shore
MACS_peak_806	chr1:3371812-3372169	69.05	NM_014448	ARHGEF16	+	Promoter	shore
MACS_peak_2071	chr1:7726403-7727086	71.52	NM_015215	CAMTA1	+	Promoter	shore
MACS_peak_2152	chr1:8023416-8023862	34.27	NM_007262	PARK7	+	Promoter	shore
MACS_peak_2433	chr1:9296802-9297257	125.4	NM_004285	H6PD	+	Promoter	shore
MACS_peak_2782	chr1:10536316-10537010	93.42	NM_004565	PEX14	+	Promoter	shore
MACS_peak_3179	chr1:11780101-11780549	34.13	NM_198545	DRAXIN	+	Promoter	shore
MACS_peak_4168	chr1:16768058-16769128	69.36	NM_018090	NECAP2	+	Promoter	shore
MACS_peak_4204	chr1:16972686-16973354	51.69	NR_027504	MST1P2	+	Promoter	shore
MACS_peak_5246	chr1:21950933-21951482	33.96	NM_001145658	RAP1GAP	-	Promoter	shore
MACS_peak_6275	chr1:26858094-26858657	67.61	NM_002953	RPS6KA1	+	Promoter	shore
MACS_peak_6323	chr1:27154258-27154643	44.96	NM_032283	ZDHHC18	+	Promoter	shore
MACS_peak_6355	chr1:27321222-27321758	41.2	NM_001013642	TRNP1	+	Promoter	shore
MACS_peak_6407	chr1:27649702-27650323	35.75	NM_032125	TMEM222	+	Promoter	shore
MACS_peak_6408	chr1:27650432-27651128	56.34	NR_033926	LOC644961	+	Promoter	shore
MACS_peak_6604	chr1:28846342-28846698	52.63	NM_001269	RCC1	+	Promoter	shore
MACS_peak_6617	chr1:28880976-28881558	51.34	NR_003109	TRNAU1AP	+	Promoter	shore
MACS_peak_7360	chr1:33743159-33743618	47.17	NM_152493	ZNF362	+	Promoter	shore
MACS_peak_7537	chr1:35334993-35335480	44.86	NM_001080418	DLGAP3	-	Promoter	shore
MACS_peak_7584	chr1:35736621-35737329	36.72	NM_005095	ZMYM4	+	Promoter	shore
MACS_peak_7708	chr1:36691766-36692379	36.22	NM_005119	THRAP3	+	Promoter	shore
MACS_peak_7727	chr1:36773394-36774314	42.45	NM_001162530	SH3D21	+	Promoter	shore
MACS_peak_7967	chr1:38261020-38261671	34.05	NM_001113482	MANEAL	+	Promoter	shore
MACS_peak_8150	chr1:39458748-39459351	56.68	NM_001136275	AKIRIN1	+	Promoter	shore
MACS_peak_8421	chr1:41304888-41306226	109.32	NM_172163	KCNQ4	+	Promoter	shore
MACS_peak_8574	chr1:42385308-42385794	59.7	NR_038261	HIVEP3	-	Promoter	shore
MACS_peak_8834	chr1:44175271-44175741	39.25	NM_001270466	ST3GAL3	+	Promoter	shore
MACS_peak_8872	chr1:44442399-44443130	166.61	NM_004047	ATP6V0B	+	Promoter	shore
MACS_peak_9025	chr1:45243826-45244441	62.85	NM_001012	RPS8	+	Promoter	shore
MACS_peak_9025	chr1:45243826-45244441	62.85	NR_001457	SNORD38B	+	Promoter	shore
MACS_peak_9198	chr1:46860546-46861141	31.32	NM_001441	FAAH	+	Promoter	shore
MACS_peak_9273	chr1:47692078-47692375	52.63	NM_003189	TAL1	-	Promoter	shore
MACS_peak_10095	chr1:55273347-55273779	57.27	NM_001110533	C1orf177	+	Promoter	shore
MACS_peak_10133	chr1:55507763-55508063	69.05	NM_174936	PCSK9	+	Promoter	shore
MACS_peak_11490	chr1:87382457-87383101	53.46	NM_001134492	HS2ST1	+	Promoter	shore
MACS_peak_11632	chr1:90311238-90311734	37.4	NM_018103	LRRC8D	+	Promoter	shore
MACS_peak_11752	chr1:92352260-92352848	31.7	NM_001195684	TGFBR3	-	Promoter	shore
MACS_peak_11993	chr1:95584068-95584533	69.84	NM_152487	TMEM56	+	Promoter	shore
MACS_peak_11993	chr1:95584068-95584533	69.84	NM_001199691	TMEM56-RWDD3	+	Promoter	shore
MACS_peak_12406	chr1:109657120-109657666	40.5	NM_001267048	KIAA1324	+	Promoter	shore
MACS_peak_13218	chr1:120255723-120256315	80.31	NM_006623	PHGDH	+	Promoter	shore
MACS_peak_13667	chr1:151173084-151173759	79.75	NM_001135637	PIP5K1A	+	Promoter	shore
MACS_peak_13858	chr1:153509773-153510132	52.63	NM_002962	S100A5	-	Promoter	shore
MACS_peak_13883	chr1:153607464-153608381	66.93	NM_001244664	CHTOP	+	Promoter	shore
MACS_peak_14090	chr1:154745526-154745988	78.54	NM_002249	KCNN3	-	Promoter	shore
MACS_peak_14145	chr1:154936049-154936495	41.09	NM_183001	SHC1	-	Promoter	shore
MACS_peak_14227	chr1:155280224-155280568	44.96	NM_001135821	FDPS	+	Promoter	shore
MACS_peak_14265	chr1:155581946-155582568	41.85	NM_001256532	MSTO1	+	Promoter	shore
MACS_peak_14265	chr1:155581946-155582568	41.85	NR_024117	MSTO2P	+	Promoter	shore
MACS_peak_14404	chr1:156308748-156309413	65.8	NM_144627	TSACC	+	Promoter	shore
MACS_peak_14481	chr1:156739310-156739963	39.9	NM_005973	PRCC	+	Promoter	shore
MACS_peak_14820	chr1:161010302-161010811	81.36	NM_007122	USF1	-	Promoter	shore
MACS_peak_14845	chr1:161137185-161137818	47.57	NM_001122764	PPOX	+	Promoter	shore
MACS_peak_15111	chr1:165799399-165800155	52.11	NM_012474	UCK2	+	Promoter	shore
MACS_peak_15311	chr1:168150602-168150978	86.73	NM_001031800	TIPRL	+	Promoter	shore
MACS_peak_15556	chr1:174129922-174130742	31.15	NM_014857	RABGAP1L	+	Promoter	shore
MACS_peak_15840	chr1:178997088-178997611	49.02	NM_014864	FAM20B	+	Promoter	shore
MACS_peak_17094	chr1:201925709-201926234	48.86	NM_006335	TIMM17A	+	Promoter	shore
MACS_peak_17333	chr1:203457949-203458671	47.99	NM_002725	PRELP	+	Promoter	shore
MACS_peak_17445	chr1:204160563-204161276	68.92	NM_002256	KISS1	-	Promoter	shore
MACS_peak_18991	chr1:224373325-224373798	39.03	NM_003676	DEGS1	+	Promoter	shore
MACS_peak_19148	chr1:225998582-225999182	43.32	NM_001136018	EPHX1	+	Promoter	shore
MACS_peak_20680	chr1:235806108-235806612	99.25	NM_001098722	GNG4	-	Promoter	shore
MACS_peak_21541	chr1:244624980-244625658	44.54	NM_001130957	C1orf101	+	Promoter	shore
MACS_peak_22031	chr1:246888270-246889555	181.69	NM_016002	SCCPDH	+	Promoter	shore
MACS_peak_22275	chr1:249133856-249134610	34.29	NM_024836	ZNF672	+	Promoter	shore
MACS_peak_22574	chr10:1035973-1036603	47.78	NM_012341	GTPBP4	+	Promoter	shore
MACS_peak_23181	chr10:3181681-3182749	57.28	NM_014889	PITRM1	-	Promoter	shore
MACS_peak_27488	chr10:43951685-43952859	62.93	NR_026693	ZNF487	+	Promoter	shore
MACS_peak_28866	chr10:71170294-71170742	48.12	NM_001057	TACR2	-	Promoter	shore
MACS_peak_29594	chr10:74928439-74929153	30.81	NM_173348	FAM149B1	+	Promoter	shore
MACS_peak_29650	chr10:75505241-75505649	37.06	NM_198597	SEC24C	+	Promoter	shore
MACS_peak_32002	chr10:103349070-103349383	60.67	NM_015448	DPCD	+	Promoter	shore
MACS_peak_32038	chr10:103578936-103580186	123.61	NR_045118	KCNIP2-AS1	+	Promoter	shore
MACS_peak_32894	chr10:114712797-114713395	43.45	NM_001198529	TCF7L2	+	Promoter	shore
MACS_peak_33390	chr10:118765230-118765959	74.78	NM_001258300	KIAA1598	-	Promoter	shore
MACS_peak_33760	chr10:121413667-121414272	86.94	NM_004281	BAG3	+	Promoter	shore
MACS_peak_37190	chr11:822240-822901	177.89	NM_020376	PNPLA2	+	Promoter	shore
MACS_peak_39242	chr11:18231291-18231858	32.89	NR_026541	LOC494141	+	Promoter	shore
MACS_peak_39332	chr11:19140516-19141259	52.99	NM_019028	ZDHHC13	+	Promoter	shore
MACS_peak_39831	chr11:33063637-33064380	40.6	NM_018393	TCP11L1	+	Promoter	shore
MACS_peak_40733	chr11:46301876-46302456	32.15	NM_052854	CREB3L1	+	Promoter	shore
MACS_peak_41583	chr11:61107967-61108308	96	NM_015533	DAK	+	Promoter	shore
MACS_peak_41592	chr11:61130348-61130829	31.96	NM_016464	TMEM138	+	Promoter	shore
MACS_peak_41602	chr11:61199030-61199694	65.89	NM_017841	SDHAF2	+	Promoter	shore
MACS_peak_41773	chr11:61723497-61724267	64.35	NM_004183	BEST1	+	Promoter	shore
MACS_peak_41951	chr11:62530585-62531389	61.81	NM_002696	POLR2G	+	Promoter	shore
MACS_peak_41955	chr11:62539688-62540283	31.32	NM_006473	TAF6L	+	Promoter	shore
MACS_peak_41971	chr11:62574899-62575273	77.75	NM_003164	STX5	-	Promoter	shore
MACS_peak_42084	chr11:63677650-63678366	54.88	NM_004954	MARK2	+	Promoter	shore
MACS_peak_42120	chr11:63777050-63777491	48.74	NM_014067	MACROD1	-	Promoter	shore
MACS_peak_42240	chr11:64074506-64075002	31.03	NM_001282451	ESRRA	+	Promoter	shore
MACS_peak_42255	chr11:64127520-64127904	37.69	NM_003942	RPS6KA4	+	Promoter	shore
MACS_peak_42361	chr11:64515139-64515860	98.52	NM_001164716	PYGM	-	Promoter	shore
MACS_peak_42454	chr11:64795861-64796465	79.06	NM_147777	SNX15	+	Promoter	shore
MACS_peak_42595	chr11:65338816-65339308	37.67	NM_006396	SSSCA1	+	Promoter	shore
MACS_peak_42596	chr11:65340804-65341249	80.66	NM_001098785	FAM89B	+	Promoter	shore
MACS_peak_42645	chr11:65556134-65556857	54.38	NM_004561	OVOL1	+	Promoter	shore
MACS_peak_42726	chr11:65820691-65821143	71.31	NM_006842	SF3B2	+	Promoter	shore
MACS_peak_42784	chr11:66063734-66064160	35.7	NM_153266	TMEM151A	+	Promoter	shore
MACS_peak_42997	chr11:66825903-66826467	39.29	NM_014578	RHOD	+	Promoter	shore
MACS_peak_43119	chr11:67375813-67376340	162.16	NM_007103	NDUFV1	+	Promoter	shore
MACS_peak_43473	chr11:68774202-68774664	78.54	NM_001098515	MRGPRF	-	Promoter	shore
MACS_peak_44358	chr11:71953895-71954504	36.46	NM_005169	PHOX2A	-	Promoter	shore
MACS_peak_44458	chr11:72493520-72494323	68.66	NM_006645	STARD10	-	Promoter	shore
MACS_peak_44753	chr11:75279406-75280502	122.88	NM_001235	SERPINH1	+	Promoter	shore
MACS_peak_45092	chr11:77851470-77851901	35.34	NR_102281	KCTD21-AS1	+	Promoter	shore
MACS_peak_46626	chr11:114071598-114072359	72.04	NM_001018011	ZBTB16	+	Promoter	shore
MACS_peak_46863	chr11:116693937-116694521	44.42	NM_000482	APOA4	-	Promoter	shore
MACS_peak_48288	chr11:125759070-125759652	44.56	NM_001134793	HYLS1	+	Promoter	shore
MACS_peak_48419	chr11:126226513-126227550	106.02	NM_001254757	ST3GAL4	+	Promoter	shore
MACS_peak_48791	chr11:129308520-129309024	30.55	NM_003658	BARX2	+	Promoter	shore
MACS_peak_49469	chr11:133802905-133803371	69.73	NM_001277285	IGSF9B	-	Promoter	shore
MACS_peak_49575	chr11:134147643-134148086	80.91	NM_001080407	GLB1L3	+	Promoter	shore
MACS_peak_51177	chr12:6473492-6474183	31.94	NM_001159576	SCNN1A	-	Promoter	shore
MACS_peak_51333	chr12:7054762-7055259	66.4	NM_138425	C12orf57	+	Promoter	shore
MACS_peak_51525	chr12:8758536-8759019	93.21	NM_020661	AICDA	-	Promoter	shore
MACS_peak_51885	chr12:13045206-13046305	86.88	NM_003979	GPRC5A	+	Promoter	shore
MACS_peak_52763	chr12:30950093-30950835	40.66	NR_040245	LINC00941	+	Promoter	shore
MACS_peak_53731	chr12:49727664-49728993	138.5	NM_001008223	C1QL4	-	Promoter	shore
MACS_peak_53845	chr12:50358088-50358546	54.71	NM_001651	AQP5	+	Promoter	shore
MACS_peak_54317	chr12:53344363-53344998	83.74	NM_199187	KRT18	+	Promoter	shore
MACS_peak_54405	chr12:53720057-53720404	44.96	NM_152860	SP7	-	Promoter	shore
MACS_peak_54498	chr12:54423716-54424526	42.67	NM_004503	HOXC6	+	Promoter	shore
MACS_peak_54498	chr12:54423716-54424526	42.67	NR_003084	HOXC5	+	Promoter	shore
MACS_peak_54498	chr12:54423716-54424526	42.67	NM_014620	HOXC4	+	Promoter	shore
MACS_peak_54873	chr12:57639492-57640007	42.71	NM_145064	STAC3	-	Promoter	shore
MACS_peak_54955	chr12:58167080-58167670	50.72	NM_015433	METTL21B	+	Promoter	shore
MACS_peak_55197	chr12:64848143-64848628	101.88	NM_013254	TBK1	+	Promoter	shore
MACS_peak_55426	chr12:69140954-69141429	38.89	NM_018656	SLC35E3	+	Promoter	shore
MACS_peak_55433	chr12:69204170-69204623	40.54	NM_002392	MDM2	+	Promoter	shore
MACS_peak_56482	chr12:96338497-96339351	64.84	NM_152435	AMDHD1	+	Promoter	shore
MACS_peak_57450	chr12:109731385-109732374	62.09	NM_213596	FOXN4	-	Promoter	shore
MACS_peak_57910	chr12:111858477-111858937	33.32	NM_005475	SH2B3	+	Promoter	shore
MACS_peak_57974	chr12:112205124-112205913	49.96	NM_000690	ALDH2	+	Promoter	shore
MACS_peak_59092	chr12:120542880-120543437	176.74	NM_001167606	RAB35	-	Promoter	shore
MACS_peak_59492	chr12:122250521-122251265	52.92	NM_015048	SETD1B	+	Promoter	shore
MACS_peak_59515	chr12:122327794-122328535	34.96	NM_001261400	PSMD9	+	Promoter	shore
MACS_peak_60471	chr12:125550565-125551369	31.88	NM_023928	AACS	+	Promoter	shore
MACS_peak_61293	chr12:130825123-130825507	86.73	NM_004764	PIWIL1	+	Promoter	shore
MACS_peak_61800	chr12:132315800-132316481	32.45	NM_016155	MMP17	+	Promoter	shore
MACS_peak_61824	chr12:132382468-132383138	51.55	NM_003565	ULK1	+	Promoter	shore
MACS_peak_62274	chr13:20209358-20209816	33.45	NM_017520	MPHOSPH8	+	Promoter	shore
MACS_peak_63317	chr13:27846137-27846784	40.27	NM_206827	RASL11A	+	Promoter	shore
MACS_peak_63568	chr13:30089904-30090753	40.55	NM_003045	SLC7A1	-	Promoter	shore
MACS_peak_64073	chr13:36053239-36053757	42.49	NM_001204197	NBEA	+	Promoter	shore
MACS_peak_64073	chr13:36053239-36053757	42.49	NR_031646	MIR548F5	-	Promoter	shore
MACS_peak_65025	chr13:50573163-50573684	42.27	NM_213590	TRIM13	+	Promoter	shore
MACS_peak_65025	chr13:50573163-50573684	42.27	NR_002612	DLEU2	-	Promoter	shore
MACS_peak_65255	chr13:53228907-53229586	38.35	NM_001130912	SUGT1	+	Promoter	shore
MACS_peak_65962	chr13:76124812-76125756	99.67	NM_001270952	UCHL3	+	Promoter	shore
MACS_peak_68171	chr13:110961505-110962198	49.93	NM_001846	COL4A2	+	Promoter	shore
MACS_peak_69435	chr13:115002105-115002610	36.78	NM_001078645	CDC16	+	Promoter	shore
MACS_peak_69453	chr13:115081578-115082111	34.95	NM_001164145	CHAMP1	+	Promoter	shore
MACS_peak_69508	chr14:20924867-20925710	125.55	NM_080649	APEX1	+	Promoter	shore
MACS_peak_70021	chr14:24771024-24771555	87.15	NM_174913	NOP9	+	Promoter	shore
MACS_peak_72097	chr14:65383250-65383869	85.43	NM_001204064	CHURC1	+	Promoter	shore
MACS_peak_72097	chr14:65383250-65383869	85.43	NM_001202559	CHURC1-FNTB	+	Promoter	shore
MACS_peak_72946	chr14:74182836-74183277	81.17	NM_194278	ELMSAN1	-	Promoter	shore
MACS_peak_74420	chr14:91740833-91741576	40.6	NM_001080414	CCDC88C	-	Promoter	shore
MACS_peak_74792	chr14:93652098-93652710	70.55	NM_015676	TMEM251	+	Promoter	shore
MACS_peak_74913	chr14:94406732-94407155	50.4	NM_016150	ASB2	-	Promoter	shore
MACS_peak_76107	chr14:100844622-100845476	40.29	NM_001161476	WDR25	+	Promoter	shore
MACS_peak_76797	chr14:103062041-103062590	54.01	NM_015156	RCOR1	+	Promoter	shore
MACS_peak_77009	chr14:103802040-103802756	36.28	NM_183004	EIF5	+	Promoter	shore
MACS_peak_77021	chr14:103854255-103854715	47.08	NM_001128918	MARK3	+	Promoter	shore
MACS_peak_77658	chr14:105837347-105837942	72.18	NM_001100913	PACS2	+	Promoter	shore
MACS_peak_77691	chr14:105942188-105943054	45.36	NM_001312	CRIP2	+	Promoter	shore
MACS_peak_79704	chr15:40988368-40988670	52.63	NM_001164270	RAD51	+	Promoter	shore
MACS_peak_79762	chr15:41223381-41224051	88.01	NM_019074	DLL4	+	Promoter	shore
MACS_peak_79903	chr15:41955494-41956080	44.28	NM_001164273	MGA	+	Promoter	shore
MACS_peak_80350	chr15:45460059-45460374	77.75	NM_138356	SHF	-	Promoter	shore
MACS_peak_81815	chr15:63894039-63894658	35.86	NM_203373	FBXL22	+	Promoter	shore
MACS_peak_82073	chr15:65655012-65655370	37.69	NM_004884	IGDCC3	-	Promoter	shore
MACS_peak_82085	chr15:65690813-65691396	44.49	NM_020962	IGDCC4	-	Promoter	shore
MACS_peak_82106	chr15:65823678-65825110	129.54	NM_016395	PTPLAD1	+	Promoter	shore
MACS_peak_83111	chr15:73978180-73978891	36.55	NM_025240	CD276	+	Promoter	shore
MACS_peak_83249	chr15:74754717-74755379	39.35	NR_038449	UBL7-AS1	+	Promoter	shore
MACS_peak_83811	chr15:78635626-78636175	54.01	NM_004378	CRABP1	+	Promoter	shore
MACS_peak_84549	chr15:86314959-86315627	51.69	NM_022480	KLHL25	-	Promoter	shore
MACS_peak_85010	chr15:90729413-90730222	42.73	NM_020210	SEMA4B	+	Promoter	shore
MACS_peak_86397	chr15:101421921-101422484	91.75	NM_000693	ALDH1A3	+	Promoter	shore
MACS_peak_86763	chr16:348904-349253	77.75	NM_003502	AXIN1	-	Promoter	shore
MACS_peak_86793	chr16:433571-434130	33.36	NR_024453	LOC100134368	+	Promoter	shore
MACS_peak_86872	chr16:641260-643084	235.1	NM_001172666	RAB40C	+	Promoter	shore
MACS_peak_86891	chr16:694214-695139	72.98	NM_138418	FAM195A	+	Promoter	shore
MACS_peak_87090	chr16:1402503-1403153	98.24	NM_032520	GNPTG	+	Promoter	shore
MACS_peak_87119	chr16:1460300-1461165	64.05	NM_001037125	UNKL	-	Promoter	shore
MACS_peak_87189	chr16:1678059-1680010	199.73	NM_020825	CRAMP1L	+	Promoter	shore
MACS_peak_87477	chr16:2571097-2571746	46.46	NM_015944	AMDHD2	+	Promoter	shore
MACS_peak_87482	chr16:2589028-2589873	72.27	NM_002613	PDPK1	+	Promoter	shore
MACS_peak_87505	chr16:2766753-2767362	30.56	NM_031948	PRSS27	-	Promoter	shore
MACS_peak_87706	chr16:3509844-3510426	38.12	NM_024845	NAA60	+	Promoter	shore
MACS_peak_88675	chr16:8769462-8769807	44.96	NM_020686	ABAT	+	Promoter	shore
MACS_peak_89003	chr16:11003491-11004219	89.93	NM_000246	CIITA	+	Promoter	shore
MACS_peak_89312	chr16:12138564-12138974	36.9	NM_032167	SNX29	+	Promoter	shore
MACS_peak_91530	chr16:30104495-30105144	53.08	NM_031477	YPEL3	-	Promoter	shore
MACS_peak_92192	chr16:48280297-48280711	122.72	NR_039639	MIR548AE2	+	Promoter	shore
MACS_peak_92192	chr16:48280297-48280711	122.72	NM_031490	LONP2	+	Promoter	shore
MACS_peak_92729	chr16:53166543-53167101	84.01	NM_025134	CHD9	+	Promoter	shore
MACS_peak_92984	chr16:55359924-55360860	65.61	NM_024335	IRX6	+	Promoter	shore
MACS_peak_93202	chr16:57127674-57128276	49.81	NM_152727	CPNE2	+	Promoter	shore
MACS_peak_93429	chr16:58080545-58081103	53.26	NM_002428	MMP15	+	Promoter	shore
MACS_peak_93984	chr16:67212954-67213544	44	NM_001040715	KIAA0895L	-	Promoter	shore
MACS_peak_97091	chr16:85063392-85064227	102.47	NM_014732	KIAA0513	+	Promoter	shore
MACS_peak_97143	chr16:85172213-85172906	101.58	NR_033984	LOC400548	+	Promoter	shore
MACS_peak_97662	chr16:86547233-86547684	55.39	NM_001451	FOXF1	+	Promoter	shore
MACS_peak_98451	chr16:88766321-88767162	52.87	NM_001171815	RNF166	-	Promoter	shore
MACS_peak_98722	chr16:89575625-89576200	59.03	NM_199367	SPG7	+	Promoter	shore
MACS_peak_98818	chr16:89790697-89791555	123.86	NM_152287	ZNF276	+	Promoter	shore
MACS_peak_99063	chr17:260874-261337	33.12	NM_001013672	C17orf97	+	Promoter	shore
MACS_peak_99073	chr17:294224-294778	46.61	NM_182705	FAM101B	-	Promoter	shore
MACS_peak_99179	chr17:686352-686956	79.06	NM_018146	RNMTL1	+	Promoter	shore
MACS_peak_99546	chr17:1549251-1549898	53.23	NM_031430	RILP	-	Promoter	shore
MACS_peak_99691	chr17:1903455-1904181	47.73	NM_178568	RTN4RL1	-	Promoter	shore
MACS_peak_99713	chr17:1962339-1962932	43.8	NM_006497	HIC1	+	Promoter	shore
MACS_peak_100133	chr17:3541386-3542355	76.42	NM_004937	CTNS	+	Promoter	shore
MACS_peak_100144	chr17:3572840-3573706	39.67	NM_031298	EMC6	+	Promoter	shore
MACS_peak_100144	chr17:3572840-3573706	39.67	NR_037928	P2RX5-TAX1BP3	-	Promoter	shore
MACS_peak_100494	chr17:4644612-4645756	125.86	NM_001136046	ZMYND15	+	Promoter	shore
MACS_peak_100610	chr17:5095723-5096401	57.71	NR_034082	LOC100130950	+	Promoter	shore
MACS_peak_101000	chr17:7147301-7147995	85.57	NM_001143775	CTDNEP1	-	Promoter	shore
MACS_peak_101134	chr17:7622966-7623296	52.63	NM_020877	DNAH2	+	Promoter	shore
MACS_peak_101301	chr17:8194470-8195259	115.3	NM_201520	SLC25A35	-	Promoter	shore
MACS_peak_103703	chr17:26686052-26686815	64.89	NM_152464	TMEM199	+	Promoter	shore
MACS_peak_103856	chr17:27314720-27315204	67.77	NM_001098635	SEZ6	-	Promoter	shore
MACS_peak_103876	chr17:27409132-27409769	75.77	NM_203318	MYO18A	-	Promoter	shore
MACS_peak_104567	chr17:34059128-34059579	97.65	NM_033315	RASL10B	+	Promoter	shore
MACS_peak_104722	chr17:35307536-35308217	64.46	NM_012138	AATF	+	Promoter	shore
MACS_peak_104776	chr17:35767964-35768947	56.34	NM_001488	TADA2A	+	Promoter	shore
MACS_peak_104930	chr17:36911513-36912097	31.92	NM_002795	PSMB3	+	Promoter	shore
MACS_peak_105035	chr17:37367333-37367714	77.75	NM_198993	STAC2	-	Promoter	shore
MACS_peak_105163	chr17:38026303-38026890	132.77	NM_198844	ZPBP2	+	Promoter	shore
MACS_peak_105244	chr17:38377002-38377554	33.78	NM_133264	WIPF2	+	Promoter	shore
MACS_peak_105740	chr17:40841252-40842194	65.19	NM_003632	CNTNAP1	+	Promoter	shore
MACS_peak_106129	chr17:42857393-42858075	57.4	NM_002390	ADAM11	+	Promoter	shore
MACS_peak_106258	chr17:43340387-43340862	38.89	NR_024435	MAP3K14-AS1	+	Promoter	shore
MACS_peak_106258	chr17:43340387-43340862	38.89	NM_003954	MAP3K14	-	Promoter	shore
MACS_peak_106582	chr17:45929723-45930379	45.99	NM_199262	SP6	-	Promoter	shore
MACS_peak_106641	chr17:46186567-46187289	61.18	NM_013323	SNX11	+	Promoter	shore
MACS_peak_107022	chr17:48424345-48425118	93.19	NM_022167	XYLT2	+	Promoter	shore
MACS_peak_107113	chr17:48713401-48713775	135.5	NM_001144070	ABCC3	+	Promoter	shore
MACS_peak_107974	chr17:58756168-58757012	46.62	NM_017679	BCAS3	+	Promoter	shore
MACS_peak_108498	chr17:63133896-63134771	106.21	NM_001081955	RGS9	+	Promoter	shore
MACS_peak_109518	chr17:71230405-71230893	75.48	NM_001100621	C17orf80	+	Promoter	shore
MACS_peak_109986	chr17:72773231-72773956	47.8	NM_017728	TMEM104	+	Promoter	shore
MACS_peak_110038	chr17:72923001-72923522	79.98	NM_178160	OTOP2	+	Promoter	shore
MACS_peak_110327	chr17:73871568-73872185	48.71	NM_033452	TRIM47	-	Promoter	shore
MACS_peak_111103	chr17:76212503-76212950	63.68	NM_001168	BIRC5	+	Promoter	shore
MACS_peak_111672	chr17:77752909-77753476	32.89	NM_032647	CBX2	+	Promoter	shore
MACS_peak_111829	chr17:78167257-78168191	53.26	NM_001257970	CARD14	+	Promoter	shore
MACS_peak_112101	chr17:78797613-78797990	60.67	NM_001163034	RPTOR	+	Promoter	shore
MACS_peak_112439	chr17:79805753-79806338	37.93	NM_000918	P4HB	-	Promoter	shore
MACS_peak_112580	chr17:80190016-80191050	169.65	NM_001206950	SLC16A3	+	Promoter	shore
MACS_peak_112668	chr17:80417340-80418212	63.56	NM_012336	NARF	+	Promoter	shore
MACS_peak_113191	chr18:3249382-3250080	49.59	NM_006471	MYL12A	+	Promoter	shore
MACS_peak_116205	chr18:44527847-44528212	37.69	NM_031303	KATNAL2	+	Promoter	shore
MACS_peak_116584	chr18:47795633-47796324	63.64	NM_001204139	MBD1	-	Promoter	shore
MACS_peak_117581	chr18:61638174-61638605	42.29	NM_001031848	SERPINB8	+	Promoter	shore
MACS_peak_118128	chr18:72164600-72165094	58.93	NM_018235	CNDP2	+	Promoter	shore
MACS_peak_118820	chr18:74834240-74834898	39.6	NM_001025101	MBP	-	Promoter	shore
MACS_peak_119480	chr18:77282274-77283142	70.51	NM_172387	NFATC1	+	Promoter	shore
MACS_peak_119869	chr19:676731-677344	55.87	NM_005860	FSTL3	+	Promoter	shore
MACS_peak_119884	chr19:712913-713707	157.45	NM_001040134	PALM	+	Promoter	shore
MACS_peak_120259	chr19:1798207-1798986	57	NM_001178002	ATP8B3	-	Promoter	shore
MACS_peak_120425	chr19:2303343-2304163	128.22	NM_001101391	LINGO3	-	Promoter	shore
MACS_peak_120436	chr19:2330411-2331642	125.3	NM_152988	SPPL2B	+	Promoter	shore
MACS_peak_120905	chr19:3688619-3689020	44.87	NM_012398	PIP5K1C	-	Promoter	shore
MACS_peak_120925	chr19:3732458-3733027	32.78	NM_001267560	TJP3	+	Promoter	shore
MACS_peak_120979	chr19:3883055-3883629	51.97	NM_033064	ATCAY	+	Promoter	shore
MACS_peak_121137	chr19:4280901-4281288	52.63	NM_020209	SHD	+	Promoter	shore
MACS_peak_122156	chr19:7602368-7603033	58.72	NM_001166114	PNPLA6	+	Promoter	shore
MACS_peak_122351	chr19:8275762-8276355	50.49	NM_024552	CERS4	+	Promoter	shore
MACS_peak_122432	chr19:8596431-8597235	43.01	NM_012335	MYO1F	-	Promoter	shore
MACS_peak_122544	chr19:9435339-9436011	58.17	NM_001202412	ZNF559	+	Promoter	shore
MACS_peak_122544	chr19:9435339-9436011	58.17	NM_001172650	ZNF559-ZNF177	+	Promoter	shore
MACS_peak_122644	chr19:10198432-10198832	44.96	NM_018381	C19orf66	+	Promoter	shore
MACS_peak_122691	chr19:10363536-10364366	47.44	NM_146388	MRPL4	+	Promoter	shore
MACS_peak_122794	chr19:10767382-10767930	34.02	NM_153464	ILF3	+	Promoter	shore
MACS_peak_123033	chr19:11458941-11459483	40.78	NM_001080503	CCDC159	+	Promoter	shore
MACS_peak_123077	chr19:11616861-11617313	33.86	NM_001142465	ECSIT	-	Promoter	shore
MACS_peak_123158	chr19:12176117-12176633	49.6	NM_001136501	ZNF844	+	Promoter	shore
MACS_peak_123163	chr19:12205453-12206097	40.45	NR_027049	ZNF788	+	Promoter	shore
MACS_peak_123300	chr19:12867763-12868309	40.5	NM_017682	BEST2	+	Promoter	shore
MACS_peak_123460	chr19:13348430-13349007	73.96	NM_023035	CACNA1A	-	Promoter	shore
MACS_peak_123546	chr19:13860769-13861230	33.25	NM_030818	CCDC130	+	Promoter	shore
MACS_peak_123600	chr19:14018529-14019215	32.2	NM_017721	CC2D1A	+	Promoter	shore
MACS_peak_123647	chr19:14193788-14194627	53	NM_001277378	C19orf67	-	Promoter	shore
MACS_peak_123713	chr19:14518399-14519280	62.93	NM_078481	CD97	+	Promoter	shore
MACS_peak_123940	chr19:15662653-15663222	45.5	NM_173483	CYP4F22	+	Promoter	shore
MACS_peak_124374	chr19:17417358-17418139	32.97	NM_023937	MRPL34	+	Promoter	shore
MACS_peak_124462	chr19:17693384-17694153	45.05	NM_024656	COLGALT1	+	Promoter	shore
MACS_peak_124573	chr19:18078554-18079185	68.79	NM_002248	KCNN1	+	Promoter	shore
MACS_peak_124587	chr19:18113022-18113670	34.22	NM_001025604	ARRDC2	+	Promoter	shore
MACS_peak_124712	chr19:18531281-18531758	32.21	NM_032627	SSBP4	+	Promoter	shore
MACS_peak_125052	chr19:19518731-19519223	44.47	NM_017660	GATAD2A	+	Promoter	shore
MACS_peak_126249	chr19:33465061-33465584	88.12	NM_152266	C19orf40	+	Promoter	shore
MACS_peak_126274	chr19:33573444-33574036	31.48	NM_018025	GPATCH1	+	Promoter	shore
MACS_peak_126915	chr19:36428192-36429086	127.97	NM_024509	LRFN3	+	Promoter	shore
MACS_peak_127105	chr19:37962036-37962355	96	NM_144694	ZNF570	+	Promoter	shore
MACS_peak_127214	chr19:38575661-38576220	46.23	NM_015073	SIPA1L3	+	Promoter	shore
MACS_peak_127525	chr19:39575947-39576605	59.27	NM_001004318	PAPL	+	Promoter	shore
MACS_peak_127564	chr19:39689706-39690013	52.63	NM_001001414	NCCRP1	+	Promoter	shore
MACS_peak_127620	chr19:39937101-39937828	54.1	NM_001111020	SUPT5H	+	Promoter	shore
MACS_peak_128041	chr19:42365762-42366484	82.86	NM_001022	RPS19	+	Promoter	shore
MACS_peak_128193	chr19:42915800-42916340	62.18	NM_005357	LIPE	-	Promoter	shore
MACS_peak_128193	chr19:42915800-42916340	62.18	NR_073180	LIPE-AS1	+	Promoter	shore
MACS_peak_128320	chr19:44577182-44577852	38.88	NM_001037813	ZNF284	+	Promoter	shore
MACS_peak_128452	chr19:45516393-45517129	41	NM_006509	RELB	+	Promoter	shore
MACS_peak_128481	chr19:45576523-45577051	55.82	NM_145288	ZNF296	-	Promoter	shore
MACS_peak_128482	chr19:45584167-45585478	140.15	NM_001007269	GEMIN7	+	Promoter	shore
MACS_peak_128593	chr19:45886600-45887368	51.31	NM_001142502	PPP1R13L	-	Promoter	shore
MACS_peak_128662	chr19:46181529-46182136	30.67	NM_000164	GIPR	+	Promoter	shore
MACS_peak_128790	chr19:46801131-46802021	62.31	NM_152795	HIF3A	+	Promoter	shore
MACS_peak_128790	chr19:46801131-46802021	62.31	NR_046936	RNU6-66P	-	Promoter	shore
MACS_peak_128905	chr19:47198554-47199049	31.09	NM_001079880	PRKD2	-	Promoter	shore
MACS_peak_129107	chr19:47910969-47911387	43.38	NM_020160	MEIS3	-	Promoter	shore
MACS_peak_129113	chr19:47936888-47937864	159.84	NM_015063	SLC8A2	-	Promoter	shore
MACS_peak_129130	chr19:47988681-47989695	73.16	NR_038452	NAPA-AS1	+	Promoter	shore
MACS_peak_129208	chr19:48221446-48221885	56.56	NM_014601	EHD2	+	Promoter	shore
MACS_peak_129376	chr19:48903442-48904170	35.64	NM_000836	GRIN2D	+	Promoter	shore
MACS_peak_129467	chr19:49165718-49166335	55.55	NM_145807	NTN5	-	Promoter	shore
MACS_peak_129467	chr19:49165718-49166335	55.55	NR_004401	SEC1P	+	Promoter	shore
MACS_peak_129854	chr19:50378517-50379235	68.5	NM_001278159	AKT1S1	-	Promoter	shore
MACS_peak_129855	chr19:50382419-50382777	77.75	NM_024682	TBC1D17	+	Promoter	shore
MACS_peak_129961	chr19:50763532-50764343	129.29	NM_001145809	MYH14	+	Promoter	shore
MACS_peak_130115	chr19:51296795-51297184	77.75	NM_033068	ACPT	+	Promoter	shore
MACS_peak_130136	chr19:51413498-51414101	30.88	NM_004917	KLK4	-	Promoter	shore
MACS_peak_130354	chr19:52695509-52695982	32.47	NR_033500	PPP2R1A	+	Promoter	shore
MACS_peak_130377	chr19:52841933-52842364	42.29	NM_001161427	ZNF610	+	Promoter	shore
MACS_peak_130413	chr19:53089099-53090421	90.59	NM_001172655	ZNF701	+	Promoter	shore
MACS_peak_130444	chr19:53447320-53448022	62.75	NM_001202473	ZNF816-ZNF321P	-	Promoter	shore
MACS_peak_130630	chr19:54387237-54387766	63.22	NM_002739	PRKCG	+	Promoter	shore
MACS_peak_130661	chr19:54497345-54498074	30.09	NM_145815	CACNG6	+	Promoter	shore
MACS_peak_130729	chr19:54707137-54707685	47.06	NM_001013	RPS9	+	Promoter	shore
MACS_peak_130797	chr19:54962388-54962975	31.76	NM_052925	LENG8	+	Promoter	shore
MACS_peak_131029	chr19:55867829-55868653	30.97	NM_001145402	FAM71E2	-	Promoter	shore
MACS_peak_131127	chr19:56168564-56169124	92.11	NM_007279	U2AF2	+	Promoter	shore
MACS_peak_131599	chr19:58695975-58696535	83.79	NM_016325	ZNF274	+	Promoter	shore
MACS_peak_131628	chr19:58838983-58839608	76.94	NM_181846	ZSCAN22	+	Promoter	shore
MACS_peak_134731	chr2:18767466-18768095	47.85	NM_033253	NT5C1B	-	Promoter	shore
MACS_peak_134731	chr2:18767466-18768095	47.85	NM_001199104	NT5C1B-RDH14	-	Promoter	shore
MACS_peak_135434	chr2:25477521-25478074	40.02	NM_175629	DNMT3A	-	Promoter	shore
MACS_peak_135671	chr2:26788077-26788838	33.94	NM_001105519	C2orf70	+	Promoter	shore
MACS_peak_135720	chr2:27011318-27011974	45.99	NM_001809	CENPA	+	Promoter	shore
MACS_peak_135791	chr2:27348070-27349070	61.39	NM_032604	ABHD1	+	Promoter	shore
MACS_peak_135862	chr2:27595956-27596715	65.2	NM_014748	SNX17	+	Promoter	shore
MACS_peak_136431	chr2:32289930-32290495	39.22	NM_014946	SPAST	+	Promoter	shore
MACS_peak_137320	chr2:44060941-44061449	30.31	NM_022436	ABCG5	-	Promoter	shore
MACS_peak_137974	chr2:53996660-53997095	41.97	NM_145863	ASB3	-	Promoter	shore
MACS_peak_137974	chr2:53996660-53997095	41.97	NM_001008708	CHAC2	+	Promoter	shore
MACS_peak_137974	chr2:53996660-53997095	41.97	NM_001164165	GPR75-ASB3	-	Promoter	shore
MACS_peak_138017	chr2:54558331-54558932	64.08	NM_001100396	C2orf73	+	Promoter	shore
MACS_peak_139140	chr2:71297145-71297895	34.5	NM_017567	NAGK	+	Promoter	shore
MACS_peak_139517	chr2:74686892-74687359	86.53	NM_012477	WBP1	+	Promoter	shore
MACS_peak_139517	chr2:74686892-74687359	86.53	NR_037849	INO80B-WBP1	+	Promoter	shore
MACS_peak_139539	chr2:74777190-74777597	104.37	NM_032603	LOXL3	-	Promoter	shore
MACS_peak_139539	chr2:74777190-74777597	104.37	NM_001197260	DOK1	+	Promoter	shore
MACS_peak_140020	chr2:85844251-85844890	60.82	NM_006590	USP39	+	Promoter	shore
MACS_peak_140494	chr2:96876391-96876868	68.52	NR_046322	STARD7-AS1	+	Promoter	shore
MACS_peak_140696	chr2:98262955-98263645	78.32	NM_001862	COX5B	+	Promoter	shore
MACS_peak_141356	chr2:102315960-102316529	74.78	NM_145686	MAP4K4	+	Promoter	shore
MACS_peak_141734	chr2:106363832-106364704	77.07	NM_003581	NCK2	+	Promoter	shore
MACS_peak_141776	chr2:106682471-106683370	74.95	NM_032411	C2orf40	+	Promoter	shore
MACS_peak_141943	chr2:109404278-109404897	35.86	NM_144978	CCDC138	+	Promoter	shore
MACS_peak_143318	chr2:124783289-124784173	33.44	NM_130773	CNTNAP5	+	Promoter	shore
MACS_peak_144111	chr2:131864792-131865718	66.3	NM_001267062	PLEKHB2	+	Promoter	shore
MACS_peak_145859	chr2:172381893-172382517	55	NM_001127383	CYBRD1	+	Promoter	shore
MACS_peak_146006	chr2:174221263-174221884	93.32	NM_145810	CDCA7	+	Promoter	shore
MACS_peak_146965	chr2:198382345-198383204	51.75	NM_199482	MOB4	+	Promoter	shore
MACS_peak_146965	chr2:198382345-198383204	51.75	NM_001202485	HSPE1-MOB4	+	Promoter	shore
MACS_peak_148437	chr2:220044838-220045794	84.28	NM_024293	FAM134A	+	Promoter	shore
MACS_peak_148442	chr2:220072149-220072900	80.17	NM_138802	ZFAND2B	+	Promoter	shore
MACS_peak_150018	chr2:235862172-235862835	52.05	NM_014521	SH3BP4	+	Promoter	shore
MACS_peak_151039	chr2:239345993-239346318	44.96	NM_001040445	ASB1	+	Promoter	shore
MACS_peak_152384	chr20:1163401-1164288	33.31	NM_018354	TMEM74B	-	Promoter	shore
MACS_peak_152411	chr20:1307628-1308345	75.84	NM_080489	SDCBP2	-	Promoter	shore
MACS_peak_152411	chr20:1307628-1308345	75.84	NR_037661	FKBP1A-SDCBP2	-	Promoter	shore
MACS_peak_152411	chr20:1307628-1308345	75.84	NR_040048	SDCBP2-AS1	+	Promoter	shore
MACS_peak_152584	chr20:2676219-2676879	81.21	NM_001110514	EBF4	+	Promoter	shore
MACS_peak_153031	chr20:6034681-6035307	48.06	NM_152611	LRRN4	-	Promoter	shore
MACS_peak_153326	chr20:13203172-13203683	36.38	NM_080826	ISM1	+	Promoter	shore
MACS_peak_153352	chr20:13767624-13768426	55.42	NM_024120	NDUFAF5	+	Promoter	shore
MACS_peak_153734	chr20:18549222-18549968	59.37	NR_015432	LINC00493	+	Promoter	shore
MACS_peak_154026	chr20:21285838-21286208	37.69	NM_012255	XRN2	+	Promoter	shore
MACS_peak_154680	chr20:30227233-30227885	46.26	NM_032609	COX4I2	+	Promoter	shore
MACS_peak_154709	chr20:30411128-30411702	32.49	NM_033118	MYLK2	+	Promoter	shore
MACS_peak_155079	chr20:32253558-32254083	87.87	NM_031231	NECAB3	-	Promoter	shore
MACS_peak_155404	chr20:34208705-34209034	96	NM_003116	SPAG4	+	Promoter	shore
MACS_peak_155748	chr20:36033696-36034627	100.85	NM_005417	SRC	+	Promoter	shore
MACS_peak_159195	chr20:57798132-57798751	42.05	NM_178457	ZNF831	+	Promoter	shore
MACS_peak_160425	chr20:61984192-61984748	46.46	NM_000744	CHRNA4	-	Promoter	shore
MACS_peak_160554	chr20:62341142-62341715	32.55	NM_181485	ZGPAT	+	Promoter	shore
MACS_peak_160645	chr20:62589488-62589982	119.02	NM_020713	ZNF512B	-	Promoter	shore
MACS_peak_162641	chr21:38121760-38122432	120.95	NM_005069	SIM2	+	Promoter	shore
MACS_peak_163054	chr21:40753007-40753402	86.73	NM_004627	WRB	+	Promoter	shore
MACS_peak_164671	chr21:46556239-46556775	86.56	NR_027672	ADARB1	+	Promoter	shore
MACS_peak_164759	chr21:46827350-46827996	67.45	NR_052004	COL18A1-AS2	-	Promoter	shore
MACS_peak_164759	chr21:46827350-46827996	67.45	NM_130445	COL18A1	+	Promoter	shore
MACS_peak_164978	chr21:47567540-47568308	39.2	NM_006657	FTCD	-	Promoter	shore
MACS_peak_165837	chr22:20006074-20006854	33.01	NM_001283106	TANGO2	+	Promoter	shore
MACS_peak_165864	chr22:20069869-20070276	51.94	NM_001190326	DGCR8	+	Promoter	shore
MACS_peak_165933	chr22:20231488-20232168	79.27	NM_023004	RTN4R	-	Promoter	shore
MACS_peak_166076	chr22:21274450-21274966	42.64	NM_005207	CRKL	+	Promoter	shore
MACS_peak_166226	chr22:22290280-22290846	39.15	NM_014634	PPM1F	-	Promoter	shore
MACS_peak_166671	chr22:24989632-24990404	64.19	NM_013430	GGT1	+	Promoter	shore
MACS_peak_167786	chr22:31219717-31220350	35.06	NM_001282741	OSBP2	+	Promoter	shore
MACS_peak_168407	chr22:35696649-35697891	89.71	NM_001135729	TOM1	+	Promoter	shore
MACS_peak_168857	chr22:37495286-37496171	56.29	NM_153609	TMPRSS6	-	Promoter	shore
MACS_peak_168986	chr22:37817295-37817938	82.92	NM_052906	ELFN2	-	Promoter	shore
MACS_peak_169042	chr22:38006484-38006833	52.63	NM_001172688	GGA1	+	Promoter	shore
MACS_peak_169216	chr22:38486574-38487551	50.76	NM_025045	BAIAP2L2	-	Promoter	shore
MACS_peak_169229	chr22:38518337-38520034	216.95	NM_003560	PLA2G6	-	Promoter	shore
MACS_peak_170046	chr22:41699447-41699935	59.5	NM_017590	ZC3H7B	+	Promoter	shore
MACS_peak_170080	chr22:41778794-41779333	62.28	NM_001145398	TEF	+	Promoter	shore
MACS_peak_170149	chr22:42018221-42019063	40.92	NM_001469	XRCC6	+	Promoter	shore
MACS_peak_170202	chr22:42307890-42308426	34.77	NM_001207020	SHISA8	-	Promoter	shore
MACS_peak_171066	chr22:45016702-45017091	44.96	NR_044991	LINC00229	-	Promoter	shore
MACS_peak_171616	chr22:46687061-46687623	52.94	NM_017931	TTC38	+	Promoter	shore
MACS_peak_171853	chr22:47257301-47257818	144.07	NM_001284305	TBC1D22A	+	Promoter	shore
MACS_peak_172971	chr22:50640445-50641223	50.66	NM_031454	SELO	+	Promoter	shore
MACS_peak_173981	chr3:10859147-10859735	31.7	NM_014229	SLC6A11	+	Promoter	shore
MACS_peak_174130	chr3:11612296-11612993	109.37	NM_001128220	VGLL4	-	Promoter	shore
MACS_peak_174658	chr3:13897441-13897971	78.96	NM_004625	WNT7A	-	Promoter	shore
MACS_peak_174676	chr3:14168877-14169392	56.98	NM_024334	TMEM43	+	Promoter	shore
MACS_peak_175987	chr3:38388809-38389522	99.38	NM_005108	XYLB	+	Promoter	shore
MACS_peak_176112	chr3:39852994-39853572	32.26	NM_001284423	MYRIP	+	Promoter	shore
MACS_peak_176134	chr3:40429081-40429794	61.88	NM_001248	ENTPD3	+	Promoter	shore
MACS_peak_176541	chr3:45432098-45433152	119.33	NM_015340	LARS2	+	Promoter	shore
MACS_peak_176780	chr3:47424327-47424821	37.53	NM_015466	PTPN23	+	Promoter	shore
MACS_peak_176866	chr3:47845457-47846229	85.69	NM_014966	DHX30	+	Promoter	shore
MACS_peak_177088	chr3:49030337-49030633	69.05	NM_177939	P4HTM	+	Promoter	shore
MACS_peak_177095	chr3:49047434-49048029	43.66	NM_018031	WDR6	+	Promoter	shore
MACS_peak_177380	chr3:50389428-50389960	78.74	NM_007022	CYB561D2	+	Promoter	shore
MACS_peak_177445	chr3:50605731-50606270	34.58	NM_001171741	C3orf18	-	Promoter	shore
MACS_peak_178310	chr3:58293055-58293542	52.06	NM_001098783	RPP14	+	Promoter	shore
MACS_peak_180020	chr3:99981657-99982036	52.63	NM_001199198	TBC1D23	+	Promoter	shore
MACS_peak_181372	chr3:126244427-126245048	55.23	NM_152889	CHST13	+	Promoter	shore
MACS_peak_181885	chr3:128599104-128599754	34.11	NM_014049	ACAD9	+	Promoter	shore
MACS_peak_182357	chr3:134207253-134207846	50.49	NM_001042384	CEP63	+	Promoter	shore
MACS_peak_182887	chr3:142722416-142723017	56.84	NM_001080415	U2SURP	+	Promoter	shore
MACS_peak_184791	chr3:184033681-184034180	99.93	NM_001194947	EIF4G1	+	Promoter	shore
MACS_peak_184801	chr3:184058009-184058341	69.05	NM_001171093	FAM131A	+	Promoter	shore
MACS_peak_184813	chr3:184081653-184082410	34.14	NM_001278699	POLR2H	+	Promoter	shore
MACS_peak_185845	chr3:194306878-194307369	51.71	NR_047575	TMEM44-AS1	+	Promoter	shore
MACS_peak_186382	chr3:196440380-196440776	37.69	NM_017861	PIGX	+	Promoter	shore
MACS_peak_186416	chr3:196597380-196597941	60.26	NM_152699	SENP5	+	Promoter	shore
MACS_peak_186620	chr3:197519527-197520098	32.66	NM_032773	LRCH3	+	Promoter	shore
MACS_peak_186812	chr4:791231-791792	60.26	NM_006651	CPLX1	-	Promoter	shore
MACS_peak_187174	chr4:2064286-2065183	55.53	NM_178557	NAT8L	+	Promoter	shore
MACS_peak_187222	chr4:2308111-2308942	41.52	NM_020972	ZFYVE28	-	Promoter	shore
MACS_peak_187373	chr4:2821881-2822480	71.79	NM_001145856	SH3BP2	+	Promoter	shore
MACS_peak_187720	chr4:4293515-4294321	105.43	NM_145291	ZBTB49	+	Promoter	shore
MACS_peak_187931	chr4:5571377-5571708	77.75	NM_001166136	EVC2	-	Promoter	shore
MACS_peak_188346	chr4:6913217-6914173	70.72	NM_001113361	TBC1D14	+	Promoter	shore
MACS_peak_188579	chr4:7484911-7485441	122.83	NM_020777	SORCS2	+	Promoter	shore
MACS_peak_188727	chr4:7804269-7805115	86.39	NM_001134647	AFAP1	-	Promoter	shore
MACS_peak_188868	chr4:8156124-8156808	38.06	NM_001130087	ABLIM2	-	Promoter	shore
MACS_peak_188978	chr4:8443282-8443869	44.21	NM_152544	TRMT44	+	Promoter	shore
MACS_peak_189909	chr4:25315127-25315726	31.1	NM_024936	ZCCHC4	+	Promoter	shore
MACS_peak_190600	chr4:39530196-39530776	44.71	NR_047679	UGDH-AS1	+	Promoter	shore
MACS_peak_192307	chr4:83353780-83354379	37.06	NM_021204	ENOPH1	+	Promoter	shore
MACS_peak_193290	chr4:109573088-109573701	36.22	NM_001267818	OSTC	+	Promoter	shore
MACS_peak_196521	chr4:184021834-184022195	37.69	NM_024949	WWC2	+	Promoter	shore
MACS_peak_196632	chr4:184581699-184582275	66.37	NM_021942	TRAPPC11	+	Promoter	shore
MACS_peak_196857	chr4:185571622-185572545	73.13	NM_152683	PRIMPOL	+	Promoter	shore
MACS_peak_197912	chr5:220737-221700	76.87	NM_004168	SDHA	+	Promoter	shore
MACS_peak_198106	chr5:893635-894577	107.33	NM_001166260	TRIP13	+	Promoter	shore
MACS_peak_198218	chr5:1234489-1235528	77.95	NM_182632	SLC6A18	+	Promoter	shore
MACS_peak_199684	chr5:10443273-10443628	69.05	NM_031916	ROPN1L	+	Promoter	shore
MACS_peak_199721	chr5:10567163-10567775	86.18	NM_001164440	ANKRD33B	+	Promoter	shore
MACS_peak_201377	chr5:38559189-38559781	37.49	NR_103553	LIFR-AS1	+	Promoter	shore
MACS_peak_201377	chr5:38559189-38559781	37.49	NM_002310	LIFR	-	Promoter	shore
MACS_peak_202277	chr5:63988746-63989295	40.29	NM_001164442	FAM159B	+	Promoter	shore
MACS_peak_205501	chr5:135266553-135266992	34.76	NM_012159	FBXL21	+	Promoter	shore
MACS_peak_206018	chr5:140582286-140582827	34.45	NM_018931	PCDHB11	+	Promoter	shore
MACS_peak_206398	chr5:145584976-145585703	30.18	NM_018989	RBM27	+	Promoter	shore
MACS_peak_208049	chr5:169011593-169012183	31.59	NM_017785	SPDL1	+	Promoter	shore
MACS_peak_209433	chr5:176960197-176960793	31.26	NM_001190946	FAM193B	-	Promoter	shore
MACS_peak_209636	chr5:177947867-177948613	34.7	NM_173465	COL23A1	-	Promoter	shore
MACS_peak_210046	chr5:179278634-179279053	43.3	NM_001017987	C5orf45	-	Promoter	shore
MACS_peak_210541	chr6:539283-539620	60.67	NM_018303	EXOC2	-	Promoter	shore
MACS_peak_212115	chr6:10723839-10724347	43.24	NM_001165258	TMEM14C	+	Promoter	shore
MACS_peak_212869	chr6:17102788-17103391	79.16	NM_001190766	STMND1	+	Promoter	shore
MACS_peak_213016	chr6:18157973-18158555	38.12	NM_153042	KDM1B	+	Promoter	shore
MACS_peak_213499	chr6:24776490-24777005	56.98	NM_001251989	GMNN	+	Promoter	shore
MACS_peak_214082	chr6:30877609-30878079	39.25	NM_001517	GTF2H4	+	Promoter	shore
MACS_peak_214135	chr6:31127196-31127694	66.3	NM_001077511	TCF19	+	Promoter	shore
MACS_peak_214185	chr6:31601301-31601895	43.73	NM_004638	PRRC2A	+	Promoter	shore
MACS_peak_214321	chr6:32164704-32165354	106.58	NM_004557	NOTCH4	-	Promoter	shore
MACS_peak_214424	chr6:33245853-33246448	113.56	NM_003782	B3GALT4	+	Promoter	shore
MACS_peak_214816	chr6:34859305-34859976	38.82	NM_015245	ANKS1A	+	Promoter	shore
MACS_peak_214952	chr6:35700211-35701467	102.02	NR_027117	LOC285847	-	Promoter	shore
MACS_peak_215097	chr6:36653377-36653885	36.58	NM_001220778	CDKN1A	+	Promoter	shore
MACS_peak_215409	chr6:38683856-38684434	89.98	NM_001206927	DNAH8	+	Promoter	shore
MACS_peak_215577	chr6:40998000-40998367	44.96	NM_173561	UNC5CL	-	Promoter	shore
MACS_peak_215651	chr6:41563462-41564256	43.58	NM_138457	FOXP4	+	Promoter	shore
MACS_peak_215713	chr6:41775959-41776637	44.54	NM_018561	USP49	-	Promoter	shore
MACS_peak_215918	chr6:42990141-42990539	52.63	NM_033112	RRP36	+	Promoter	shore
MACS_peak_215934	chr6:43028786-43029561	50.85	NM_138343	KLC4	+	Promoter	shore
MACS_peak_216082	chr6:43739925-43740441	97.65	NM_001171630	VEGFA	+	Promoter	shore
MACS_peak_216585	chr6:52529943-52530268	77.75	NR_024403	LOC730101	+	Promoter	shore
MACS_peak_217729	chr6:90541206-90541682	38.81	NM_001137668	CASP8AP2	+	Promoter	shore
MACS_peak_219096	chr6:123112643-123113239	43.59	NM_006714	SMPDL3A	+	Promoter	shore
MACS_peak_220760	chr6:151664588-151665040	88.51	NM_144497	AKAP12	+	Promoter	shore
MACS_peak_221423	chr6:158015067-158015693	61.91	NM_153746	ZDHHC14	+	Promoter	shore
MACS_peak_223573	chr6:168937271-168937886	70.27	NM_022138	SMOC2	+	Promoter	shore
MACS_peak_224351	chr7:711534-711984	34	NM_002735	PRKAR1B	-	Promoter	shore
MACS_peak_224677	chr7:1610303-1611190	44.2	NR_021487	PSMG3-AS1	+	Promoter	shore
MACS_peak_224902	chr7:2320934-2321710	63.89	NM_013321	SNX8	-	Promoter	shore
MACS_peak_225601	chr7:4815990-4816681	78.23	NM_014855	AP5Z1	+	Promoter	shore
MACS_peak_226016	chr7:6568003-6568980	82.61	NM_001145118	GRID2IP	-	Promoter	shore
MACS_peak_228823	chr7:47578824-47579266	64.22	NM_022748	TNS3	-	Promoter	shore
MACS_peak_229894	chr7:66206654-66207022	52.63	NM_014504	RABGEF1	+	Promoter	shore
MACS_peak_230549	chr7:73084532-73085008	45.75	NM_001077621	VPS37D	+	Promoter	shore
MACS_peak_230778	chr7:73896956-73897585	47.85	NM_016328	GTF2IRD1	+	Promoter	shore
MACS_peak_231793	chr7:97738036-97738789	34.35	NM_014916	LMTK2	+	Promoter	shore
MACS_peak_231855	chr7:97912716-97913680	70.15	NM_001159491	BRI3	+	Promoter	shore
MACS_peak_232183	chr7:99071698-99072426	60.73	NM_001013258	ZNF789	+	Promoter	shore
MACS_peak_232235	chr7:99614718-99615356	47.22	NM_003439	ZKSCAN1	+	Promoter	shore
MACS_peak_232348	chr7:100205241-100206122	76.35	NM_002593	PCOLCE	+	Promoter	shore
MACS_peak_232382	chr7:100319123-100319980	78.28	NM_000799	EPO	+	Promoter	shore
MACS_peak_232683	chr7:101461763-101462434	51.48	NM_001202545	CUX1	+	Promoter	shore
MACS_peak_232892	chr7:102038022-102038896	50.83	NM_024653	PRKRIP1	+	Promoter	shore
MACS_peak_232892	chr7:102038022-102038896	50.83	NR_038967	LOC100630923	+	Promoter	shore
MACS_peak_233380	chr7:111848064-111848533	53.69	NM_021994	ZNF277	+	Promoter	shore
MACS_peak_233499	chr7:116312648-116313529	76.35	NM_001127500	MET	+	Promoter	shore
MACS_peak_233927	chr7:128096674-128097130	40.31	NM_001098786	HILPDA	+	Promoter	shore
MACS_peak_234938	chr7:138818863-138820127	88.16	NM_024926	TTC26	+	Promoter	shore
MACS_peak_236197	chr7:150949473-150949963	37.81	NM_003078	SMARCD3	-	Promoter	shore
MACS_peak_236298	chr7:151301752-151302112	52.63	NM_024429	PRKAG2	-	Promoter	shore
MACS_peak_240752	chr8:17105675-17106217	47.52	NM_001145152	VPS37A	+	Promoter	shore
MACS_peak_241399	chr8:22103923-22104296	37.69	NM_001722	POLR3D	+	Promoter	shore
MACS_peak_242805	chr8:37964433-37964919	129.87	NM_001105214	ASH2L	+	Promoter	shore
MACS_peak_243097	chr8:41349473-41350305	35.89	NM_001174124	GOLGA7	+	Promoter	shore
MACS_peak_243209	chr8:41734929-41735791	51.56	NM_001142446	ANK1	-	Promoter	shore
MACS_peak_243597	chr8:48102296-48102912	42.24	NR_037168	LOC100287846	+	Promoter	shore
MACS_peak_244332	chr8:57125795-57126392	96.1	NM_024300	CHCHD7	+	Promoter	shore
MACS_peak_244895	chr8:67977736-67978377	53.69	NM_024790	CSPP1	+	Promoter	shore
MACS_peak_247452	chr8:124781786-124782558	64.19	NM_144963	FAM91A1	+	Promoter	shore
MACS_peak_247921	chr8:131371460-131372310	52.31	NM_018482	ASAP1	-	Promoter	shore
MACS_peak_249835	chr8:144350741-144351411	65.38	NM_138465	GLI4	+	Promoter	shore
MACS_peak_249858	chr8:144404424-144404960	41.2	NM_052963	TOP1MT	-	Promoter	shore
MACS_peak_249954	chr8:144654527-144655384	51.87	NM_001100878	MROH6	-	Promoter	shore
MACS_peak_251962	chr9:33819580-33820029	40.85	NM_017811	UBE2R2	+	Promoter	shore
MACS_peak_252039	chr9:34330435-34331306	57.2	NM_147173	NUDT2	+	Promoter	shore
MACS_peak_252055	chr9:34459397-34460151	45.97	NM_012144	DNAI1	+	Promoter	shore
MACS_peak_252217	chr9:35751270-35752165	82.22	NM_001080496	RGP1	+	Promoter	shore
MACS_peak_253935	chr9:90341560-90342196	34.89	NM_001912	CTSL	+	Promoter	shore
MACS_peak_254510	chr9:94664597-94665146	76.88	NM_004560	ROR2	-	Promoter	shore
MACS_peak_255789	chr9:107528391-107528847	96.94	NM_018376	NIPSNAP3B	+	Promoter	shore
MACS_peak_256437	chr9:116173866-116174427	39.49	NM_001278630	C9orf43	+	Promoter	shore
MACS_peak_257854	chr9:129262508-129263301	32.39	NM_033446	MVB12B	+	Promoter	shore
MACS_peak_258076	chr9:130291000-130291807	61.6	NM_001035534	FAM129B	-	Promoter	shore
MACS_peak_258391	chr9:131267974-131268510	47.99	NM_001003722	GLE1	+	Promoter	shore
MACS_peak_258802	chr9:132460690-132461094	37.37	NM_016307	PRRX2	+	Promoter	shore
MACS_peak_259031	chr9:133321096-133322668	214.47	NM_000050	ASS1	+	Promoter	shore
MACS_peak_259885	chr9:136020594-136021251	81.51	NM_001042368	RALGDS	-	Promoter	shore
MACS_peak_261024	chr9:139129121-139129754	61.32	NM_181701	QSOX2	-	Promoter	shore
MACS_peak_261151	chr9:139565624-139567056	189.7	NM_201446	EGFL7	+	Promoter	shore
MACS_peak_261196	chr9:139686950-139687414	39.7	NM_032928	TMEM141	+	Promoter	shore
MACS_peak_261312	chr9:140044019-140045003	134.22	NM_007327	GRIN1	+	Promoter	shore
MACS_peak_261332	chr9:140101176-140101524	52.63	NM_014434	NDOR1	+	Promoter	shore
MACS_peak_261473	chr9:140501725-140503397	98.93	NM_152285	ARRDC1	+	Promoter	shore
MACS_peak_261545	chr9:140685144-140685779	61.15	NM_024757	EHMT1	+	Promoter	shore
MACS_peak_263170	chrX:51488201-51488733	87.03	NM_018094	GSPT2	+	Promoter	shore
MACS_peak_264534	chrX:151808462-151808945	38.31	NM_018558	GABRQ	+	Promoter	shore
MACS_peak_264741	chrX:153084958-153085603	67.54	NM_032512	PDZD4	-	Promoter	shore
MACS_peak_264825	chrX:153609007-153609590	81.26	NM_000117	EMD	+	Promoter	shore
MACS_peak_264883	chrY:2805896-2806705	31.65	NM_003411	ZFY	+	Promoter	shore
MACS_peak_138	chr1:1252621-1253162	62.09	NM_017871	CPSF3L	-	Promoter	shore
MACS_peak_267	chr1:1606487-1607070	44.49	NM_001110781	SLC35E2B	-	Promoter	shore
MACS_peak_267	chr1:1606487-1607070	44.49	NM_033489	CDK11B	-	Promoter	shore
MACS_peak_941	chr1:3711023-3711694	32.98	NM_020710	LRRC47	-	Promoter	shore
MACS_peak_1570	chr1:6199706-6200361	141.09	NM_015557	CHD5	-	Promoter	shore
MACS_peak_1623	chr1:6317941-6318926	81.99	NM_207370	GPR153	-	Promoter	shore
MACS_peak_1703	chr1:6542895-6543298	60.34	NM_001265594	PLEKHG5	-	Promoter	shore
MACS_peak_1758	chr1:6684201-6684987	56.52	NM_001195753	THAP3	+	Promoter	shore
MACS_peak_4256	chr1:17305982-17306368	37.69	NM_002403	MFAP2	-	Promoter	shore
MACS_peak_4632	chr1:19041129-19041646	64.39	NM_013945	PAX7	+	Promoter	shore
MACS_peak_5140	chr1:21550415-21551023	36.52	NM_001113349	ECE1	-	Promoter	shore
MACS_peak_5363	chr1:22454990-22455621	54.45	NM_030761	WNT4	-	Promoter	shore
MACS_peak_6037	chr1:25557212-25557764	40.09	NM_015484	SYF2	-	Promoter	shore
MACS_peak_6736	chr1:29555461-29556119	33.67	NM_001024732	MECR	-	Promoter	shore
MACS_peak_6936	chr1:31190112-31190880	57.78	NM_002379	MATN1	-	Promoter	shore
MACS_peak_7201	chr1:32713093-32713600	30.37	NM_032648	FAM167B	+	Promoter	shore
MACS_peak_7281	chr1:33165550-33166195	170.9	NM_001161708	SYNC	-	Promoter	shore
MACS_peak_7750	chr1:36861396-36861699	52.63	NM_032881	LSM10	-	Promoter	shore
MACS_peak_8124	chr1:39323827-39324408	32.09	NM_022157	RRAGC	-	Promoter	shore
MACS_peak_9663	chr1:53385902-53386245	44.96	NM_001198962	ECHDC2	-	Promoter	shore
MACS_peak_9722	chr1:53702696-53703085	52.63	NM_002370	MAGOH	-	Promoter	shore
MACS_peak_10110	chr1:55351416-55352162	103.84	NM_014762	DHCR24	-	Promoter	shore
MACS_peak_12315	chr1:108022397-108022904	73.35	NM_014917	NTNG1	+	Promoter	shore
MACS_peak_12383	chr1:109503942-109504436	31.15	NM_015127	CLCC1	-	Promoter	shore
MACS_peak_12580	chr1:110764405-110765004	37.06	NM_004978	KCNC4	+	Promoter	shore
MACS_peak_12957	chr1:115321114-115322090	39.67	NM_001102396	SIKE1	-	Promoter	shore
MACS_peak_14209	chr1:155229619-155230267	74.72	NM_005698	SCAMP3	-	Promoter	shore
MACS_peak_14272	chr1:155655784-155656484	31.49	NM_001198903	YY1AP1	-	Promoter	shore
MACS_peak_16317	chr1:184720628-184721290	39.35	NM_025191	EDEM3	-	Promoter	shore
MACS_peak_16570	chr1:193027010-193027686	64.87	NM_015984	UCHL5	-	Promoter	shore
MACS_peak_16760	chr1:200002746-200003412	51.84	NM_205860	NR5A2	+	Promoter	shore
MACS_peak_17656	chr1:205236930-205237466	62.56	NM_014858	TMCC2	+	Promoter	shore
MACS_peak_17676	chr1:205310898-205311231	69.05	NM_001271865	KLHDC8A	-	Promoter	shore
MACS_peak_18210	chr1:212002402-212003095	101.58	NM_014873	LPGAT1	-	Promoter	shore
MACS_peak_18260	chr1:212586671-212587513	316.43	NM_001198862	TMEM206	-	Promoter	shore
MACS_peak_19241	chr1:226372309-226372763	33.72	NM_022735	ACBD3	-	Promoter	shore
MACS_peak_19521	chr1:228222888-228223494	103.47	NM_033131	WNT3A	+	Promoter	shore
MACS_peak_19547	chr1:228342662-228343954	141.93	NM_020435	GJC2	+	Promoter	shore
MACS_peak_19587	chr1:228472834-228473321	31.58	NM_001098623	OBSCN	+	Promoter	shore
MACS_peak_19761	chr1:229476418-229477077	52.35	NM_145257	CCSAP	-	Promoter	shore
MACS_peak_22079	chr1:247091985-247092781	49.51	NM_015446	AHCTF1	-	Promoter	shore
MACS_peak_22325	chr10:344083-344752	45.12	NM_014974	DIP2C	-	Promoter	shore
MACS_peak_23396	chr10:3822367-3822934	99.77	NM_001160125	KLF6	-	Promoter	shore
MACS_peak_23734	chr10:5929436-5929932	51.28	NM_019046	ANKRD16	-	Promoter	shore
MACS_peak_23897	chr10:6620754-6621269	64.59	NM_001242413	PRKCQ	-	Promoter	shore
MACS_peak_27001	chr10:35377782-35378324	34.39	NM_003591	CUL2	-	Promoter	shore
MACS_peak_27585	chr10:44787596-44788494	75.03	NM_001258000	LOC100130539	+	Promoter	shore
MACS_peak_27721	chr10:46968144-46969003	51.75	NM_031912	SYT15	-	Promoter	shore
MACS_peak_28709	chr10:70164543-70165221	38.41	NM_001042417	RUFY2	-	Promoter	shore
MACS_peak_30575	chr10:85995516-85996203	43.97	NM_015613	LRIT1	-	Promoter	shore
MACS_peak_31276	chr10:97319675-97320280	112.24	NM_024991	SORBS1	-	Promoter	shore
MACS_peak_31506	chr10:99159789-99160586	114.4	NM_001284337	RRP12	-	Promoter	shore
MACS_peak_31814	chr10:101822760-101823228	32.79	NM_001308	CPN1	-	Promoter	shore
MACS_peak_32062	chr10:103813813-103814633	111.89	NM_024541	C10orf76	-	Promoter	shore
MACS_peak_32121	chr10:104167787-104168477	154.28	NR_073110	PSD	-	Promoter	shore
MACS_peak_32726	chr10:112630485-112631128	46.87	NR_026932	PDCD4-AS1	-	Promoter	shore
MACS_peak_33621	chr10:120936782-120937573	56.17	NM_006793	PRDX3	-	Promoter	shore
MACS_peak_34077	chr10:123870868-123871529	45.65	NM_206862	TACC2	+	Promoter	shore
MACS_peak_34728	chr10:126837384-126837822	49.01	NM_001329	CTBP2	-	Promoter	shore
MACS_peak_37099	chr11:559503-560377	83.97	NM_173573	C11orf35	-	Promoter	shore
MACS_peak_37633	chr11:2174366-2175296	72.61	NM_001042376	INS-IGF2	-	Promoter	shore
MACS_peak_39282	chr11:18608076-18608974	81.97	NM_001040697	UEVLD	-	Promoter	shore
MACS_peak_39847	chr11:33180787-33181640	40.34	NM_001033506	CSTF3	-	Promoter	shore
MACS_peak_39958	chr11:34195461-34195924	78.42	NM_145804	ABTB2	-	Promoter	shore
MACS_peak_40561	chr11:45166785-45167215	73.93	NR_046338	PRDM11	+	Promoter	shore
MACS_peak_40765	chr11:46401226-46401689	54.24	NM_001199268	DGKZ	+	Promoter	shore
MACS_peak_40796	chr11:46613160-46614515	108.01	NM_001267783	AMBRA1	-	Promoter	shore
MACS_peak_41577	chr11:61097991-61098592	56.84	NM_001923	DDB1	-	Promoter	shore
MACS_peak_41915	chr11:62418380-62419118	59.97	NM_030628	INTS5	-	Promoter	shore
MACS_peak_42316	chr11:64333988-64334405	43.47	NM_018484	SLC22A11	+	Promoter	shore
MACS_peak_42395	chr11:64609164-64609820	66.57	NM_017525	CDC42BPG	-	Promoter	shore
MACS_peak_42589	chr11:65312757-65313288	55.55	NM_001130144	LTBP3	-	Promoter	shore
MACS_peak_42679	chr11:65665007-65665347	96	NM_005438	FOSL1	-	Promoter	shore
MACS_peak_42779	chr11:66048986-66049410	42.88	NM_182553	CNIH2	+	Promoter	shore
MACS_peak_42782	chr11:66055465-66056009	61.81	NM_020470	YIF1A	-	Promoter	shore
MACS_peak_42874	chr11:66357903-66358365	39.85	NM_018219	CCDC87	-	Promoter	shore
MACS_peak_42887	chr11:66403434-66404215	124.49	NM_001198845	RBM14-RBM4	+	Promoter	shore
MACS_peak_43127	chr11:67395368-67395902	150.93	NM_181843	NUDT8	-	Promoter	shore
MACS_peak_44401	chr11:72300377-72301091	68.84	NM_001143839	PDE2A	-	Promoter	shore
MACS_peak_44837	chr11:75904159-75904921	71.96	NM_004626	WNT11	-	Promoter	shore
MACS_peak_44936	chr11:76508620-76509051	91.41	NM_015516	TSKU	+	Promoter	shore
MACS_peak_45002	chr11:76888266-76889052	63.14	NM_001127180	MYO7A	+	Promoter	shore
MACS_peak_45103	chr11:77905987-77906597	70.74	NM_020798	USP35	+	Promoter	shore
MACS_peak_45127	chr11:78125802-78126291	31.46	NM_080491	GAB2	-	Promoter	shore
MACS_peak_45591	chr11:92929439-92929719	69.05	NM_152313	SLC36A4	-	Promoter	shore
MACS_peak_46141	chr11:107728255-107728615	96	NM_017515	SLC35F2	-	Promoter	shore
MACS_peak_50136	chr12:1746380-1746782	37.53	NM_030775	WNT5B	+	Promoter	shore
MACS_peak_51316	chr12:6980070-6980583	64.78	NM_001146316	SPSB2	-	Promoter	shore
MACS_peak_51316	chr12:6980070-6980583	64.78	NM_000365	TPI1	+	Promoter	shore
MACS_peak_51328	chr12:7044442-7045053	42.58	NM_001007026	ATN1	+	Promoter	shore
MACS_peak_51849	chr12:12848056-12848943	62.51	NM_006143	GPR19	-	Promoter	shore
MACS_peak_51908	chr12:13151938-13152717	57	NM_015987	HEBP1	-	Promoter	shore
MACS_peak_53494	chr12:48151252-48151910	45.85	NM_001098531	RAPGEF3	-	Promoter	shore
MACS_peak_53561	chr12:48393450-48393976	71.32	NM_001844	COL2A1	-	Promoter	shore
MACS_peak_53580	chr12:48549046-48549394	44.96	NM_024095	ASB8	-	Promoter	shore
MACS_peak_53617	chr12:49108413-49109085	32.92	NM_001277842	CCNT1	-	Promoter	shore
MACS_peak_53652	chr12:49244852-49245150	77.75	NM_004818	DDX23	-	Promoter	shore
MACS_peak_53986	chr12:51418074-51418652	38.38	NM_001174126	SLC11A2	-	Promoter	shore
MACS_peak_54139	chr12:52442197-52442851	81.81	NM_001202233	NR4A1	+	Promoter	shore
MACS_peak_54382	chr12:53624869-53625493	184.4	NM_001243731	RARG	-	Promoter	shore
MACS_peak_54630	chr12:56209343-56209981	68.16	NR_026723	SARNP	-	Promoter	shore
MACS_peak_54721	chr12:56725399-56725983	44.42	NM_001127460	PAN2	-	Promoter	shore
MACS_peak_54742	chr12:56841738-56842404	51.84	NM_003920	TIMELESS	-	Promoter	shore
MACS_peak_54917	chr12:57939466-57940172	133.96	NM_006400	DCTN2	-	Promoter	shore
MACS_peak_56331	chr12:94852049-94852642	96.58	NM_016122	CCDC41	-	Promoter	shore
MACS_peak_56880	chr12:104233685-104234145	62.31	NM_001031701	NT5DC3	-	Promoter	shore
MACS_peak_57107	chr12:106639295-106640091	43.47	NM_006825	CKAP4	-	Promoter	shore
MACS_peak_57712	chr12:110886246-110887052	37.19	NM_005719	ARPC3	-	Promoter	shore
MACS_peak_58215	chr12:113770311-113770977	73.05	NM_024959	SLC8B1	-	Promoter	shore
MACS_peak_58684	chr12:117482239-117483346	66.98	NM_001168325	TESC	-	Promoter	shore
MACS_peak_59172	chr12:120804131-120804619	92.55	NM_002442	MSI1	-	Promoter	shore
MACS_peak_59188	chr12:120905552-120905996	56.07	NM_003769	SRSF9	-	Promoter	shore
MACS_peak_59671	chr12:122905041-122905663	55.15	NM_002956	CLIP1	-	Promoter	shore
MACS_peak_59796	chr12:123469132-123469541	113.72	NM_020845	PITPNM2	-	Promoter	shore
MACS_peak_59869	chr12:123752491-123753882	86	NM_004642	CDK2AP1	-	Promoter	shore
MACS_peak_60276	chr12:125022222-125022777	60.8	NM_001206654	NCOR2	-	Promoter	shore
MACS_peak_60449	chr12:125471275-125471791	72.38	NM_032656	DHX37	-	Promoter	shore
MACS_peak_60939	chr12:129306932-129307754	47.92	NM_145648	SLC15A4	-	Promoter	shore
MACS_peak_61973	chr12:132903199-132903908	151.48	NM_001122636	GALNT9	-	Promoter	shore
MACS_peak_62173	chr12:133462184-133463087	55.15	NM_001161347	CHFR	-	Promoter	shore
MACS_peak_63162	chr13:26585015-26585626	49.15	NM_016529	ATP8A2	+	Promoter	shore
MACS_peak_63348	chr13:28023223-28023645	36	NM_152912	MTIF3	-	Promoter	shore
MACS_peak_64879	chr13:48667603-48668170	39.09	NM_014166	MED4	-	Promoter	shore
MACS_peak_65006	chr13:50364245-50364629	52.63	NM_002267	KPNA3	-	Promoter	shore
MACS_peak_66666	chr13:96292385-96292880	31.09	NM_198968	DZIP1	-	Promoter	shore
MACS_peak_67308	chr13:101239609-101240422	61.17	NM_001195087	GGACT	-	Promoter	shore
MACS_peak_67944	chr13:109791629-109792111	45.26	NM_001198950	MYO16	+	Promoter	shore
MACS_peak_69071	chr13:113760232-113760786	53.59	NM_001267554	F7	+	Promoter	shore
MACS_peak_69133	chr13:113915333-113915737	37.37	NM_003589	CUL4A	+	Promoter	shore
MACS_peak_69227	chr13:114163160-114163610	40.77	NM_017905	TMCO3	+	Promoter	shore
MACS_peak_69507	chr14:20920867-20921303	64.87	NM_017807	OSGEP	-	Promoter	shore
MACS_peak_69845	chr14:23752410-23753336	36.73	NM_020834	HOMEZ	-	Promoter	shore
MACS_peak_69973	chr14:24608145-24608986	46.79	NM_001281528	PSME1	+	Promoter	shore
MACS_peak_69973	chr14:24608145-24608986	46.79	NM_016049	EMC9	-	Promoter	shore
MACS_peak_70031	chr14:24799894-24800607	83.71	NM_001198592	ADCY4	-	Promoter	shore
MACS_peak_70540	chr14:35340618-35341575	64.18	NM_013448	BAZ1A	-	Promoter	shore
MACS_peak_72492	chr14:69862914-69863549	41.02	NM_004450	ERH	-	Promoter	shore
MACS_peak_73184	chr14:75641287-75641884	57.17	NM_006827	TMED10	-	Promoter	shore
MACS_peak_74056	chr14:89626574-89627011	41.8	NM_005197	FOXN3	-	Promoter	shore
MACS_peak_74303	chr14:91086312-91086871	33.36	NM_001010854	TTC7B	-	Promoter	shore
MACS_peak_75144	chr14:95621329-95621812	84.5	NM_177438	DICER1	-	Promoter	shore
MACS_peak_75911	chr14:100139137-100139752	55.71	NM_001127258	HHIPL1	+	Promoter	shore
MACS_peak_76076	chr14:100770765-100771448	38.12	NM_001039355	SLC25A29	-	Promoter	shore
MACS_peak_76640	chr14:102479789-102480602	54.69	NM_001376	DYNC1H1	+	Promoter	shore
MACS_peak_76878	chr14:103393369-103394161	37.92	NM_030943	AMN	+	Promoter	shore
MACS_peak_76892	chr14:103427684-103428663	50.65	NM_006035	CDC42BPB	-	Promoter	shore
MACS_peak_77507	chr14:105396251-105396894	90.87	NM_138790	PLD4	+	Promoter	shore
MACS_peak_78208	chr15:26104860-26105835	63	NM_024490	ATP10A	-	Promoter	shore
MACS_peak_79280	chr15:34874051-34874399	52.63	NR_027410	GOLGA8B	-	Promoter	shore
MACS_peak_79288	chr15:35044916-35045633	36.23	NM_020660	GJD2	-	Promoter	shore
MACS_peak_79484	chr15:38855668-38856215	34.09	NM_005739	RASGRP1	-	Promoter	shore
MACS_peak_79627	chr15:40580859-40581313	47.6	NM_004573	PLCB2	-	Promoter	shore
MACS_peak_79800	chr15:41405780-41406880	61.34	NM_017553	INO80	-	Promoter	shore
MACS_peak_79881	chr15:41835270-41835911	34.6	NM_015540	RPAP1	-	Promoter	shore
MACS_peak_79938	chr15:42118398-42119610	98.6	NM_001265611	MAPKBP1	+	Promoter	shore
MACS_peak_80180	chr15:43619799-43620474	32.77	NM_014793	LCMT2	-	Promoter	shore
MACS_peak_82000	chr15:65280042-65280432	37.69	NM_001127889	SPG21	-	Promoter	shore
MACS_peak_82244	chr15:66788102-66788469	125.29	NM_006049	SNAPC5	-	Promoter	shore
MACS_peak_83166	chr15:74418489-74418866	44.96	NR_027073	LOC283731	-	Promoter	shore
MACS_peak_83364	chr15:75499490-75499971	93.48	NM_015492	C15orf39	+	Promoter	shore
MACS_peak_84943	chr15:90356293-90356799	107.97	NM_001150	ANPEP	-	Promoter	shore
MACS_peak_84983	chr15:90608217-90609699	139.53	NM_198526	ZNF710	+	Promoter	shore
MACS_peak_86513	chr15:101789504-101790252	46.34	NM_014918	CHSY1	-	Promoter	shore
MACS_peak_86661	chr15:102262350-102262882	35.02	NM_152334	TARSL2	-	Promoter	shore
MACS_peak_87530	chr16:2833936-2834619	44.22	NM_152891	PRSS33	-	Promoter	shore
MACS_peak_87986	chr16:4302325-4303163	46.97	NR_039999	LOC100507501	-	Promoter	shore
MACS_peak_88149	chr16:4800887-4801689	61.96	NM_021646	ZNF500	-	Promoter	shore
MACS_peak_89525	chr16:12895907-12896709	61.96	NM_001099455	CPPED1	-	Promoter	shore
MACS_peak_89806	chr16:15742883-15743375	44.47	NM_001143979	NDE1	+	Promoter	shore
MACS_peak_90505	chr16:22384511-22385044	34.95	NM_001802	CDR2	-	Promoter	shore
MACS_peak_91590	chr16:30565365-30566002	40.89	NM_001172679	ZNF764	-	Promoter	shore
MACS_peak_91701	chr16:31007139-31008242	114.78	NM_052874	STX1B	-	Promoter	shore
MACS_peak_91723	chr16:31104394-31105188	114.74	NM_206824	VKORC1	-	Promoter	shore
MACS_peak_91740	chr16:31151338-31152205	63.91	NM_001258291	PRSS36	-	Promoter	shore
MACS_peak_91750	chr16:31212785-31213273	51.97	NM_145182	PYCARD	-	Promoter	shore
MACS_peak_91750	chr16:31212785-31213273	51.97	NR_102400	C16orf98	+	Promoter	shore
MACS_peak_91825	chr16:31517723-31518514	107.01	NM_022744	C16orf58	-	Promoter	shore
MACS_peak_92207	chr16:48397806-48398589	50.34	NM_003031	SIAH1	-	Promoter	shore
MACS_peak_92420	chr16:49886661-49887391	53.89	NM_001271620	ZNF423	-	Promoter	shore
MACS_peak_93924	chr16:66863758-66864246	59.5	NM_003905	NAE1	-	Promoter	shore
MACS_peak_94165	chr16:67999700-68000340	91.2	NM_001145964	SLC12A4	-	Promoter	shore
MACS_peak_94169	chr16:68012010-68013329	117.76	NM_022357	DPEP3	-	Promoter	shore
MACS_peak_95027	chr16:73089280-73090016	41	NM_001164766	ZFHX3	-	Promoter	shore
MACS_peak_95483	chr16:75679046-75679906	78.04	NM_001130089	KARS	-	Promoter	shore
MACS_peak_97947	chr16:87348633-87349043	51.64	NM_001195125	C16orf95	-	Promoter	shore
MACS_peak_97988	chr16:87440084-87440937	167.13	NM_015144	ZCCHC14	-	Promoter	shore
MACS_peak_98181	chr16:87945665-87946708	120.38	NM_001739	CA5A	-	Promoter	shore
MACS_peak_98211	chr16:88021989-88022537	69.08	NM_001173539	BANP	+	Promoter	shore
MACS_peak_98435	chr16:88715481-88716329	93.61	NM_000101	CYBA	-	Promoter	shore
MACS_peak_98445	chr16:88750632-88751587	77.48	NM_178310	SNAI3	-	Promoter	shore
MACS_peak_98445	chr16:88750632-88751587	77.48	NR_024399	SNAI3-AS1	+	Promoter	shore
MACS_peak_98806	chr16:89765337-89766314	50.76	NM_152339	SPATA2L	-	Promoter	shore
MACS_peak_98974	chr17:28177-28538	44.96	NM_003585	DOC2B	-	Promoter	shore
MACS_peak_99493	chr17:1418082-1418723	60.65	NM_016532	INPP5K	-	Promoter	shore
MACS_peak_99708	chr17:1942473-1944008	114.65	NM_001383	DPH1	+	Promoter	shore
MACS_peak_100425	chr17:4437310-4437619	60.67	NM_001124758	SPNS2	+	Promoter	shore
MACS_peak_101103	chr17:7515725-7516209	59.89	NM_004860	FXR2	-	Promoter	shore
MACS_peak_101268	chr17:8077773-8078371	31.15	NM_183065	TMEM107	-	Promoter	shore
MACS_peak_101660	chr17:9546246-9546810	67.51	NM_145054	WDR16	+	Promoter	shore
MACS_peak_102278	chr17:14108727-14109308	44.64	NM_001303	COX10	+	Promoter	shore
MACS_peak_102846	chr17:17695260-17695988	67.68	NM_030665	RAI1	+	Promoter	shore
MACS_peak_102889	chr17:17873204-17873824	77.44	NM_001082968	TOM1L2	-	Promoter	shore
MACS_peak_103112	chr17:19263377-19264068	85.87	NM_001243473	B9D1	-	Promoter	shore
MACS_peak_103783	chr17:27069258-27069673	36.52	NM_178170	NEK8	+	Promoter	shore
MACS_peak_104504	chr17:33445423-33445766	52.63	NM_002878	RAD51D	-	Promoter	shore
MACS_peak_104504	chr17:33445423-33445766	52.63	NR_037714	RAD51L3-RFFL	-	Promoter	shore
MACS_peak_104585	chr17:34120926-34122011	74.71	NM_001032278	MMP28	-	Promoter	shore
MACS_peak_104775	chr17:35765562-35766077	36.11	NM_198839	ACACA	-	Promoter	shore
MACS_peak_105023	chr17:37330721-37331223	30.67	NM_000723	CACNB1	-	Promoter	shore
MACS_peak_105561	chr17:40072905-40073586	71.69	NM_001096	ACLY	-	Promoter	shore
MACS_peak_105605	chr17:40257630-40258030	96	NM_024119	DHX58	-	Promoter	shore
MACS_peak_105763	chr17:40947914-40948641	139.97	NM_032387	WNK4	+	Promoter	shore
MACS_peak_107726	chr17:56563423-56563937	49.76	NM_001080439	HSF5	-	Promoter	shore
MACS_peak_107907	chr17:57968282-57969024	53.06	NM_001193612	TUBD1	-	Promoter	shore
MACS_peak_108326	chr17:61902341-61902927	73.06	NM_017647	FTSJ3	-	Promoter	shore
MACS_peak_108556	chr17:63531464-63532104	40.7	NM_004655	AXIN2	-	Promoter	shore
MACS_peak_108852	chr17:65359989-65360535	34.15	NM_002816	PSMD12	-	Promoter	shore
MACS_peak_109974	chr17:72731374-72732463	116.05	NM_175738	RAB37	+	Promoter	shore
MACS_peak_110112	chr17:73147754-73148238	31.77	NM_016185	HN1	-	Promoter	shore
MACS_peak_110191	chr17:73494102-73496312	144.91	NM_014738	KIAA0195	+	Promoter	shore
MACS_peak_110331	chr17:73885309-73885942	35.06	NM_001256124	TRIM65	-	Promoter	shore
MACS_peak_110337	chr17:73899580-73900137	33.48	NM_032478	MRPL38	-	Promoter	shore
MACS_peak_110361	chr17:73973211-73973835	77.04	NM_001185039	ACOX1	-	Promoter	shore
MACS_peak_110370	chr17:74000751-74001858	86.28	NM_001258	CDK3	+	Promoter	shore
MACS_peak_110370	chr17:74000751-74001858	86.28	NR_037709	TEN1-CDK3	+	Promoter	shore
MACS_peak_110441	chr17:74234638-74235406	57.78	NM_052916	RNF157	-	Promoter	shore
MACS_peak_110478	chr17:74347428-74347885	40.23	NM_002766	PRPSAP1	-	Promoter	shore
MACS_peak_110721	chr17:75135303-75135751	40.93	NM_001204410	SEC14L1	+	Promoter	shore
MACS_peak_111047	chr17:76097976-76098886	102.82	NM_001142640	TNRC6C	+	Promoter	shore
MACS_peak_111598	chr17:77458149-77458553	52.23	NM_001082575	RBFOX3	-	Promoter	shore
MACS_peak_112479	chr17:79911693-79912472	57	NM_178493	NOTUM	-	Promoter	shore
MACS_peak_112571	chr17:80169337-80169703	77.75	NM_198082	CCDC57	-	Promoter	shore
MACS_peak_113019	chr18:656009-656574	33.01	NM_001012716	C18orf56	-	Promoter	shore
MACS_peak_114700	chr18:19178026-19178738	48.65	NM_052911	ESCO1	-	Promoter	shore
MACS_peak_114973	chr18:21164244-21164879	47.43	NM_000271	NPC1	-	Promoter	shore
MACS_peak_115595	chr18:32955612-32956178	32.95	NM_145756	ZNF396	-	Promoter	shore
MACS_peak_118159	chr18:72263537-72264056	72.06	NR_024484	LINC00909	-	Promoter	shore
MACS_peak_118736	chr18:74629316-74629954	152.94	NM_007345	ZNF236	+	Promoter	shore
MACS_peak_119540	chr18:77462354-77462749	69.05	NM_004715	CTDP1	+	Promoter	shore
MACS_peak_119704	chr18:78003105-78003588	181.28	NM_032510	PARD6G	-	Promoter	shore
MACS_peak_120271	chr19:1825677-1826167	37.81	NM_020695	REXO1	-	Promoter	shore
MACS_peak_120375	chr19:2148283-2149050	45.17	NM_003938	AP3D1	-	Promoter	shore
MACS_peak_120949	chr19:3800807-3801370	33.13	NM_002378	MATK	-	Promoter	shore
MACS_peak_120957	chr19:3817829-3818525	31.69	NM_015174	ZFR2	-	Promoter	shore
MACS_peak_121037	chr19:4031197-4032140	114.88	NM_015897	PIAS4	+	Promoter	shore
MACS_peak_121167	chr19:4369966-4370838	130.45	NM_001199944	SH3GL1	-	Promoter	shore
MACS_peak_121210	chr19:4481631-4482148	35.98	NM_032631	HDGFRP2	+	Promoter	shore
MACS_peak_121367	chr19:4939552-4940764	119.69	NM_013282	UHRF1	+	Promoter	shore
MACS_peak_121445	chr19:5139621-5140183	33.19	NM_015015	KDM4B	+	Promoter	shore
MACS_peak_121477	chr19:5234781-5235368	58.01	NM_130853	PTPRS	-	Promoter	shore
MACS_peak_121639	chr19:5659185-5660154	76.42	NM_002967	SAFB	+	Promoter	shore
MACS_peak_121727	chr19:5902520-5903150	54.53	NM_001193375	NDUFA11	-	Promoter	shore
MACS_peak_122195	chr19:7743210-7743845	83.74	NM_174918	C19orf59	+	Promoter	shore
MACS_peak_122279	chr19:8026249-8026876	84.58	NM_001419	ELAVL1	-	Promoter	shore
MACS_peak_122525	chr19:9268467-9269043	143.88	NM_020933	ZNF317	+	Promoter	shore
MACS_peak_122657	chr19:10228854-10230134	51.68	NM_003755	EIF3G	-	Promoter	shore
MACS_peak_122713	chr19:10432933-10433391	79.03	NM_133452	RAVER1	-	Promoter	shore
MACS_peak_122863	chr19:10979501-10980537	78.17	NM_001136482	C19orf38	+	Promoter	shore
MACS_peak_123040	chr19:11490365-11490833	46.41	NM_000121	EPOR	-	Promoter	shore
MACS_peak_123130	chr19:11847896-11848524	54.68	NM_001080493	ZNF823	-	Promoter	shore
MACS_peak_123354	chr19:13041898-13042579	38.24	NM_004461	FARSA	-	Promoter	shore
MACS_peak_123355	chr19:13053636-13054857	78.31	NM_004343	CALR	+	Promoter	shore
MACS_peak_123565	chr19:13913752-13914493	73.74	NM_023072	ZSWIM4	+	Promoter	shore
MACS_peak_123612	chr19:14060057-14060867	61.38	NM_001146255	PODNL1	-	Promoter	shore
MACS_peak_123734	chr19:14590064-14590336	77.75	NM_005716	GIPC1	-	Promoter	shore
MACS_peak_124122	chr19:16580672-16581446	44.75	NM_001258376	EPS15L1	-	Promoter	shore
MACS_peak_124447	chr19:17648611-17649116	36.78	NM_173544	FAM129C	+	Promoter	shore
MACS_peak_124465	chr19:17716089-17716461	77.75	NM_001080421	UNC13A	-	Promoter	shore
MACS_peak_124640	chr19:18276705-18277390	94.37	NM_005027	PIK3R2	+	Promoter	shore
MACS_peak_124666	chr19:18341881-18342320	90.29	NM_000923	PDE4C	-	Promoter	shore
MACS_peak_124993	chr19:19312102-19312879	63.81	NM_003721	RFXANK	+	Promoter	shore
MACS_peak_124993	chr19:19312102-19312879	63.81	NM_176880	NR2C2AP	-	Promoter	shore
MACS_peak_125029	chr19:19429640-19430398	58.5	NM_172231	SUGP1	-	Promoter	shore
MACS_peak_126903	chr19:36363328-36364169	79.61	NM_005166	APLP1	+	Promoter	shore
MACS_peak_127301	chr19:38805532-38806055	56.26	NM_001145463	YIF1B	-	Promoter	shore
MACS_peak_127312	chr19:38850145-38850678	41.41	NM_021185	CATSPERG	+	Promoter	shore
MACS_peak_127320	chr19:38873694-38874284	123.18	NM_002812	PSMD8	+	Promoter	shore
MACS_peak_127330	chr19:38907593-38908353	45.6	NM_001146203	RASGRP4	-	Promoter	shore
MACS_peak_127340	chr19:38941732-38942211	45.5	NM_000540	RYR1	+	Promoter	shore
MACS_peak_127782	chr19:40908193-40908806	30.35	NM_181882	PRX	-	Promoter	shore
MACS_peak_127859	chr19:41195203-41195677	38.96	NM_004756	NUMBL	-	Promoter	shore
MACS_peak_128138	chr19:42727050-42727556	50.43	NM_133444	ZNF526	+	Promoter	shore
MACS_peak_128146	chr19:42744008-42744598	132.32	NM_019884	GSK3A	-	Promoter	shore
MACS_peak_128530	chr19:45679763-45680625	85	NM_001270893	TRAPPC6A	-	Promoter	shore
MACS_peak_128570	chr19:45826203-45826626	35.92	NM_001824	CKM	-	Promoter	shore
MACS_peak_128690	chr19:46279709-46280165	54.9	NM_001081563	DMPK	-	Promoter	shore
MACS_peak_128891	chr19:47136758-47137341	38.06	NM_033258	GNG8	-	Promoter	shore
MACS_peak_128927	chr19:47247868-47248418	61.26	NM_013403	STRN4	-	Promoter	shore
MACS_peak_129359	chr19:48864904-48865488	58.26	NM_018273	TMEM143	-	Promoter	shore
MACS_peak_129453	chr19:49113803-49114537	113.36	NM_017708	FAM83E	-	Promoter	shore
MACS_peak_129457	chr19:49119906-49120501	88.05	NM_000979	RPL18	-	Promoter	shore
MACS_peak_129458	chr19:49125083-49125560	38.74	NM_020126	SPHK2	+	Promoter	shore
MACS_peak_129624	chr19:49645232-49646055	54.03	NM_003660	PPFIA3	+	Promoter	shore
MACS_peak_130024	chr19:50959980-50960703	68.09	NM_004533	MYBPC2	+	Promoter	shore
MACS_peak_130120	chr19:51305603-51306066	46.83	NM_199249	C19orf48	-	Promoter	shore
MACS_peak_130120	chr19:51305603-51306066	46.83	NR_003069	SNORD88C	-	Promoter	shore
MACS_peak_130351	chr19:52672380-52673407	48.04	NM_001102657	ZNF836	-	Promoter	shore
MACS_peak_130687	chr19:54604776-54605769	68.15	NM_001282349	OSCAR	-	Promoter	shore
MACS_peak_130690	chr19:54617396-54617715	167.39	NM_013342	TFPT	-	Promoter	shore
MACS_peak_131010	chr19:55812279-55813169	68.87	NM_032430	BRSK1	+	Promoter	shore
MACS_peak_131325	chr19:57131228-57131692	69.95	NM_021216	ZNF71	+	Promoter	shore
MACS_peak_131725	chr2:286724-287198	38.96	NM_001002919	FAM150B	-	Promoter	shore
MACS_peak_132698	chr2:3380037-3380797	58.35	NM_003310	TSSC1	-	Promoter	shore
MACS_peak_133177	chr2:7056663-7057414	80.17	NR_033997	RNF144A-AS1	-	Promoter	shore
MACS_peak_135274	chr2:24580695-24581281	31.81	NM_147152	ITSN2	-	Promoter	shore
MACS_peak_135615	chr2:26566901-26567935	136.84	NM_153835	GPR113	-	Promoter	shore
MACS_peak_135908	chr2:27883839-27884389	84.92	NM_014860	SUPT7L	-	Promoter	shore
MACS_peak_136066	chr2:29091471-29091974	43.62	NM_017910	TRMT61B	-	Promoter	shore
MACS_peak_138124	chr2:55494924-55495460	70.29	NM_001005369	MTIF2	-	Promoter	shore
MACS_peak_138807	chr2:66671478-66671948	53.59	NM_002398	MEIS1	+	Promoter	shore
MACS_peak_140007	chr2:85787350-85787825	32.34	NM_001142269	GGCX	-	Promoter	shore
MACS_peak_140127	chr2:86331425-86331896	32.6	NM_015425	POLR1A	-	Promoter	shore
MACS_peak_140334	chr2:95535374-95536025	34.05	NR_037597	LOC442028	-	Promoter	shore
MACS_peak_140502	chr2:96929055-96929525	32.66	NM_001193304	TMEM127	-	Promoter	shore
MACS_peak_143155	chr2:122040328-122041001	58.09	NM_014553	TFCP2L1	-	Promoter	shore
MACS_peak_143474	chr2:127816319-127816918	104.34	NM_139343	BIN1	-	Promoter	shore
MACS_peak_143971	chr2:130936816-130937426	49.22	NM_017751	SMPD4	-	Promoter	shore
MACS_peak_144072	chr2:131719041-131719670	41.4	NM_032995	ARHGEF4	+	Promoter	shore
MACS_peak_145957	chr2:173599725-173600216	37.74	NR_026995	RAPGEF4-AS1	-	Promoter	shore
MACS_peak_147581	chr2:207022522-207023200	71.96	NM_001199984	NDUFS1	-	Promoter	shore
MACS_peak_147735	chr2:208888012-208888780	45.11	NM_001080475	PLEKHM3	-	Promoter	shore
MACS_peak_149388	chr2:232377604-232378473	45.19	NR_024079	LINC00471	-	Promoter	shore
MACS_peak_149462	chr2:232644668-232645172	36.85	NM_002601	PDE6D	-	Promoter	shore
MACS_peak_150814	chr2:238598985-238599595	49.22	NM_001137550	LRRFIP1	+	Promoter	shore
MACS_peak_151269	chr2:240151648-240152610	76.95	NM_006037	HDAC4	-	Promoter	shore
MACS_peak_151590	chr2:241074260-241074953	78.04	NM_001163424	MYEOV2	-	Promoter	shore
MACS_peak_152600	chr20:2778630-2779733	86.58	NM_019609	CPXM1	-	Promoter	shore
MACS_peak_152740	chr20:3660092-3661026	72.31	NM_025220	ADAM33	-	Promoter	shore
MACS_peak_152829	chr20:4152108-4152740	47.64	NM_001270691	SMOX	+	Promoter	shore
MACS_peak_155236	chr20:33145301-33145922	35.75	NM_181509	MAP1LC3A	+	Promoter	shore
MACS_peak_155918	chr20:37062173-37062828	66.66	NR_003018	SNORA71D	-	Promoter	shore
MACS_peak_155918	chr20:37062173-37062828	66.66	NR_015366	SNHG17	-	Promoter	shore
MACS_peak_156694	chr20:44538797-44539398	64.08	NM_006227	PLTP	-	Promoter	shore
MACS_peak_156762	chr20:44827810-44828537	60.8	NM_021248	CDH22	-	Promoter	shore
MACS_peak_157072	chr20:46412403-46413039	68.34	NM_001161841	SULF2	-	Promoter	shore
MACS_peak_157857	chr20:50107713-50108278	59.91	NM_001258295	NFATC2	-	Promoter	shore
MACS_peak_158986	chr20:57088330-57088885	46.53	NM_153360	APCDD1L	-	Promoter	shore
MACS_peak_160270	chr20:61568036-61568508	32.53	NM_033081	DIDO1	-	Promoter	shore
MACS_peak_160317	chr20:61694152-61694767	30.25	NR_033370	LOC63930	+	Promoter	shore
MACS_peak_160552	chr20:62335887-62336707	48.04	NM_001267549	ARFRP1	-	Promoter	shore
MACS_peak_160571	chr20:62396233-62397055	60.53	NM_025224	ZBTB46	-	Promoter	shore
MACS_peak_160643	chr20:62584753-62585425	103.98	NR_027287	UCKL1-AS1	+	Promoter	shore
MACS_peak_160643	chr20:62584753-62585425	103.98	NM_017859	UCKL1	-	Promoter	shore
MACS_peak_160679	chr20:62668295-62668670	77.75	NR_027687	LINC00176	+	Promoter	shore
MACS_peak_162148	chr21:35012292-35012798	36.71	NM_145858	CRYZL1	-	Promoter	shore
MACS_peak_163028	chr21:40553634-40554122	44.78	NR_049728	PSMG1	-	Promoter	shore
MACS_peak_164166	chr21:45146712-45147350	47.22	NM_003681	PDXK	+	Promoter	shore
MACS_peak_164410	chr21:45810611-45811056	48.39	NR_038257	TRPM2	+	Promoter	shore
MACS_peak_164547	chr21:46219883-46220729	46.5	NM_001202489	UBE2G2	-	Promoter	shore
MACS_peak_164552	chr21:46234460-46235044	81.16	NM_006936	SUMO3	-	Promoter	shore
MACS_peak_164592	chr21:46349056-46349861	97.73	NR_038316	ITGB2-AS1	+	Promoter	shore
MACS_peak_164797	chr21:46961135-46961539	114.59	NM_001205206	SLC19A1	-	Promoter	shore
MACS_peak_165165	chr22:17588130-17588839	76.57	NM_014339	IL17RA	+	Promoter	shore
MACS_peak_165803	chr22:19928058-19928992	72.31	NM_001282512	TXNRD2	-	Promoter	shore
MACS_peak_166334	chr22:23436208-23436844	68.34	NM_002073	GNAZ	+	Promoter	shore
MACS_peak_166334	chr22:23436208-23436844	68.34	NM_014433	RTDR1	-	Promoter	shore
MACS_peak_166824	chr22:25754272-25754997	47.8	NM_001135772	LRP5L	-	Promoter	shore
MACS_peak_166998	chr22:26934620-26935230	49.22	NM_003595	TPST2	-	Promoter	shore
MACS_peak_167583	chr22:30123536-30124044	89.97	NM_182527	CABP7	+	Promoter	shore
MACS_peak_167609	chr22:30232209-30232635	50.11	NM_032204	ASCC2	-	Promoter	shore
MACS_peak_167932	chr22:32025198-32025990	37.92	NM_014338	PISD	-	Promoter	shore
MACS_peak_168820	chr22:37418382-37418895	36.25	NM_021126	MPST	+	Promoter	shore
MACS_peak_169286	chr22:38667121-38668006	62.65	NM_001195072	TMEM184B	-	Promoter	shore
MACS_peak_170371	chr22:42908449-42909091	53.61	NR_027786	SERHL	+	Promoter	shore
MACS_peak_170371	chr22:42908449-42909091	53.61	NM_015703	RRP7A	-	Promoter	shore
MACS_peak_170512	chr22:43408598-43409221	48.28	NM_001184970	PACSIN2	-	Promoter	shore
MACS_peak_170654	chr22:43737654-43738056	52.43	NM_173050	SCUBE1	-	Promoter	shore
MACS_peak_171600	chr22:46643846-46644367	64	NM_207327	CDPF1	-	Promoter	shore
MACS_peak_171663	chr22:46783374-46784287	95.09	NM_014246	CELSR1	-	Promoter	shore
MACS_peak_172983	chr22:50680945-50681502	33.48	NM_020461	TUBGCP6	-	Promoter	shore
MACS_peak_173031	chr22:50842991-50843666	32.77	NM_001242898	PPP6R2	+	Promoter	shore
MACS_peak_173815	chr3:10066451-10067076	35.52	NR_002786	CIDECP	-	Promoter	shore
MACS_peak_174928	chr3:15467303-15467855	40.09	NM_152396	METTL6	-	Promoter	shore
MACS_peak_176252	chr3:42243208-42243521	60.67	NM_014965	TRAK1	+	Promoter	shore
MACS_peak_176444	chr3:44516989-44517608	62.51	NM_181489	ZNF445	-	Promoter	shore
MACS_peak_176638	chr3:46505123-46505889	71.63	NM_001199149	LTF	-	Promoter	shore
MACS_peak_176970	chr3:48469695-48470192	118.55	NM_001130082	PLXNB1	-	Promoter	shore
MACS_peak_177378	chr3:50386875-50387491	102.24	NM_006545	NPRL2	-	Promoter	shore
MACS_peak_178151	chr3:56834572-56835216	98.93	NM_019555	ARHGEF3	-	Promoter	shore
MACS_peak_179462	chr3:77145720-77146235	72.49	NM_002942	ROBO2	+	Promoter	shore
MACS_peak_181910	chr3:128710183-128710828	34.38	NM_020741	KIAA1257	-	Promoter	shore
MACS_peak_182152	chr3:130463308-130464057	65.98	NM_014602	PIK3R4	-	Promoter	shore
MACS_peak_183428	chr3:156531552-156531888	44.96	NR_038387	LINC00886	-	Promoter	shore
MACS_peak_186971	chr4:1387569-1388021	71.31	NM_175918	CRIPAK	+	Promoter	shore
MACS_peak_187067	chr4:1735489-1736250	72.04	NM_006342	TACC3	+	Promoter	shore
MACS_peak_187279	chr4:2462795-2463604	105.12	NM_001193282	LOC402160	+	Promoter	shore
MACS_peak_187564	chr4:3508225-3509119	43.82	NM_002337	LRPAP1	-	Promoter	shore
MACS_peak_187719	chr4:4290344-4290635	52.63	NM_017816	LYAR	-	Promoter	shore
MACS_peak_188407	chr4:7067520-7068157	60.98	NM_025196	GRPEL1	-	Promoter	shore
MACS_peak_189030	chr4:8586688-8587340	74.34	NR_045511	GPR78	+	Promoter	shore
MACS_peak_189172	chr4:10019200-10019733	48.23	NM_020041	SLC2A9	-	Promoter	shore
MACS_peak_189713	chr4:21949351-21949677	77.75	NM_147182	KCNIP4	-	Promoter	shore
MACS_peak_191233	chr4:53616281-53616776	37.46	NM_024534	ERVMER34-1	-	Promoter	shore
MACS_peak_192359	chr4:83718338-83718898	60.35	NM_024906	SCD5	-	Promoter	shore
MACS_peak_193305	chr4:109682613-109683258	53.38	NM_001146627	ETNPPL	-	Promoter	shore
MACS_peak_193358	chr4:110621883-110622495	36.28	NM_032992	CASP6	-	Promoter	shore
MACS_peak_194016	chr4:129206281-129206740	47.17	NM_006320	PGRMC2	-	Promoter	shore
MACS_peak_195572	chr4:166032154-166032575	43.13	NM_001100389	TMEM192	-	Promoter	shore
MACS_peak_198300	chr5:1481426-1482476	176.16	NM_024830	LPCAT1	-	Promoter	shore
MACS_peak_199646	chr5:10248410-10249367	98.5	NM_001258389	FAM173B	-	Promoter	shore
MACS_peak_201283	chr5:37247865-37248750	62.65	NM_023073	C5orf42	-	Promoter	shore
MACS_peak_202529	chr5:68663629-68663913	60.67	NM_001015892	TAF9	-	Promoter	shore
MACS_peak_202529	chr5:68663629-68663913	60.67	NM_001015891	AK6	-	Promoter	shore
MACS_peak_203081	chr5:78278694-78279240	77.2	NM_000046	ARSB	-	Promoter	shore
MACS_peak_204404	chr5:115907724-115908127	60.34	NM_020796	SEMA6A	-	Promoter	shore
MACS_peak_204738	chr5:125929709-125930265	39.82	NM_001201377	ALDH7A1	-	Promoter	shore
MACS_peak_204987	chr5:131561992-131562905	95.09	NM_004199	P4HA2	-	Promoter	shore
MACS_peak_206155	chr5:141391195-141391787	50.57	NM_005471	GNPDA1	-	Promoter	shore
MACS_peak_206195	chr5:141702469-141703173	69.69	NM_001127496	SPRY4	-	Promoter	shore
MACS_peak_206845	chr5:150048643-150049165	35.66	NM_001122853	MYOZ3	+	Promoter	shore
MACS_peak_207506	chr5:159794977-159795614	68.25	NM_031908	C1QTNF2	-	Promoter	shore
MACS_peak_207590	chr5:162884922-162885429	57.71	NM_145266	NUDCD2	-	Promoter	shore
MACS_peak_207937	chr5:168004245-168005005	45.6	NM_024594	PANK3	-	Promoter	shore
MACS_peak_209362	chr5:176737270-176737848	98.4	NM_031300	MXD3	-	Promoter	shore
MACS_peak_211096	chr6:3138911-3139465	137.9	NR_026649	BPHL	+	Promoter	shore
MACS_peak_212110	chr6:10692490-10693188	135.04	NR_026737	C6orf52	-	Promoter	shore
MACS_peak_213703	chr6:27340385-27340907	42.2	NR_024553	ZNF204P	-	Promoter	shore
MACS_peak_214040	chr6:30614086-30614584	74.35	NM_001031722	ATAT1	+	Promoter	shore
MACS_peak_214662	chr6:34021212-34022371	82.52	NM_001256814	GRM4	-	Promoter	shore
MACS_peak_214918	chr6:35452183-35452546	125.29	NM_003214	TEAD3	-	Promoter	shore
MACS_peak_217125	chr6:74016787-74017533	73.31	NR_027005	C6orf147	-	Promoter	shore
MACS_peak_217125	chr6:74016787-74017533	73.31	NM_001251874	KHDC1	-	Promoter	shore
MACS_peak_218009	chr6:99796753-99797194	34.62	NM_032511	FAXC	-	Promoter	shore
MACS_peak_218948	chr6:118969071-118969766	43.46	NM_206921	CEP85L	-	Promoter	shore
MACS_peak_220694	chr6:151409316-151410134	67.5	NM_015440	MTHFD1L	+	Promoter	shore
MACS_peak_221849	chr6:160111011-160111704	56.57	NM_001024466	SOD2	-	Promoter	shore
MACS_peak_223809	chr6:169646626-169647603	96.74	NM_003247	THBS2	-	Promoter	shore
MACS_peak_224197	chr7:221936-222244	86.73	NM_020223	FAM20C	+	Promoter	shore
MACS_peak_224427	chr7:904617-905220	30.88	NM_001171944	SUN1	+	Promoter	shore
MACS_peak_224462	chr7:1004849-1005591	73.65	NM_001031617	COX19	-	Promoter	shore
MACS_peak_224646	chr7:1497314-1497872	33.42	NM_182924	MICALL2	-	Promoter	shore
MACS_peak_224884	chr7:2279675-2280208	78.63	NM_013393	FTSJ2	-	Promoter	shore
MACS_peak_226652	chr7:21983720-21984291	52.21	NM_001127370	CDCA7L	-	Promoter	shore
MACS_peak_226772	chr7:23452752-23453234	38.38	NM_006547	IGF2BP3	-	Promoter	shore
MACS_peak_229796	chr7:65214513-65215348	87.37	NR_103527	LOC441242	-	Promoter	shore
MACS_peak_230534	chr7:72991230-72991700	32.66	NM_012453	TBL2	-	Promoter	shore
MACS_peak_231026	chr7:75887429-75887887	87.71	NM_001110199	SRRM3	+	Promoter	shore
MACS_peak_231466	chr7:87256072-87256555	67.87	NM_000927	ABCB1	-	Promoter	shore
MACS_peak_232167	chr7:99034761-99035479	42.06	NM_001198879	ATP5J2-PTCD1	-	Promoter	shore
MACS_peak_232167	chr7:99034761-99035479	42.06	NM_015545	PTCD1	-	Promoter	shore
MACS_peak_232532	chr7:100885674-100886184	30.2	NM_016068	FIS1	-	Promoter	shore
MACS_peak_234009	chr7:128808392-128808987	37.31	NM_178562	TSPAN33	+	Promoter	shore
MACS_peak_234570	chr7:134140839-134141427	37.74	NM_001628	AKR1B1	-	Promoter	shore
MACS_peak_235055	chr7:139475036-139475802	57.92	NM_022740	HIPK2	-	Promoter	shore
MACS_peak_235419	chr7:143041730-143042393	58.88	NM_000083	CLCN1	+	Promoter	shore
MACS_peak_235822	chr7:148821221-148821964	34.86	NM_001001661	ZNF425	-	Promoter	shore
MACS_peak_235864	chr7:148977184-148977652	39.4	NM_001195220	ZNF783	+	Promoter	shore
MACS_peak_235983	chr7:149568124-149568697	45.21	NR_027040	ATP6V0E2-AS1	-	Promoter	shore
MACS_peak_238248	chr7:158935418-158935883	54.06	NM_003382	VIPR2	-	Promoter	shore
MACS_peak_240294	chr8:10914916-10915502	65.44	NM_173683	XKR6	-	Promoter	shore
MACS_peak_240841	chr8:17655970-17656447	32.21	NM_001001925	MTUS1	-	Promoter	shore
MACS_peak_241264	chr8:21638953-21639357	37.37	NM_001165038	GFRA2	-	Promoter	shore
MACS_peak_241558	chr8:22720246-22720787	40.85	NM_144962	PEBP4	-	Promoter	shore
MACS_peak_242340	chr8:29951558-29951994	99.86	NR_039605	MIR548O2	-	Promoter	shore
MACS_peak_242522	chr8:33328669-33329250	58.52	NM_032664	FUT10	-	Promoter	shore
MACS_peak_242535	chr8:33422935-33423765	41.57	NM_024787	RNF122	-	Promoter	shore
MACS_peak_242771	chr8:37705918-37706402	130.21	NM_018310	BRF2	-	Promoter	shore
MACS_peak_244837	chr8:67350628-67351041	67.5	NM_144650	ADHFE1	+	Promoter	shore
MACS_peak_248890	chr8:141466365-141466785	50.68	NM_001160372	TRAPPC9	-	Promoter	shore
MACS_peak_248947	chr8:141643152-141644011	57.99	NM_001164623	AGO2	-	Promoter	shore
MACS_peak_250073	chr8:145046057-145047185	175.1	NM_000445	PLEC	-	Promoter	shore
MACS_peak_250339	chr8:146075863-146076653	43.81	NM_001081004	COMMD5	-	Promoter	shore
MACS_peak_252137	chr9:35100515-35100887	44.96	NM_013442	STOML2	-	Promoter	shore
MACS_peak_252188	chr9:35663117-35663545	42.54	NM_032818	ARHGEF39	-	Promoter	shore
MACS_peak_252190	chr9:35675104-35675625	35.72	NM_001216	CA9	+	Promoter	shore
MACS_peak_253947	chr9:90473007-90473330	77.75	NR_040117	LOC392364	-	Promoter	shore
MACS_peak_255131	chr9:98266517-98267276	51.91	NM_000264	PTCH1	-	Promoter	shore
MACS_peak_256090	chr9:111928332-111929152	81.39	NM_014334	FRRS1L	-	Promoter	shore
MACS_peak_256310	chr9:114935827-114936560	53.68	NR_036085	MIR3134	-	Promoter	shore
MACS_peak_256310	chr9:114935827-114936560	53.68	NM_022486	SUSD1	-	Promoter	shore
MACS_peak_256436	chr9:116171011-116171878	57.46	NR_027261	POLE3	-	Promoter	shore
MACS_peak_257079	chr9:124520276-124521686	153.3	NM_032552	DAB2IP	+	Promoter	shore
MACS_peak_257166	chr9:124920004-124920649	98.82	NM_014222	NDUFA8	-	Promoter	shore
MACS_peak_258136	chr9:130484171-130484596	66.11	NM_144965	TTC16	+	Promoter	shore
MACS_peak_258193	chr9:130638552-130639354	147.54	NM_000476	AK1	-	Promoter	shore
MACS_peak_258212	chr9:130688814-130689302	51.97	NM_001135219	PIP5KL1	-	Promoter	shore
MACS_peak_258215	chr9:130698525-130699337	67.96	NM_003863	DPM2	-	Promoter	shore
MACS_peak_258319	chr9:131036480-131036840	52.63	NM_004486	GOLGA2	-	Promoter	shore
MACS_peak_258453	chr9:131449970-131450689	36.12	NM_001248000	SET	+	Promoter	shore
MACS_peak_258498	chr9:131590830-131591227	69.05	NM_016390	C9orf114	-	Promoter	shore
MACS_peak_258849	chr9:132584698-132585350	106.34	NM_000113	TOR1A	-	Promoter	shore
MACS_peak_259176	chr9:133812557-133813175	30.09	NM_032843	FIBCD1	-	Promoter	shore
MACS_peak_259729	chr9:135543797-135544142	60.67	NM_022779	DDX31	-	Promoter	shore
MACS_peak_261099	chr9:139424496-139425045	40.29	NM_017617	NOTCH1	-	Promoter	shore
MACS_peak_261156	chr9:139579996-139580559	45.94	NM_006412	AGPAT2	-	Promoter	shore
MACS_peak_261198	chr9:139692008-139692597	31.65	NM_001039374	KIAA1984	+	Promoter	shore
MACS_peak_261282	chr9:139938476-139938920	64	NM_015392	NPDC1	-	Promoter	shore
MACS_peak_261284	chr9:139946348-139947000	34	NM_203468	ENTPD2	-	Promoter	shore
MACS_peak_261295	chr9:139978493-139979362	45.19	NM_207309	UAP1L1	+	Promoter	shore
MACS_peak_261430	chr9:140398860-140399521	52.2	NM_001098537	PNPLA7	-	Promoter	shore
MACS_peak_262438	chrX:24329292-24329960	65.55	NM_001136233	SUPT20HL2	-	Promoter	shore
MACS_peak_262951	chrX:47037148-47037844	31.69	NM_001204467	RBM10	+	Promoter	shore
MACS_peak_263072	chrX:48773594-48774140	40.5	NM_006875	PIM2	-	Promoter	shore
MACS_peak_263237	chrX:53707960-53708510	33.9	NM_031407	HUWE1	-	Promoter	shore	Involved by shore only
MACS_peak_263489	chrX:70501536-70502617	81.53	NR_001568	BCYRN1	-	Promoter	shore
MACS_peak_264348	chrX:136112481-136113039	33.42	NM_054021	GPR101	-	Promoter	shore
MACS_peak_264719	chrX:153030595-153031179	31.92	NM_005393	PLXNB3	+	Promoter	shore
MACS_peak_870	chr1:3542208-3542624	43.55	NM_182752	TPRG1L	+	Promoter	CGI + shore
MACS_peak_1692	chr1:6515778-6516839	89.8	NM_031475	ESPN	+	Promoter	CGI + shore
MACS_peak_4018	chr1:16162993-16163859	45.36	NR_024279	FLJ37453	-	Promoter	CGI + shore
MACS_peak_5195	chr1:21786074-21786866	37.92	NM_001256417	NBPF3	+	Promoter	CGI + shore
MACS_peak_6249	chr1:26663291-26663939	74.72	NM_001039775	AIM1L	-	Promoter	CGI + shore	Involved by both CGI and CGI shore
MACS_peak_8338	chr1:40782735-40783592	108.02	NM_001852	COL9A2	-	Promoter	CGI + shore
MACS_peak_9303	chr1:47899577-47900624	52.65	NR_026878	FOXD2-AS1	-	Promoter	CGI + shore
MACS_peak_13082	chr1:117453444-117454180	41	NM_020440	PTGFRN	+	Promoter	CGI + shore
MACS_peak_13187	chr1:119526618-119527278	33.56	NM_152380	TBX15	-	Promoter	CGI + shore
MACS_peak_13317	chr1:145415551-145416126	59.03	NM_213653	HFE2	+	Promoter	CGI + shore
MACS_peak_13317	chr1:145415551-145416126	59.03	NM_001278267	LOC100288142	+	Promoter	CGI + shore
MACS_peak_13317	chr1:145415551-145416126	59.03	NM_001039703	NBPF10	+	Promoter	CGI + shore
MACS_peak_17266	chr1:203045281-203045822	40.85	NM_015053	PPFIA4	+	Promoter	CGI + shore
MACS_peak_19656	chr1:228785864-228786460	50.27	NR_002834	DUSP5P1	+	Promoter	CGI + shore
MACS_peak_19656	chr1:228785864-228786460	50.27	NR_037962	RHOU	+	Promoter	CGI + shore
MACS_peak_22117	chr1:247275503-247276199	101.25	NM_207401	C1orf229	-	Promoter	CGI + shore
MACS_peak_22693	chr10:1383552-1384217	33.29	NM_018702	ADARB2	-	Promoter	CGI + shore
MACS_peak_27994	chr10:50818934-50819661	90.03	NM_003055	SLC18A3	+	Promoter	CGI + shore
MACS_peak_27994	chr10:50818934-50819661	90.03	NM_020984	CHAT	+	Promoter	CGI + shore
MACS_peak_31953	chr10:102896204-102896942	53.33	NM_001195517	TLX1	+	Promoter	CGI + shore
MACS_peak_33107	chr10:115999590-116000183	64.8	NM_001272046	VWA2	+	Promoter	CGI + shore
MACS_peak_33313	chr10:118387065-118387637	66.75	NM_005396	PNLIPRP2	+	Promoter	CGI + shore
MACS_peak_34045	chr10:123734672-123735292	41.98	NM_001167865	NSMCE4A	-	Promoter	CGI + shore
MACS_peak_36159	chr10:132893195-132893782	50.95	NM_174937	TCERG1L	-	Promoter	CGI + shore
MACS_peak_37179	chr11:789891-790910	60.21	NM_001191060	SLC25A22	-	Promoter	CGI + shore
MACS_peak_37179	chr11:789891-790910	60.21	NM_016564	CEND1	-	Promoter	CGI + shore
MACS_peak_37212	chr11:881477-881738	69.05	NM_001142675	CHID1	-	Promoter	CGI + shore
MACS_peak_39903	chr11:33721460-33722086	92.75	NM_001166692	C11orf91	-	Promoter	CGI + shore
MACS_peak_40418	chr11:44327725-44328534	68.19	NM_021926	ALX4	-	Promoter	CGI + shore
MACS_peak_41977	chr11:62600039-62600823	70.16	NM_018093	WDR74	-	Promoter	CGI + shore
MACS_peak_42449	chr11:64782262-64782940	57.71	NM_001199745	ARL2	+	Promoter	CGI + shore
MACS_peak_42449	chr11:64782262-64782940	57.71	NR_037650	ARL2-SNX15	+	Promoter	CGI + shore
MACS_peak_42465	chr11:64815536-64816150	102.49	NM_005468	NAALADL1	-	Promoter	CGI + shore
MACS_peak_43090	chr11:67274775-67275300	35.46	NR_073484	CDK2AP2	-	Promoter	CGI + shore
MACS_peak_43110	chr11:67351820-67352673	34.88	NM_000852	GSTP1	+	Promoter	CGI + shore
MACS_peak_46339	chr11:111385243-111385859	30.19	NM_207430	C11orf88	+	Promoter	CGI + shore
MACS_peak_53669	chr12:49363963-49364719	39.87	NM_003394	WNT10B	-	Promoter	CGI + shore
MACS_peak_58157	chr12:113591538-113592207	33.08	NM_001144872	CCDC42B	+	Promoter	CGI + shore
MACS_peak_59523	chr12:122356667-122357049	60.67	NM_001178003	WDR66	+	Promoter	CGI + shore
MACS_peak_59999	chr12:124246973-124248089	92.37	NM_207437	DNAH10	+	Promoter	CGI + shore
MACS_peak_67233	chr13:100624009-100624479	32.66	NM_033132	ZIC5	-	Promoter	CGI + shore
MACS_peak_70160	chr14:29237136-29237911	57.28	NM_005249	FOXG1	+	Promoter	CGI + shore
MACS_peak_71600	chr14:57858210-57858818	42.78	NM_001011713	NAA30	+	Promoter	CGI + shore
MACS_peak_72501	chr14:69951913-69952499	44.28	NM_001161498	PLEKHD1	+	Promoter	CGI + shore
MACS_peak_77487	chr14:105332357-105333000	90.87	NM_015005	CEP170B	+	Promoter	CGI + shore
MACS_peak_79613	chr15:40545369-40546462	108.36	NM_001128629	PAK6	+	Promoter	CGI + shore
MACS_peak_79669	chr15:40764163-40764569	37.21	NM_130468	CHST14	+	Promoter	CGI + shore
MACS_peak_80335	chr15:45422033-45422551	35.92	NM_144565	DUOXA1	-	Promoter	CGI + shore
MACS_peak_80335	chr15:45422033-45422551	35.92	NM_017434	DUOX1	+	Promoter	CGI + shore
MACS_peak_83334	chr15:75288307-75288813	43.39	NM_001178111	SCAMP5	+	Promoter	CGI + shore
MACS_peak_85444	chr15:93617008-93617366	37.69	NM_001166287	RGMA	-	Promoter	CGI + shore
MACS_peak_86977	chr16:1007526-1007886	37.69	NM_022773	LMF1	-	Promoter	CGI + shore
MACS_peak_87013	chr16:1119559-1120511	58.24	NR_027242	SSTR5-AS1	-	Promoter	CGI + shore
MACS_peak_87342	chr16:2164905-2166175	69.15	NM_000296	PKD1	-	Promoter	CGI + shore
MACS_peak_87612	chr16:3085069-3085610	34.45	NR_047572	LOC100128770	+	Promoter	CGI + shore
MACS_peak_87612	chr16:3085069-3085610	34.45	NM_001103175	CCDC64B	-	Promoter	CGI + shore
MACS_peak_93982	chr16:67208581-67209271	163.59	NM_001185057	NOL3	+	Promoter	CGI + shore
MACS_peak_97361	chr16:85648140-85649106	70.01	NM_001278184	GSE1	+	Promoter	CGI + shore
MACS_peak_97979	chr16:87418177-87418914	60.04	NR_024568	FBXO31	-	Promoter	CGI + shore
MACS_peak_98935	chr16:90070747-90071436	102.03	NM_024043	DBNDD1	-	Promoter	CGI + shore
MACS_peak_99011	chr17:138522-138848	115.29	NM_001190411	RPH3AL	-	Promoter	CGI + shore
MACS_peak_100510	chr17:4689137-4689689	33.78	NM_001144941	VMO1	-	Promoter	CGI + shore
MACS_peak_100827	chr17:6348000-6348732	53.75	NM_019013	FAM64A	+	Promoter	CGI + shore
MACS_peak_101041	chr17:7298459-7299205	46.46	NR_037719	TMEM256-PLSCR3	-	Promoter	CGI + shore
MACS_peak_104892	chr17:36717488-36718351	70.88	NM_025248	SRCIN1	-	Promoter	CGI + shore
MACS_peak_105269	chr17:38498751-38499253	58.17	NM_001145301	RARA	+	Promoter	CGI + shore
MACS_peak_105922	chr17:41832907-41833631	75.22	NM_025237	SOST	-	Promoter	CGI + shore
MACS_peak_108471	chr17:62774200-62774993	62.62	NR_027487	LOC146880	-	Promoter	CGI + shore
MACS_peak_111923	chr17:78389591-78390324	67.27	NM_001164637	ENDOV	+	Promoter	CGI + shore
MACS_peak_112791	chr17:80710808-80711397	114.37	NM_005993	TBCD	+	Promoter	CGI + shore
MACS_peak_114865	chr18:20716819-20718321	130.81	NR_023359	CABLES1	+	Promoter	CGI + shore
MACS_peak_115728	chr18:34855084-34855694	36.4	NM_001025087	CELF4	-	Promoter	CGI + shore
MACS_peak_116220	chr18:44774724-44775700	62.93	NM_001278063	SKOR2	-	Promoter	CGI + shore
MACS_peak_118296	chr18:72916784-72918096	97.83	NM_175907	ZADH2	-	Promoter	CGI + shore
MACS_peak_119937	chr19:843706-844229	35.59	NM_002777	PRTN3	+	Promoter	CGI + shore
MACS_peak_120136	chr19:1450245-1450719	68.85	NM_005883	APC2	+	Promoter	CGI + shore
MACS_peak_120148	chr19:1491576-1492189	36.22	NM_138393	REEP6	+	Promoter	CGI + shore
MACS_peak_120757	chr19:3225608-3226281	51.33	NR_033342	CELF5	+	Promoter	CGI + shore
MACS_peak_120803	chr19:3369430-3370692	69.62	NM_005597	NFIC	+	Promoter	CGI + shore
MACS_peak_121926	chr19:6531495-6532116	62.33	NM_003811	TNFSF9	+	Promoter	CGI + shore
MACS_peak_122764	chr19:10625306-10625816	30.2	NM_030760	S1PR5	-	Promoter	CGI + shore
MACS_peak_123961	chr19:15838797-15839519	61.18	NM_013939	OR10H2	+	Promoter	CGI + shore
MACS_peak_126182	chr19:33167757-33168598	52.87	NM_207391	RGS9BP	+	Promoter	CGI + shore
MACS_peak_127502	chr19:39440645-39441628	68.83	NM_148169	FBXO17	-	Promoter	CGI + shore
MACS_peak_127518	chr19:39523194-39524013	67.43	NM_178820	FBXO27	-	Promoter	CGI + shore
MACS_peak_127812	chr19:41060349-41061049	31.49	NM_025213	SPTBN4	+	Promoter	CGI + shore
MACS_peak_128616	chr19:45975841-45976891	151.16	NM_006732	FOSB	+	Promoter	CGI + shore
MACS_peak_128723	chr19:46367708-46368266	33.42	NM_004497	FOXA3	+	Promoter	CGI + shore
MACS_peak_129701	chr19:49936730-49937465	105.05	NM_020309	SLC17A7	-	Promoter	CGI + shore
MACS_peak_129987	chr19:50837233-50837752	42.42	NR_002798	NAPSB	-	Promoter	CGI + shore
MACS_peak_130702	chr19:54642277-54643278	87.63	NM_014516	CNOT3	+	Promoter	CGI + shore
MACS_peak_130934	chr19:55595575-55596244	65.46	NM_017729	EPS8L1	+	Promoter	CGI + shore
MACS_peak_136366	chr2:31457272-31458032	45.6	NM_014600	EHD3	+	Promoter	CGI + shore
MACS_peak_139191	chr2:71788877-71789260	115.29	NM_003494	DYSF	+	Promoter	CGI + shore
MACS_peak_142428	chr2:114033186-114033722	41.2	NM_003466	PAX8	-	Promoter	CGI + shore
MACS_peak_143614	chr2:128433409-128434422	43.24	NM_001161404	LIMS2	-	Promoter	CGI + shore
MACS_peak_146314	chr2:179316560-179317165	30.78	NM_001042702	DFNB59	+	Promoter	CGI + shore
MACS_peak_146314	chr2:179316560-179317165	30.78	NR_031666	MIR548N	+	Promoter	CGI + shore
MACS_peak_150210	chr2:236579600-236580248	46.53	NM_001244888	AGAP1	+	Promoter	CGI + shore
MACS_peak_152633	chr20:3053020-3053581	46.09	NM_000915	OXT	+	Promoter	CGI + shore
MACS_peak_156671	chr20:44452415-44452846	139.74	NM_003279	TNNC2	-	Promoter	CGI + shore
MACS_peak_156720	chr20:44640753-44641402	53.08	NM_004994	MMP9	+	Promoter	CGI + shore
MACS_peak_156725	chr20:44658597-44659368	51.11	NM_001134771	SLC12A5	+	Promoter	CGI + shore
MACS_peak_161950	chr21:33765742-33766189	55.77	NR_026845	C21orf119	+	Promoter	CGI + shore
MACS_peak_166109	chr22:21400223-21400706	102.17	NR_027006	LOC400891	+	Promoter	CGI + shore
MACS_peak_166507	chr22:24115348-24115972	62.08	NM_005940	MMP11	+	Promoter	CGI + shore
MACS_peak_167714	chr22:30901185-30901877	37.61	NM_174977	SEC14L4	-	Promoter	CGI + shore
MACS_peak_168442	chr22:35796579-35797385	48.89	NM_006739	MCM5	+	Promoter	CGI + shore
MACS_peak_172967	chr22:50625051-50625707	33.78	NM_025204	TRABD	+	Promoter	CGI + shore
MACS_peak_176280	chr3:42544347-42544763	51.06	NM_004624	VIPR1	+	Promoter	CGI + shore
MACS_peak_176830	chr3:47620742-47621735	88.28	NM_001206942	CSPG5	-	Promoter	CGI + shore
MACS_peak_177375	chr3:50379639-50380070	171.23	NM_015896	ZMYND10	-	Promoter	CGI + shore
MACS_peak_182115	chr3:129694397-129695150	58.86	NM_007117	TRH	+	Promoter	CGI + shore
MACS_peak_182620	chr3:138669298-138670187	68.94	NM_001040061	C3orf72	+	Promoter	CGI + shore
MACS_peak_182652	chr3:139257624-139258106	52.51	NM_001130992	RBP1	-	Promoter	CGI + shore
MACS_peak_184778	chr3:183993988-183994513	41.98	NM_001100120	ECE2	+	Promoter	CGI + shore
MACS_peak_185826	chr3:194208406-194208858	33.86	NR_033929	LINC00884	+	Promoter	CGI + shore
MACS_peak_189422	chr4:15704981-15705552	38.83	NM_004334	BST1	+	Promoter	CGI + shore
MACS_peak_190768	chr4:40752509-40753402	120.04	NM_024677	NSUN7	+	Promoter	CGI + shore
MACS_peak_190868	chr4:41646257-41646882	41.66	NM_001112719	LIMCH1	+	Promoter	CGI + shore
MACS_peak_191243	chr4:53728615-53729090	32.34	NM_023940	RASL11B	+	Promoter	CGI + shore
MACS_peak_205509	chr5:135364745-135365192	41.01	NM_000358	TGFBI	+	Promoter	CGI + shore
MACS_peak_206032	chr5:140725598-140726097	58.45	NM_032011	PCDHGA3	+	Promoter	CGI + shore
MACS_peak_206032	chr5:140725598-140726097	58.45	NM_018912	PCDHGA1	+	Promoter	CGI + shore
MACS_peak_206032	chr5:140725598-140726097	58.45	NM_018915	PCDHGA2	+	Promoter	CGI + shore
MACS_peak_206035	chr5:140731671-140732336	45.39	NM_032095	PCDHGB1	+	Promoter	CGI + shore
MACS_peak_206837	chr5:150004772-150005484	83.81	NM_001166209	SYNPO	+	Promoter	CGI + shore
MACS_peak_207881	chr5:167719687-167720639	91.68	NM_015238	WWC1	+	Promoter	CGI + shore
MACS_peak_209371	chr5:176758928-176759608	38.29	NM_006816	LMAN2	-	Promoter	CGI + shore
MACS_peak_209396	chr5:176831565-176831985	50.68	NM_000505	F12	-	Promoter	CGI + shore
MACS_peak_213115	chr6:19837286-19838169	38.81	NM_001546	ID4	+	Promoter	CGI + shore
MACS_peak_215898	chr6:42928624-42929142	64.29	NM_018960	GNMT	+	Promoter	CGI + shore
MACS_peak_218453	chr6:108883138-108884079	115.08	NM_201559	FOXO3	+	Promoter	CGI + shore
MACS_peak_225736	chr7:5352928-5353529	30.99	NM_001080495	TNRC18	-	Promoter	CGI + shore
MACS_peak_227391	chr7:30175855-30176279	42.88	NM_152793	MTURN	+	Promoter	CGI + shore
MACS_peak_231473	chr7:87564444-87565167	30.37	NM_016351	ADAM22	+	Promoter	CGI + shore
MACS_peak_232434	chr7:100463484-100464506	79.19	NM_020246	SLC12A9	+	Promoter	CGI + shore
MACS_peak_234037	chr7:129143008-129143839	95.21	NM_001195243	SMKR1	+	Promoter	CGI + shore
MACS_peak_236117	chr7:150725993-150726543	46.91	NM_001282292	ABCB8	+	Promoter	CGI + shore
MACS_peak_237945	chr7:158062836-158063221	77.75	NM_002847	PTPRN2	-	Promoter	CGI + shore
MACS_peak_238909	chr8:1922987-1923467	32.02	NM_014867	KBTBD11	+	Promoter	CGI + shore
MACS_peak_241319	chr8:21913919-21914873	77.55	NM_001114137	DMTN	+	Promoter	CGI + shore
MACS_peak_242789	chr8:37823304-37824038	47.22	NM_000025	ADRB3	-	Promoter	CGI + shore
MACS_peak_242933	chr8:38831783-38832506	30.37	NM_153692	HTRA4	+	Promoter	CGI + shore
MACS_peak_242943	chr8:38965226-38965917	63.64	NM_145004	ADAM32	+	Promoter	CGI + shore
MACS_peak_244346	chr8:57359011-57359443	35.26	NM_001135690	PENK	-	Promoter	CGI + shore
MACS_peak_250135	chr8:145258254-145258932	50.98	NM_001099280	MROH1	+	Promoter	CGI + shore
MACS_peak_250543	chr9:2623403-2624076	44.86	NM_003383	VLDLR	+	Promoter	CGI + shore
MACS_peak_252044	chr9:34379800-34380588	43.93	NM_147169	C9orf24	-	Promoter	CGI + shore
MACS_peak_255439	chr9:100616802-100617723	48.09	NM_004473	FOXE1	+	Promoter	CGI + shore
MACS_peak_257184	chr9:124976564-124977352	56.38	NM_014368	LHX6	-	Promoter	CGI + shore
MACS_peak_260843	chr9:138608357-138608816	87.58	NM_001272003	KCNT1	+	Promoter	CGI + shore
MACS_peak_261409	chr9:140318358-140319085	54.1	NM_001256068	NOXA1	+	Promoter	CGI + shore
MACS_peak_507	chr1:2342955-2343541	58.09	NM_153818	PEX10	-	Promoter	CGI + shore
MACS_peak_7312	chr1:33357888-33358590	84.78	NM_002143	HPCA	+	Promoter	CGI + shore
MACS_peak_13654	chr1:151117576-151118386	82.26	NM_001178062	SEMA6C	-	Promoter	CGI + shore
MACS_peak_15210	chr1:167408214-167409019	42.96	NM_000734	CD247	-	Promoter	CGI + shore
MACS_peak_24039	chr10:7448506-7449849	115.81	NM_001029880	SFMBT2	-	Promoter	CGI + shore
MACS_peak_26524	chr10:30346881-30347747	45.36	NM_020848	KIAA1462	-	Promoter	CGI + shore
MACS_peak_31739	chr10:101295585-101296467	105.52	NM_145285	NKX2-3	+	Promoter	CGI + shore
MACS_peak_34446	chr10:125850487-125851358	39.42	NM_015892	CHST15	-	Promoter	CGI + shore
MACS_peak_36885	chr10:135138602-135138932	86.73	NM_015722	CALY	-	Promoter	CGI + shore
MACS_peak_38258	chr11:6675904-6676557	33.94	NM_003737	DCHS1	-	Promoter	CGI + shore
MACS_peak_38975	chr11:14664312-14665097	84.5	NM_148976	PSMA1	-	Promoter	CGI + shore
MACS_peak_52024	chr12:14719631-14720455	67.05	NM_024829	PLBD1	-	Promoter	CGI + shore
MACS_peak_54872	chr12:57629743-57630251	50.26	NM_020142	NDUFA4L2	-	Promoter	CGI + shore
MACS_peak_69912	chr14:24019642-24020194	40.09	NM_033400	ZFHX2	-	Promoter	CGI + shore
MACS_peak_69912	chr14:24019642-24020194	40.09	NR_046051	THTPA	+	Promoter	CGI + shore
MACS_peak_72267	chr14:67878089-67878691	36.88	NM_016445	PLEK2	-	Promoter	CGI + shore
MACS_peak_72891	chr14:73712024-73712429	44.51	NM_173462	PAPLN	+	Promoter	CGI + shore
MACS_peak_84003	chr15:80213965-80214341	52.63	NM_001100880	ST20	-	Promoter	CGI + shore
MACS_peak_84003	chr15:80213965-80214341	52.63	NM_001199760	ST20-MTHFS	-	Promoter	CGI + shore
MACS_peak_84004	chr15:80214857-80215406	33.96	NR_028330	C15orf37	+	Promoter	CGI + shore
MACS_peak_87588	chr16:3029388-3029886	37.26	NM_001258450	PKMYT1	-	Promoter	CGI + shore
MACS_peak_87615	chr16:3107972-3108387	51.16	NM_022468	MMP25	+	Promoter	CGI + shore
MACS_peak_88080	chr16:4587311-4588053	104.28	NM_013399	CDIP1	-	Promoter	CGI + shore
MACS_peak_94251	chr16:68480688-68481658	119.91	NM_018667	SMPD3	-	Promoter	CGI + shore
MACS_peak_106963	chr17:48193989-48194897	37.59	NM_174920	SAMD14	-	Promoter	CGI + shore
MACS_peak_107710	chr17:56400067-56401172	122.03	NM_004758	BZRAP1	-	Promoter	CGI + shore
MACS_peak_108203	chr17:60884700-60885568	91.77	NR_036146	MIR548W	+	Promoter	CGI + shore
MACS_peak_108203	chr17:60884700-60885568	91.77	NM_152598	2014-03-10	-	Promoter	CGI + shore
MACS_peak_110042	chr17:72931256-72932117	57.86	NM_001272005	OTOP3	+	Promoter	CGI + shore
MACS_peak_120010	chr19:1038726-1039883	69.99	NM_004368	CNN2	+	Promoter	CGI + shore
MACS_peak_121103	chr19:4195472-4196023	84.81	NM_133475	ANKRD24	+	Promoter	CGI + shore
MACS_peak_121702	chr19:5827048-5827781	53.68	NM_004558	NRTN	+	Promoter	CGI + shore
MACS_peak_121715	chr19:5866301-5866865	39.29	NM_002034	FUT5	-	Promoter	CGI + shore
MACS_peak_121901	chr19:6458770-6459443	120.82	NM_024103	SLC25A23	-	Promoter	CGI + shore
MACS_peak_122612	chr19:10023394-10024038	40.45	NM_058164	OLFM2	-	Promoter	CGI + shore
MACS_peak_126738	chr19:35786170-35786868	37.27	NM_080600	MAG	+	Promoter	CGI + shore
MACS_peak_126899	chr19:36351409-36352145	67.02	NM_199179	KIRREL2	+	Promoter	CGI + shore
MACS_peak_128703	chr19:46317896-46318800	49.06	NM_004819	SYMPK	-	Promoter	CGI + shore
MACS_peak_128703	chr19:46317896-46318800	49.06	NM_030785	RSPH6A	-	Promoter	CGI + shore
MACS_peak_128768	chr19:46525267-46526307	84.58	NM_005091	PGLYRP1	-	Promoter	CGI + shore
MACS_peak_130077	chr19:51169634-51170686	58.22	NM_016148	SHANK1	-	Promoter	CGI + shore
MACS_peak_131645	chr19:58906830-58907653	47.86	NM_001195135	LOC646862	+	Promoter	CGI + shore
MACS_peak_140181	chr2:87015676-87016429	40.03	NM_001768	CD8A	-	Promoter	CGI + shore
MACS_peak_151747	chr2:241561576-241562502	42.14	NM_001195382	GPR35	+	Promoter	CGI + shore
MACS_peak_152342	chr20:820019-820622	30.88	NM_207121	FAM110A	+	Promoter	CGI + shore
MACS_peak_156715	chr20:44599754-44600179	57.99	NM_022095	ZNF335	-	Promoter	CGI + shore
MACS_peak_163557	chr21:43372425-43373224	55.63	NM_015500	C2CD2	-	Promoter	CGI + shore
MACS_peak_165729	chr22:19704653-19705625	83	NM_002688	2014-09-05	+	Promoter	CGI + shore
MACS_peak_165729	chr22:19704653-19705625	83	NR_037611	SEPT5-GP1BB	+	Promoter	CGI + shore
MACS_peak_165974	chr22:20782750-20783549	49.33	NM_182895	SCARF2	-	Promoter	CGI + shore
MACS_peak_182064	chr3:129323392-129324100	76.66	NM_015103	PLXND1	-	Promoter	CGI + shore
MACS_peak_183016	chr3:147108272-147109229	91.26	NR_033119	ZIC4	-	Promoter	CGI + shore
MACS_peak_184294	chr3:178978306-178979123	54.42	NM_001163677	KCNMB3	-	Promoter	CGI + shore
MACS_peak_186689	chr4:205969-206786	128.57	NR_027481	ZNF876P	+	Promoter	CGI + shore
MACS_peak_186763	chr4:666853-667467	85.96	NR_033743	ATP5I	-	Promoter	CGI + shore
MACS_peak_191450	chr4:57370935-57371719	77.27	NM_206919	ARL9	+	Promoter	CGI + shore
MACS_peak_205055	chr5:132165211-132165722	50.01	NM_001172700	SHROOM1	-	Promoter	CGI + shore
MACS_peak_213955	chr6:29893646-29894238	43.87	NR_001317	HCG4B	-	Promoter	CGI + shore
MACS_peak_214506	chr6:33600588-33601302	55.03	NM_002224	ITPR3	+	Promoter	CGI + shore
MACS_peak_227104	chr7:27193947-27194787	41.03	NM_006896	HOXA7	-	Promoter	CGI + shore
MACS_peak_227104	chr7:27193947-27194787	41.03	NR_038831	HOXA-AS3	+	Promoter	CGI + shore
MACS_peak_227602	chr7:32109687-32110203	36.05	NM_001191059	PDE1C	-	Promoter	CGI + shore
MACS_peak_233970	chr7:128508500-128509210	55.32	NM_001195150	LOC100130705	+	Promoter	CGI + shore
MACS_peak_237161	chr7:155595603-155596315	42.42	NM_000193	SHH	-	Promoter	CGI + shore
MACS_peak_240541	chr8:12808223-12808952	47.54	NM_020844	KIAA1456	+	Promoter	CGI + shore
MACS_peak_241505	chr8:22547084-22547992	95.54	NM_004430	EGR3	-	Promoter	CGI + shore
MACS_peak_258300	chr9:130980245-130981123	63.14	NM_001005336	DNM1	+	Promoter	CGI + shore
MACS_peak_258864	chr9:132652120-132652641	56.44	NM_015033	FNBP1	-	Promoter	CGI + shore
