# Supplementary material for: Genome-wide methylation profiling of the different stages of hepatitis B virus-related hepatocellular carcinoma development in plasma cell-free DNA reveals potential biomarkers for early detection and high-risk monitoring of hepatocellular carcinoma
Source: Clin Epigenetics. 2014 Dec 2;6(1):30. doi: 10.1186/1868-7083-6-30 (PMC4391300; doi:10.1186/1868-7083-6-30)
Supplement: Supplementary file 14 — Additional file 14: Table S17: Late HCC development-associated DMGs in cfDNA as determined by genomic CGI-shore involvement. (XLSX 81 KB) [file 13148_2014_94_MOESM14_ESM.xlsx]

## Sheet: S17
Supplementary Table S17. Late HCC development DMGs in cfDNA by genomic CGI-shore involvement
Peak ID	Peak Location	-10logpValue	Refgene ID	Gene	Transcrption Direction	Peak in gene feature	methylation Involvement
MACS_peak_98	chr1:1111708-1112602	44.52	NM_001130045	TTLL10	+	Promoter	shore
MACS_peak_188	chr1:1356687-1357410	61.64	NM_001243536	ANKRD65	-	Promoter	shore
MACS_peak_192	chr1:1362144-1362816	58.19	NM_001146685	TMEM88B	+	Promoter	shore
MACS_peak_301	chr1:1657658-1658181	33.65	NM_001199787	SLC35E2	-	Promoter	shore
MACS_peak_913	chr1:3513466-3514028	75.35	NM_001409	MEGF6	-	Promoter	shore
MACS_peak_958	chr1:3625291-3625874	30.35	NM_001126241	TP73	+	Promoter	shore
MACS_peak_1586	chr1:6209209-6209598	42.17	NM_015557	CHD5	-	Promoter	shore
MACS_peak_1612	chr1:6269866-6270497	46.98	NM_207396	RNF207	+	Promoter	shore
MACS_peak_1704	chr1:6512899-6513313	83.34	NM_031475	ESPN	+	Promoter	shore
MACS_peak_2062	chr1:7766800-7767128	50.03	NM_015215	CAMTA1	+	Promoter	shore
MACS_peak_3052	chr1:11725781-11726095	75.91	NM_018438	FBXO6	+	Promoter	shore
MACS_peak_3394	chr1:14027245-14027892	60.08	NM_001135610	PRDM2	+	Promoter	shore
MACS_peak_3603	chr1:15376690-15377147	45.17	NM_015209	KAZN	+	Promoter	shore
MACS_peak_3782	chr1:16074035-16074686	91.33	NM_001013641	TMEM82	+	Promoter	shore
MACS_peak_4016	chr1:17293456-17294013	38.19	NM_014675	CROCC	+	Promoter	shore
MACS_peak_4116	chr1:17747551-17748244	36.81	NM_001136204	RCC2	-	Promoter	shore
MACS_peak_5194	chr1:23347712-23348176	52.25	NM_015013	KDM1A	+	Promoter	shore
MACS_peak_5238	chr1:23697258-23697954	36.66	NR_033691	C1orf213	+	Promoter	shore
MACS_peak_5674	chr1:26148966-26149450	36.06	NM_001099627	MTFR1L	+	Promoter	shore
MACS_peak_5674	chr1:26148966-26149450	36.06	NR_024498	LOC646471	-	Promoter	shore
MACS_peak_6047	chr1:28588509-28589033	33.59	NM_031459	SESN2	+	Promoter	shore
MACS_peak_7582	chr1:40724389-40724930	46.17	NM_005857	ZMPSTE24	+	Promoter	shore
MACS_peak_9356	chr1:59763050-59763648	49.23	NM_018291	FGGY	+	Promoter	shore
MACS_peak_9619	chr1:64060501-64060804	66.93	NM_001172819	PGM1	+	Promoter	shore
MACS_peak_9902	chr1:70878801-70879452	45.68	NM_001902	CTH	+	Promoter	shore
MACS_peak_10589	chr1:92416164-92416487	50.03	NM_207189	BRDT	+	Promoter	shore
MACS_peak_11187	chr1:109658027-109658573	32.33	NM_001267048	KIAA1324	+	Promoter	shore
MACS_peak_11378	chr1:111150838-111151390	32	NM_001204269	KCNA2	-	Promoter	shore
MACS_peak_12336	chr1:151586652-151587177	40.24	NM_030918	SNX27	+	Promoter	shore
MACS_peak_12474	chr1:153662875-153663389	34.18	NM_000906	NPR1	+	Promoter	shore
MACS_peak_12615	chr1:154546143-154546668	62.63	NM_000748	CHRNB2	+	Promoter	shore
MACS_peak_13007	chr1:156618326-156618722	42.17	NM_021948	BCAN	+	Promoter	shore
MACS_peak_13360	chr1:161172718-161173169	61.52	NM_001166159	NDUFS2	+	Promoter	shore
MACS_peak_13406	chr1:161720236-161720778	46.1	NM_007240	DUSP12	+	Promoter	shore
MACS_peak_13960	chr1:174970775-174971311	32.89	NM_001007214	CACYBP	+	Promoter	shore
MACS_peak_16104	chr1:210502951-210503565	34.87	NM_018194	HHAT	+	Promoter	shore
MACS_peak_17464	chr1:228784539-228785056	34	NR_002834	DUSP5P1	+	Promoter	shore
MACS_peak_17464	chr1:228784539-228785056	34	NR_037962	RHOU	+	Promoter	shore
MACS_peak_17822	chr1:231378977-231379380	41.92	NM_014236	GNPAT	+	Promoter	shore
MACS_peak_18025	chr1:233750794-233751321	33.41	NM_002245	KCNK1	+	Promoter	shore
MACS_peak_21102	chr10:6246815-6247332	55.49	NM_001145443	PFKFB3	+	Promoter	shore
MACS_peak_22149	chr10:13700292-13700676	66.93	NM_018027	FRMD4A	-	Promoter	shore
MACS_peak_22330	chr10:15002378-15002923	32.38	NM_001080836	MEIG1	+	Promoter	shore
MACS_peak_25387	chr10:70481961-70482714	150.26	NR_104262	CCAR1	+	Promoter	shore
MACS_peak_27163	chr10:88731886-88732697	42.8	NM_133447	AGAP11	+	Promoter	shore
MACS_peak_27438	chr10:95327785-95328360	30.77	NM_181745	FFAR4	+	Promoter	shore
MACS_peak_27712	chr10:98956458-98957054	35.87	NR_037909	ARHGAP19-SLIT1	-	Promoter	shore
MACS_peak_28017	chr10:102047280-102047912	101.95	NM_001253837	PKD2L1	-	Promoter	shore
MACS_peak_28251	chr10:103986365-103986855	35.67	NM_152310	ELOVL3	+	Promoter	shore
MACS_peak_29556	chr10:120926797-120927491	36.76	NM_006793	PRDX3	-	Promoter	shore
MACS_peak_30598	chr10:127408865-127409471	48.67	NM_001202438	C10orf137	+	Promoter	shore
MACS_peak_32103	chr10:134001643-134002310	44.67	NM_006426	DPYSL4	+	Promoter	shore
MACS_peak_32681	chr11:462237-463206	101.65	NM_030783	PTDSS2	+	Promoter	shore
MACS_peak_33343	chr11:2399912-2400439	33.41	NM_004356	CD81	+	Promoter	shore
MACS_peak_33627	chr11:3240681-3241118	39.3	NR_027138	MRGPRG-AS1	+	Promoter	shore
MACS_peak_33708	chr11:4209230-4209598	42.17	NR_047550	LOC100506082	+	Promoter	shore
MACS_peak_33834	chr11:6497036-6497588	38.5	NM_001242856	ARFIP2	-	Promoter	shore
MACS_peak_33890	chr11:7537485-7537977	35.54	NM_003621	PPFIBP2	+	Promoter	shore
MACS_peak_36026	chr11:46640809-46641316	48.72	NM_001142673	ATG13	+	Promoter	shore
MACS_peak_36088	chr11:46958804-46959439	53.71	NM_024113	C11orf49	+	Promoter	shore
MACS_peak_36207	chr11:47589390-47589839	38.43	NM_001143984	PTPMT1	+	Promoter	shore
MACS_peak_36414	chr11:57267597-57268055	37.8	NM_001198810	SLC43A1	-	Promoter	shore
MACS_peak_36438	chr11:57436868-57437346	93.58	NM_015457	ZDHHC5	+	Promoter	shore
MACS_peak_36956	chr11:62140652-62141274	47.58	NM_025080	ASRGL1	+	Promoter	shore
MACS_peak_37624	chr11:65103222-65103625	41.92	NM_006268	DPF2	+	Promoter	shore
MACS_peak_37834	chr11:66037486-66038083	49.31	NM_030981	RAB1B	+	Promoter	shore
MACS_peak_38082	chr11:67053659-67054125	60.06	NM_001619	ADRBK1	+	Promoter	shore
MACS_peak_39654	chr11:75111859-75112292	55.05	NM_001260506	RPS3	+	Promoter	shore
MACS_peak_39892	chr11:76815796-76816688	100.64	NM_004055	CAPN5	+	Promoter	shore
MACS_peak_39909	chr11:76850284-76850641	75.91	NM_001127180	MYO7A	+	Promoter	shore
MACS_peak_40970	chr11:107801620-107802251	46.98	NM_017516	RAB39A	+	Promoter	shore
MACS_peak_41140	chr11:111475593-111476074	36.25	NM_015191	SIK2	+	Promoter	shore
MACS_peak_41352	chr11:113932593-113933222	77.05	NM_001018011	ZBTB16	+	Promoter	shore
MACS_peak_41407	chr11:114272868-114273473	35.37	NM_016090	RBM7	+	Promoter	shore
MACS_peak_41908	chr11:118445532-118446131	35.7	NM_001142281	ARCN1	+	Promoter	shore
MACS_peak_42005	chr11:118956895-118957451	31.78	NM_000190	HMBS	+	Promoter	shore
MACS_peak_42069	chr11:119253234-119253627	42.17	NR_034160	USP2-AS1	+	Promoter	shore
MACS_peak_42729	chr11:125037062-125037652	42.83	NM_022062	PKNOX2	+	Promoter	shore
MACS_peak_42914	chr11:126154246-126154650	49.67	NM_148910	TIRAP	+	Promoter	shore
MACS_peak_44124	chr12:298809-299345	78	NM_001122847	SLC6A12	-	Promoter	shore
MACS_peak_44180	chr12:571356-572089	40.84	NM_173593	B4GALNT3	+	Promoter	shore
MACS_peak_45367	chr12:6665463-6666122	32.52	NM_001033714	NOP2	-	Promoter	shore
MACS_peak_46751	chr12:31229122-31229451	50.03	NM_152438	DDX11	+	Promoter	shore
MACS_peak_47838	chr12:51159785-51160140	66.93	NM_005171	ATF1	+	Promoter	shore
MACS_peak_48148	chr12:53402409-53402871	52.43	NM_001417	EIF4B	+	Promoter	shore
MACS_peak_48298	chr12:54425247-54425914	38.22	NR_003084	HOXC5	+	Promoter	shore
MACS_peak_48308	chr12:54521368-54521935	31.19	NR_026656	LOC400043	+	Promoter	shore
MACS_peak_48466	chr12:56523827-56524386	38.06	NM_001184796	ESYT1	+	Promoter	shore
MACS_peak_48724	chr12:58122439-58122836	94.79	NM_014770	AGAP2	-	Promoter	shore
MACS_peak_49263	chr12:72080845-72081250	75.29	NM_018279	TMEM19	+	Promoter	shore
MACS_peak_50080	chr12:96431313-96431983	51.26	NM_001256643	LTA4H	-	Promoter	shore
MACS_peak_50446	chr12:104659961-104660478	34	NM_001093771	TXNRD1	+	Promoter	shore
MACS_peak_50846	chr12:109537480-109538012	54.25	NM_003362	UNG	+	Promoter	shore
MACS_peak_51152	chr12:110940708-110941191	58.48	NM_152442	RAD9B	+	Promoter	shore
MACS_peak_51439	chr12:112624581-112625179	49.23	NM_001109662	HECTD4	-	Promoter	shore
MACS_peak_52329	chr12:120543572-120544081	64.11	NM_001167606	RAB35	-	Promoter	shore
MACS_peak_52651	chr12:121976886-121977332	38.65	NM_032590	KDM2B	-	Promoter	shore
MACS_peak_52736	chr12:122278206-122278685	67.04	NM_001171993	HPD	-	Promoter	shore
MACS_peak_53149	chr12:124070729-124071303	50.98	NM_006815	TMED2	+	Promoter	shore
MACS_peak_53374	chr12:124875150-124875781	61.34	NM_001206654	NCOR2	-	Promoter	shore
MACS_peak_54826	chr12:132415331-132416110	32.61	NM_025215	PUS1	+	Promoter	shore
MACS_peak_54890	chr12:132571430-132571928	82.16	NR_003290	EP400NL	+	Promoter	shore
MACS_peak_55906	chr13:24884744-24885259	48.1	NM_178540	C1QTNF9	+	Promoter	shore
MACS_peak_57077	chr13:41364590-41365099	89.74	NM_014252	SLC25A15	+	Promoter	shore
MACS_peak_57809	chr13:53031160-53031528	50.03	NM_001098525	CKAP2	+	Promoter	shore
MACS_peak_61798	chr14:21945921-21946465	53.28	NM_014828	TOX4	+	Promoter	shore
MACS_peak_62032	chr14:24021211-24021999	57.11	NR_046051	THTPA	+	Promoter	shore
MACS_peak_63041	chr14:50162201-50162677	43.71	NM_172193	KLHDC1	+	Promoter	shore
MACS_peak_63141	chr14:51340996-51341481	50.48	NM_001206673	ABHD12B	+	Promoter	shore
MACS_peak_63399	chr14:55765899-55766214	125.14	NM_152231	FBXO34	+	Promoter	shore
MACS_peak_63641	chr14:60386820-60387185	94.79	NR_075071	LRRC9	+	Promoter	shore
MACS_peak_63965	chr14:65455055-65455609	31.89	NM_002028	FNTB	+	Promoter	shore
MACS_peak_63965	chr14:65455055-65455609	31.89	NM_001202559	CHURC1-FNTB	+	Promoter	shore
MACS_peak_64675	chr14:74319803-74320209	41.68	NM_001146155	PTGR2	+	Promoter	shore
MACS_peak_65010	chr14:76959233-76959893	51.94	NM_004452	ESRRB	+	Promoter	shore
MACS_peak_65208	chr14:78267853-78268436	30.35	NM_020421	ADCK1	+	Promoter	shore
MACS_peak_67475	chr14:101194836-101195474	60.78	NM_003836	DLK1	+	Promoter	shore
MACS_peak_68898	chr14:105959879-105960417	39.39	NM_001134875	C14orf80	+	Promoter	shore
MACS_peak_69222	chr15:25093931-25094452	55.15	NM_022807	SNRPN	+	Promoter	shore
MACS_peak_70652	chr15:40888225-40888834	41.62	NM_144508	CASC5	+	Promoter	shore
MACS_peak_70791	chr15:41710669-41711229	38	NM_015138	RTF1	+	Promoter	shore
MACS_peak_71577	chr15:52473665-52474129	77.25	NR_102751	LOC100129973	+	Promoter	shore
MACS_peak_71577	chr15:52473665-52474129	77.25	NM_016194	GNB5	-	Promoter	shore
MACS_peak_71723	chr15:55790959-55791445	35.93	NM_130810	DYX1C1	-	Promoter	shore
MACS_peak_73669	chr15:74658782-74659170	42.17	NM_000781	CYP11A1	-	Promoter	shore
MACS_peak_73880	chr15:76138465-76139087	69.75	NM_001145335	UBE2Q2	+	Promoter	shore
MACS_peak_74194	chr15:79045257-79045682	33.03	NR_036495	LOC646938	+	Promoter	shore
MACS_peak_75159	chr15:90793051-90793636	89.84	NM_001029964	TTLL13	+	Promoter	shore
MACS_peak_75159	chr15:90793051-90793636	89.84	NR_102428	CIB1	-	Promoter	shore
MACS_peak_75163	chr15:90809702-90810382	43.88	NR_028052	NGRN	+	Promoter	shore
MACS_peak_75227	chr15:91262210-91262868	52.08	NM_000057	BLM	+	Promoter	shore
MACS_peak_76124	chr15:100534746-100535252	41.54	NM_139057	ADAMTS17	-	Promoter	shore
MACS_peak_76667	chr16:421252-421749	65.26	NM_021259	TMEM8A	-	Promoter	shore
MACS_peak_76672	chr16:434413-435006	36.04	NR_024453	LOC100134368	+	Promoter	shore
MACS_peak_77072	chr16:1665568-1666039	51.65	NM_020825	CRAMP1L	+	Promoter	shore
MACS_peak_77255	chr16:2275586-2276120	46.68	NM_004424	E4F1	+	Promoter	shore
MACS_peak_77392	chr16:2803960-2804485	33.53	NM_016333	SRRM2	+	Promoter	shore
MACS_peak_77484	chr16:3065744-3066194	70.09	NM_021195	CLDN6	-	Promoter	shore
MACS_peak_77632	chr16:3616525-3617167	39.64	NM_178844	NLRC3	-	Promoter	shore
MACS_peak_77926	chr16:4524735-4525482	40.08	NM_001127206	HMOX2	+	Promoter	shore
MACS_peak_79367	chr16:14728170-14728752	36.68	NM_016561	BFAR	+	Promoter	shore
MACS_peak_79447	chr16:15745177-15745747	66.5	NM_001143979	NDE1	+	Promoter	shore
MACS_peak_79982	chr16:22022042-22022332	66.93	NM_001164579	C16orf52	+	Promoter	shore
MACS_peak_80144	chr16:23569975-23570428	61.32	NM_019116	UBFD1	+	Promoter	shore
MACS_peak_80698	chr16:28566341-28566684	50.03	NM_138414	CCDC101	+	Promoter	shore
MACS_peak_80959	chr16:30196391-30196745	58.3	NM_001193333	CORO1A	+	Promoter	shore
MACS_peak_81132	chr16:31077544-31077940	50.03	NM_001172668	ZNF668	-	Promoter	shore
MACS_peak_82568	chr16:57938474-57939027	84.72	NM_001297	CNGB1	-	Promoter	shore
MACS_peak_83068	chr16:67065176-67065594	56.49	NM_001755	CBFB	+	Promoter	shore
MACS_peak_83230	chr16:67868146-67868725	30.56	NM_025082	CENPT	-	Promoter	shore
MACS_peak_83249	chr16:67928942-67929498	52.34	NM_006742	PSKH1	+	Promoter	shore
MACS_peak_83487	chr16:69347739-69348363	34.33	NM_013245	VPS4A	+	Promoter	shore
MACS_peak_83663	chr16:70558881-70559949	72.65	NM_012426	SF3B3	+	Promoter	shore
MACS_peak_83966	chr16:72822068-72822660	36.1	NM_006885	ZFHX3	-	Promoter	shore
MACS_peak_84314	chr16:75150003-75150414	41.28	NM_153486	LDHD	-	Promoter	shore
MACS_peak_84981	chr16:81480491-81480861	75.91	NM_198390	CMIP	+	Promoter	shore
MACS_peak_85096	chr16:81815039-81815816	72.12	NM_002661	PLCG2	+	Promoter	shore
MACS_peak_85463	chr16:84329926-84330422	35.29	NM_001282466	WFDC1	+	Promoter	shore
MACS_peak_86611	chr16:87448523-87448935	57.08	NM_015144	ZCCHC14	-	Promoter	shore
MACS_peak_86783	chr16:87896145-87896666	55.15	NM_003486	SLC7A5	-	Promoter	shore
MACS_peak_86834	chr16:88045911-88046442	78.53	NM_001173539	BANP	+	Promoter	shore
MACS_peak_87444	chr16:89753705-89754518	55.5	NM_052988	CDK10	+	Promoter	shore
MACS_peak_87532	chr16:89948136-89948509	66.93	NM_014972	TCF25	+	Promoter	shore
MACS_peak_88129	chr17:1376658-1377267	55.64	NM_033375	MYO1C	-	Promoter	shore
MACS_peak_88149	chr17:1420806-1421146	58.3	NR_028514	PITPNA-AS1	+	Promoter	shore
MACS_peak_88429	chr17:2242175-2242601	55.72	NM_014853	SGSM2	+	Promoter	shore
MACS_peak_88821	chr17:3773607-3774310	111.35	NM_172207	CAMKK1	-	Promoter	shore
MACS_peak_89182	chr17:5015731-5016320	49.88	NM_014519	ZNF232	-	Promoter	shore
MACS_peak_89414	chr17:6561401-6561848	38.57	NR_045985	ALOX15P1	+	Promoter	shore
MACS_peak_89437	chr17:6679710-6680167	37.87	NM_153230	FBXO39	+	Promoter	shore
MACS_peak_89641	chr17:7532201-7532780	36.86	NR_027463	SHBG	+	Promoter	shore
MACS_peak_89717	chr17:7762762-7763118	104.65	NM_144607	CYB5D1	+	Promoter	shore
MACS_peak_89732	chr17:7828316-7828906	42.83	NM_004732	KCNAB3	-	Promoter	shore
MACS_peak_90564	chr17:12878637-12879327	56.88	NM_014859	ARHGAP44	+	Promoter	shore
MACS_peak_90666	chr17:14111899-14112236	85.2	NM_001303	COX10	+	Promoter	shore
MACS_peak_91182	chr17:17727925-17728487	59.4	NM_004176	SREBF1	-	Promoter	shore
MACS_peak_91450	chr17:19438186-19438630	79.59	NM_018242	SLC47A1	+	Promoter	shore
MACS_peak_91996	chr17:27045085-27045639	31.89	NM_001142624	RAB34	-	Promoter	shore
MACS_peak_91998	chr17:27056284-27056881	49.31	NM_178170	NEK8	+	Promoter	shore
MACS_peak_92448	chr17:30823699-30824340	100.93	NM_015194	MYO1D	-	Promoter	shore
MACS_peak_92686	chr17:34070352-34071008	32.67	NM_033315	RASL10B	+	Promoter	shore
MACS_peak_92870	chr17:35718099-35718407	75.91	NM_198839	ACACA	-	Promoter	shore
MACS_peak_93318	chr17:38335589-38335900	66.93	NM_016339	RAPGEFL1	+	Promoter	shore
MACS_peak_93788	chr17:40951869-40952205	50.03	NM_173478	CNTD1	+	Promoter	shore
MACS_peak_93906	chr17:41725446-41725801	75.91	NM_013999	MEOX1	-	Promoter	shore
MACS_peak_94044	chr17:42394095-42394632	32.84	NM_006695	RUNDC3A	+	Promoter	shore
MACS_peak_94169	chr17:43039114-43039717	63.63	NM_006688	C1QL1	-	Promoter	shore
MACS_peak_94492	chr17:45502151-45502712	59.48	NM_152347	EFCAB13	+	Promoter	shore
MACS_peak_94635	chr17:46622373-46622700	50.03	NR_102279	HOXB-AS1	+	Promoter	shore
MACS_peak_94635	chr17:46622373-46622700	50.03	NM_002145	HOXB2	-	Promoter	shore
MACS_peak_96662	chr17:65715125-65715752	61.66	NM_015462	NOL11	+	Promoter	shore
MACS_peak_97195	chr17:71432853-71433570	109.79	NM_001144952	SDK2	-	Promoter	shore
MACS_peak_97448	chr17:72324452-72324765	94.79	NM_153209	KIF19	+	Promoter	shore
MACS_peak_97460	chr17:72354707-72355239	54.25	NM_001080466	BTBD17	-	Promoter	shore
MACS_peak_97624	chr17:72986127-72986472	58.3	NM_014603	CDR2L	+	Promoter	shore
MACS_peak_97683	chr17:73202664-73203288	47.44	NM_024844	NUP85	+	Promoter	shore
MACS_peak_97753	chr17:73524125-73524683	67.6	NM_001015002	LLGL2	+	Promoter	shore
MACS_peak_97922	chr17:74006762-74007352	42.83	NM_001988	EVPL	-	Promoter	shore
MACS_peak_98070	chr17:74476728-74477184	69.44	NM_024599	RHBDF2	-	Promoter	shore
MACS_peak_99269	chr17:78012482-78013044	31.45	NM_001243342	CCDC40	+	Promoter	shore
MACS_peak_100184	chr17:80418335-80418786	69.98	NM_012336	NARF	+	Promoter	shore
MACS_peak_101551	chr18:11882206-11882711	34.73	NM_001261444	GNAL	+	Promoter	shore
MACS_peak_101571	chr18:11983516-11984208	43.17	NM_014214	IMPA2	+	Promoter	shore
MACS_peak_103214	chr18:43678529-43679082	60.16	NM_001001937	ATP5A1	-	Promoter	shore
MACS_peak_103469	chr18:46289926-46290294	58.3	NM_014772	CTIF	+	Promoter	shore
MACS_peak_103695	chr18:48559084-48560024	67.5	NM_005359	SMAD4	+	Promoter	shore
MACS_peak_103993	chr18:55713823-55714621	49.83	NM_001144967	NEDD4L	+	Promoter	shore
MACS_peak_105718	chr18:75692326-75693072	67.17	NR_104127	LINC01029	-	Promoter	shore
MACS_peak_106607	chr19:711774-712354	50.53	NM_001040134	PALM	+	Promoter	shore
MACS_peak_106775	chr19:1142241-1142630	42.17	NM_014963	SBNO2	-	Promoter	shore
MACS_peak_106863	chr19:1386047-1386607	31.56	NM_024407	NDUFS7	+	Promoter	shore
MACS_peak_106870	chr19:1410725-1411340	70.37	NM_170711	DAZAP1	+	Promoter	shore
MACS_peak_107025	chr19:1829635-1830343	102.23	NM_020695	REXO1	-	Promoter	shore
MACS_peak_107041	chr19:1859317-1859915	80.04	NM_031918	KLF16	-	Promoter	shore
MACS_peak_107131	chr19:2133493-2134000	41.47	NM_003938	AP3D1	-	Promoter	shore
MACS_peak_107242	chr19:2446313-2446803	42.67	NM_032737	LMNB2	-	Promoter	shore
MACS_peak_107249	chr19:2477658-2478059	58.2	NM_015675	GADD45B	+	Promoter	shore
MACS_peak_107276	chr19:2547759-2548457	42.81	NM_052847	GNG7	-	Promoter	shore
MACS_peak_107693	chr19:3755397-3755990	49.59	NM_004886	APBA3	-	Promoter	shore
MACS_peak_107719	chr19:3836550-3836927	66.93	NM_015174	ZFR2	-	Promoter	shore
MACS_peak_107964	chr19:4485253-4485783	39.91	NM_032631	HDGFRP2	+	Promoter	shore
MACS_peak_108501	chr19:5980766-5981596	68.15	NR_046376	LOC100128568	+	Promoter	shore
MACS_peak_108810	chr19:7462211-7462847	39.99	NM_015318	ARHGEF18	+	Promoter	shore
MACS_peak_109117	chr19:8551773-8552191	64.94	NM_031203	HNRNPM	+	Promoter	shore
MACS_peak_109152	chr19:8671239-8671483	94.79	NM_030957	ADAMTS10	-	Promoter	shore
MACS_peak_109235	chr19:9436775-9437206	55.24	NM_001202412	ZNF559	+	Promoter	shore
MACS_peak_109235	chr19:9436775-9437206	55.24	NM_001172650	ZNF559-ZNF177	+	Promoter	shore
MACS_peak_109658	chr19:11286447-11286882	71.75	NM_001136191	KANK2	-	Promoter	shore
MACS_peak_109668	chr19:11314003-11314292	66.93	NM_020812	DOCK6	-	Promoter	shore
MACS_peak_109723	chr19:11467131-11467623	42.53	NM_001170635	LPPR2	+	Promoter	shore
MACS_peak_109729	chr19:11487249-11487883	40.11	NM_000121	EPOR	-	Promoter	shore
MACS_peak_109729	chr19:11487249-11487883	40.11	NM_175871	SWSAP1	+	Promoter	shore
MACS_peak_109755	chr19:11566374-11566791	33.56	NM_001420	ELAVL3	-	Promoter	shore
MACS_peak_109939	chr19:12723839-12724419	43.48	NM_153358	ZNF791	+	Promoter	shore
MACS_peak_110014	chr19:12946202-12946748	32.33	NM_031429	RTBDN	-	Promoter	shore
MACS_peak_110098	chr19:13216050-13216497	38.57	NM_001142554	TRMT1	-	Promoter	shore
MACS_peak_110962	chr19:17393882-17394652	216.12	NM_152363	ANKLE1	+	Promoter	shore
MACS_peak_112113	chr19:30101885-30102515	61.42	NM_006627	POP4	+	Promoter	shore
MACS_peak_113012	chr19:35514083-35514819	221.99	NM_001136199	GRAMD1A	+	Promoter	shore
MACS_peak_113023	chr19:35533112-35533505	42.17	NM_182983	HPN	+	Promoter	shore
MACS_peak_113205	chr19:36233821-36234156	94.79	NM_001040425	U2AF1L4	-	Promoter	shore
MACS_peak_113240	chr19:36352732-36353092	125.14	NM_199179	KIRREL2	+	Promoter	shore
MACS_peak_113376	chr19:37329555-37329961	57.69	NM_001242801	ZNF790	-	Promoter	shore
MACS_peak_113619	chr19:38828004-38828715	85.45	NM_021185	CATSPERG	+	Promoter	shore
MACS_peak_113718	chr19:39111222-39111873	67.27	NM_013234	EIF3K	+	Promoter	shore
MACS_peak_113957	chr19:39994379-39995304	113.52	NM_016941	DLL3	+	Promoter	shore
MACS_peak_113979	chr19:40315703-40316116	56.98	NM_006484	DYRK1B	-	Promoter	shore
MACS_peak_114013	chr19:40504798-40505205	41.6	NM_178544	ZNF546	+	Promoter	shore
MACS_peak_114713	chr19:45395740-45396471	34.88	NM_001128917	TOMM40	+	Promoter	shore
MACS_peak_114733	chr19:45460048-45460452	75.41	NM_001282176	CLPTM1	+	Promoter	shore
MACS_peak_114812	chr19:45658391-45658708	58.3	NM_198478	NKPD1	-	Promoter	shore
MACS_peak_114826	chr19:45683877-45684434	31.72	NM_212550	BLOC1S3	+	Promoter	shore
MACS_peak_115294	chr19:47634848-47635444	35.87	NM_005500	SAE1	+	Promoter	shore
MACS_peak_115318	chr19:47735196-47735819	34.38	NM_001127241	BBC3	-	Promoter	shore
MACS_peak_115369	chr19:47933853-47934289	46.87	NM_015063	SLC8A2	-	Promoter	shore
MACS_peak_115481	chr19:48283981-48284900	147.83	NM_003009	SEPW1	+	Promoter	shore
MACS_peak_115665	chr19:49005899-49006596	30.69	NM_001080434	LMTK3	-	Promoter	shore
MACS_peak_115738	chr19:49240131-49240522	50.03	NM_017805	RASIP1	-	Promoter	shore
MACS_peak_115859	chr19:49634794-49635396	35.53	NM_003660	PPFIA3	+	Promoter	shore
MACS_peak_116225	chr19:50936522-50937028	41.54	NM_004533	MYBPC2	+	Promoter	shore
MACS_peak_116443	chr19:51831777-51832144	42.17	NM_001101372	IGLON5	+	Promoter	shore
MACS_peak_116561	chr19:52773892-52774597	48.96	NM_001010851	ZNF766	+	Promoter	shore
MACS_peak_116566	chr19:52801533-52802095	75.35	NM_144684	ZNF480	+	Promoter	shore
MACS_peak_116823	chr19:54369982-54370465	43.18	NM_001020820	MYADM	+	Promoter	shore
MACS_peak_116856	chr19:54495076-54495676	35.65	NM_145815	CACNG6	+	Promoter	shore
MACS_peak_117238	chr19:55947152-55947544	58.3	NM_001145176	SHISA7	-	Promoter	shore
MACS_peak_117629	chr19:57792805-57793430	47.38	NM_006635	ZNF460	+	Promoter	shore
MACS_peak_117767	chr19:58740669-58741097	63.87	NM_014480	ZNF544	+	Promoter	shore
MACS_peak_117797	chr19:58900712-58901423	35.88	NM_001009	RPS5	+	Promoter	shore
MACS_peak_119532	chr2:9534221-9534636	48.68	NM_003887	ASAP2	+	Promoter	shore
MACS_peak_121370	chr2:26988322-26988638	66.93	NM_017877	SLC35F6	+	Promoter	shore
MACS_peak_121374	chr2:27009711-27010646	54.64	NM_001809	CENPA	+	Promoter	shore
MACS_peak_121416	chr2:27194210-27194589	85.2	NM_012326	MAPRE3	+	Promoter	shore
MACS_peak_121521	chr2:27617247-27617807	52.03	NM_177983	PPM1G	-	Promoter	shore
MACS_peak_121529	chr2:27653707-27654293	43.09	NM_013392	NRBP1	+	Promoter	shore
MACS_peak_121533	chr2:27666375-27666890	55.66	NM_001168364	KRTCAP3	+	Promoter	shore
MACS_peak_122033	chr2:32853691-32854034	75.91	NM_001193509	TTC27	+	Promoter	shore
MACS_peak_122414	chr2:39104185-39104638	106.48	NM_001145450	MORN2	+	Promoter	shore
MACS_peak_122802	chr2:44590563-44591150	30.15	NM_024766	CAMKMT	+	Promoter	shore
MACS_peak_122835	chr2:45167131-45167561	39.82	NR_103786	SIX3-AS1	-	Promoter	shore
MACS_peak_123013	chr2:47143899-47144308	41.44	NM_001171511	MCFD2	-	Promoter	shore
MACS_peak_124550	chr2:73463594-73463910	58.3	NM_006429	CCT7	+	Promoter	shore
MACS_peak_124684	chr2:74711729-74712080	50.03	NM_022492	TTC31	+	Promoter	shore
MACS_peak_125295	chr2:87170767-87171195	32.83	NM_001024457	RGPD1	+	Promoter	shore
MACS_peak_125295	chr2:87170767-87171195	32.83	NM_001078170	RGPD2	+	Promoter	shore
MACS_peak_125692	chr2:97507191-97507846	52.29	NM_144994	ANKRD23	-	Promoter	shore
MACS_peak_125948	chr2:99772571-99772977	49.48	NM_145199	LIPT1	+	Promoter	shore
MACS_peak_126217	chr2:101871450-101872166	41.78	NM_017546	CNOT11	+	Promoter	shore
MACS_peak_128729	chr2:132251766-132252337	37.33	NR_026922	LOC150776	+	Promoter	shore
MACS_peak_128729	chr2:132251766-132252337	37.33	NR_046946	RNU6-81P	+	Promoter	shore
MACS_peak_128946	chr2:136290936-136291619	64.68	NM_015361	R3HDM1	+	Promoter	shore
MACS_peak_129666	chr2:159315054-159315513	37.73	NM_003628	PKP4	+	Promoter	shore
MACS_peak_131536	chr2:204194343-204194809	37.25	NM_001282926	ABI2	+	Promoter	shore
MACS_peak_135795	chr2:242666864-242667365	56.86	NM_032329	ING5	+	Promoter	shore
MACS_peak_135801	chr2:242676039-242676572	39.71	NM_152783	D2HGDH	+	Promoter	shore
MACS_peak_136131	chr20:1920161-1921034	34.01	NM_080792	SIRPA	+	Promoter	shore
MACS_peak_136278	chr20:3028310-3028730	48.24	NM_030811	MRPS26	+	Promoter	shore
MACS_peak_136404	chr20:3759612-3760345	99.64	NM_015417	SPEF1	-	Promoter	shore
MACS_peak_137614	chr20:23344969-23345410	54.31	NM_022482	GZF1	+	Promoter	shore
MACS_peak_138089	chr20:30641930-30642673	74.85	NM_001172132	HCK	+	Promoter	shore
MACS_peak_138869	chr20:35469071-35469610	46.32	NM_199181	SOGA1	-	Promoter	shore
MACS_peak_139137	chr20:37232710-37233229	47.8	NM_001164431	ARHGAP40	+	Promoter	shore
MACS_peak_139321	chr20:39969335-39970008	37.89	NM_022896	LPIN3	+	Promoter	shore
MACS_peak_139806	chr20:44661547-44662072	33.53	NM_001134771	SLC12A5	+	Promoter	shore
MACS_peak_140641	chr20:49349473-49349840	58.3	NM_032521	PARD6B	+	Promoter	shore
MACS_peak_140703	chr20:49622881-49623276	50.03	NM_002237	KCNG1	-	Promoter	shore
MACS_peak_143002	chr20:61571398-61571692	58.3	NM_017896	GID8	+	Promoter	shore
MACS_peak_143342	chr20:62497772-62498302	33.24	NM_001243891	TPD52L2	+	Promoter	shore
MACS_peak_143377	chr20:62564753-62565179	55.72	NM_025219	DNAJC5	+	Promoter	shore
MACS_peak_143541	chr21:9909824-9910450	69.4	NR_038328	TEKT4P2	-	Promoter	shore
MACS_peak_144590	chr21:34145088-34145765	57.82	NR_024623	C21orf49	+	Promoter	shore
MACS_peak_144877	chr21:36166801-36167385	57.59	NM_001754	RUNX1	-	Promoter	shore
MACS_peak_146281	chr21:44516417-44517230	55.5	NM_006758	U2AF1	-	Promoter	shore
MACS_peak_148407	chr22:22020949-22021316	50.03	NM_014337	PPIL2	+	Promoter	shore
MACS_peak_150760	chr22:37449940-37450709	65.44	NM_001282684	KCTD17	+	Promoter	shore
MACS_peak_151992	chr22:42198346-42198662	58.3	NM_024821	CCDC134	+	Promoter	shore
MACS_peak_152471	chr22:43817991-43818372	85.2	NM_001044370	MPPED1	+	Promoter	shore
MACS_peak_153019	chr22:45562410-45562797	66.93	NM_153645	NUP50	+	Promoter	shore
MACS_peak_153117	chr22:45900784-45901331	38.81	NM_006487	FBLN1	+	Promoter	shore
MACS_peak_154660	chr22:50440522-50441090	31.13	NM_001001694	IL17REL	-	Promoter	shore
MACS_peak_154754	chr22:50685221-50685884	44.92	NM_032019	HDAC10	-	Promoter	shore
MACS_peak_154764	chr22:50730144-50730645	90.71	NM_012401	PLXNB2	-	Promoter	shore
MACS_peak_154833	chr22:50948368-50948712	50.03	NM_001185011	NCAPH2	+	Promoter	shore
MACS_peak_155162	chr3:5165457-5165981	54.9	NM_018184	ARL8B	+	Promoter	shore
MACS_peak_157053	chr3:32149534-32149981	38.57	NM_015141	GPD1L	+	Promoter	shore
MACS_peak_157346	chr3:38067511-38068089	36.92	NM_006225	PLCD1	-	Promoter	shore
MACS_peak_157445	chr3:39150683-39151068	42.17	NM_001105513	TTC21A	+	Promoter	shore
MACS_peak_157642	chr3:42625734-42626332	35.76	NM_001201572	SEC22C	-	Promoter	shore
MACS_peak_157799	chr3:44904019-44904607	30.1	NM_144638	TMEM42	+	Promoter	shore
MACS_peak_157866	chr3:45636358-45636887	39.98	NM_014240	LIMD1	+	Promoter	shore
MACS_peak_161005	chr3:101398038-101398591	31.94	NR_024407	ZBTB11-AS1	+	Promoter	shore
MACS_peak_165284	chr3:184100823-184101266	62.32	NM_003741	CHRD	+	Promoter	shore
MACS_peak_165325	chr3:184291647-184292227	30.51	NM_004443	EPHB3	+	Promoter	shore
MACS_peak_166367	chr3:195453889-195454434	32.38	NM_001282506	MUC20	+	Promoter	shore
MACS_peak_166904	chr4:493683-493999	85.2	NM_001127178	PIGG	+	Promoter	shore
MACS_peak_170503	chr4:39774227-39774625	58.3	NM_005339	UBE2K	+	Promoter	shore
MACS_peak_173523	chr4:128704364-128704896	114.46	NM_014278	HSPA4L	+	Promoter	shore
MACS_peak_173590	chr4:129734376-129735036	51.94	NM_024900	JADE1	+	Promoter	shore
MACS_peak_180502	chr5:54828326-54828879	31.94	NR_001575	RNF138P1	-	Promoter	shore
MACS_peak_180502	chr5:54828326-54828879	31.94	NM_176895	PPAP2A	-	Promoter	shore
MACS_peak_180874	chr5:65020450-65020808	42.17	NM_020726	NLN	+	Promoter	shore
MACS_peak_181123	chr5:71604922-71605488	37.63	NM_015084	MRPS27	-	Promoter	shore
MACS_peak_181383	chr5:76252002-76252739	40.62	NM_001882	CRHBP	+	Promoter	shore
MACS_peak_183286	chr5:132163153-132163514	42.17	NM_001172700	SHROOM1	-	Promoter	shore
MACS_peak_183953	chr5:138679355-138680030	65.31	NM_016480	PAIP2	+	Promoter	shore
MACS_peak_184078	chr5:139556942-139557542	35.65	NM_032412	CYSTM1	+	Promoter	shore
MACS_peak_184484	chr5:143586224-143586549	50.03	NM_020768	KCTD16	+	Promoter	shore
MACS_peak_185099	chr5:153827693-153828220	33.41	NR_024084	SAP30L	+	Promoter	shore
MACS_peak_187197	chr5:177731031-177731658	61.66	NM_173465	COL23A1	-	Promoter	shore
MACS_peak_187603	chr5:178987811-178988212	42.09	NM_001040452	RUFY1	+	Promoter	shore
MACS_peak_190553	chr6:21667801-21668383	43.35	NR_015410	CASC15	+	Promoter	shore
MACS_peak_191198	chr6:30459768-30460385	34.71	NM_005516	HLA-E	+	Promoter	shore
MACS_peak_191342	chr6:31466672-31467218	38.88	NM_005931	MICB	+	Promoter	shore
MACS_peak_191464	chr6:32047805-32048168	42.17	NM_019105	TNXB	-	Promoter	shore
MACS_peak_191553	chr6:33049313-33049672	42.17	NM_002121	HLA-DPB1	+	Promoter	shore
MACS_peak_191877	chr6:34496479-34496856	42.17	NM_001199583	PACSIN1	+	Promoter	shore
MACS_peak_191998	chr6:35456378-35456925	60.68	NM_003214	TEAD3	-	Promoter	shore
MACS_peak_192003	chr6:35467642-35468160	47.88	NM_003322	TULP1	-	Promoter	shore
MACS_peak_192172	chr6:36649221-36649708	35.86	NM_001220778	CDKN1A	+	Promoter	shore
MACS_peak_193013	chr6:43614300-43614846	45.82	NM_001193341	RSPH9	+	Promoter	shore
MACS_peak_193107	chr6:44188196-44188600	41.84	NM_004955	SLC29A1	+	Promoter	shore
MACS_peak_193200	chr6:45391706-45392227	40.51	NM_001278478	RUNX2	+	Promoter	shore
MACS_peak_194044	chr6:75912194-75912661	44.39	NM_080645	COL12A1	-	Promoter	shore
MACS_peak_194047	chr6:75995576-75996079	49.04	NR_040081	LOC100506804	+	Promoter	shore
MACS_peak_195294	chr6:111280598-111281084	35.93	NM_138408	GTF3C6	+	Promoter	shore
MACS_peak_199386	chr6:168474747-168475134	50.03	NM_024919	FRMD1	-	Promoter	shore
MACS_peak_200928	chr7:2396573-2397028	45.33	NM_001037283	EIF3B	+	Promoter	shore
MACS_peak_201694	chr7:5403072-5403447	50.03	NM_001080495	TNRC18	-	Promoter	shore
MACS_peak_204967	chr7:56120370-56120905	46.61	NM_001762	CCT6A	+	Promoter	shore
MACS_peak_205195	chr7:65216929-65217384	38.01	NR_003110	CCT6P1	+	Promoter	shore
MACS_peak_205195	chr7:65216929-65217384	38.01	NR_038378	LOC441242	-	Promoter	shore
MACS_peak_205260	chr7:66022870-66023232	42.17	NR_002933	LOC493754	-	Promoter	shore
MACS_peak_205268	chr7:66094406-66094803	42.17	NM_001167961	KCTD7	+	Promoter	shore
MACS_peak_205848	chr7:73119239-73119719	58.75	NM_001165903	STX1A	-	Promoter	shore
MACS_peak_206002	chr7:73755286-73755885	56.41	NM_003388	CLIP2	+	Promoter	shore
MACS_peak_207573	chr7:100452187-100452674	35.86	NM_001267814	SLC12A9	+	Promoter	shore
MACS_peak_207959	chr7:101884007-101884280	66.93	NM_001202545	CUX1	+	Promoter	shore
MACS_peak_208892	chr7:128097484-128098205	69.11	NM_001098786	HILPDA	+	Promoter	shore
MACS_peak_209013	chr7:129253369-129254292	82.86	NM_005011	NRF1	+	Promoter	shore
MACS_peak_209793	chr7:139026992-139027593	49.02	NM_197964	C7orf55	+	Promoter	shore
MACS_peak_209793	chr7:139026992-139027593	49.02	NM_001244585	LUC7L2	+	Promoter	shore
MACS_peak_209793	chr7:139026992-139027593	49.02	NM_001244584	C7orf55-LUC7L2	+	Promoter	shore
MACS_peak_210787	chr7:150656479-150657207	41.11	NM_000238	KCNH2	-	Promoter	shore
MACS_peak_212014	chr7:156743601-156744301	78.53	NM_138400	NOM1	+	Promoter	shore
MACS_peak_212318	chr7:157661275-157661742	52	NM_002847	PTPRN2	-	Promoter	shore
MACS_peak_219368	chr8:94931355-94931910	45.18	NM_001161781	PDP1	+	Promoter	shore
MACS_peak_219999	chr8:104429367-104429931	31.35	NM_015420	DCAF13	+	Promoter	shore
MACS_peak_222139	chr8:142185259-142185721	211.87	NM_014957	DENND3	+	Promoter	shore
MACS_peak_222657	chr8:143592907-143593478	30.98	NM_001702	BAI1	+	Promoter	shore
MACS_peak_222935	chr8:144419050-144419834	57.38	NM_001258447	TOP1MT	-	Promoter	shore
MACS_peak_223082	chr8:144818226-144818652	64.08	NR_033849	FAM83H-AS1	+	Promoter	shore
MACS_peak_223235	chr8:145516867-145517455	36.33	NM_005526	HSF1	+	Promoter	shore
MACS_peak_223314	chr8:145735631-145736180	32.16	NM_138431	MFSD3	+	Promoter	shore
MACS_peak_223409	chr8:146025953-146027278	76.5	NM_213605	ZNF517	+	Promoter	shore
MACS_peak_224358	chr9:19050327-19050774	53.76	NM_006570	RRAGA	+	Promoter	shore
MACS_peak_225694	chr9:72659624-72660159	54	NM_153267	MAMDC2	+	Promoter	shore
MACS_peak_228713	chr9:115143445-115143978	61.91	NM_032303	HSDL2	+	Promoter	shore
MACS_peak_230177	chr9:130188472-130188838	50.03	NM_007135	ZNF79	+	Promoter	shore
MACS_peak_230230	chr9:130333583-130333989	49.48	NM_001035534	FAM129B	-	Promoter	shore
MACS_peak_230335	chr9:130690445-130691029	36.56	NM_001135219	PIP5KL1	-	Promoter	shore
MACS_peak_230416	chr9:130996975-130997595	47.71	NM_001005336	DNM1	+	Promoter	shore
MACS_peak_230427	chr9:131040025-131040590	44.49	NM_001040011	SWI5	+	Promoter	shore
MACS_peak_230674	chr9:131875369-131876194	42.06	NM_021131	PPP2R4	+	Promoter	shore
MACS_peak_231288	chr9:134001807-134002455	60	NM_005085	NUP214	+	Promoter	shore
MACS_peak_232326	chr9:137230628-137231295	44.67	NM_002957	RXRA	+	Promoter	shore
MACS_peak_233264	chr9:139726796-139727534	67.78	NM_001173988	RABL6	+	Promoter	shore
MACS_peak_233474	chr9:140314431-140314788	42.17	NM_017820	EXD3	-	Promoter	shore
MACS_peak_233666	chr9:140918168-140918739	58.65	NM_000718	CACNA1B	+	Promoter	shore
MACS_peak_234298	chrX:19363357-19363940	36.62	NM_001173455	PDHA1	+	Promoter	shore
MACS_peak_240	chr1:1468036-1468749	85.27	NM_001170535	ATAD3A	+	Promoter	shore
MACS_peak_313	chr1:1707459-1707752	58.3	NM_023018	NADK	-	Promoter	shore
MACS_peak_445	chr1:2080106-2080550	38.79	NM_002744	PRKCZ	+	Promoter	shore
MACS_peak_2093	chr1:7885907-7886259	85.2	NM_016831	PER3	+	Promoter	shore
MACS_peak_2582	chr1:9880990-9881780	50.31	NM_014944	CLSTN1	-	Promoter	shore
MACS_peak_2709	chr1:10531785-10532067	75.91	NM_004401	DFFA	-	Promoter	shore
MACS_peak_4469	chr1:19613739-19614293	31.89	NM_012067	AKR7A3	-	Promoter	shore
MACS_peak_4901	chr1:22140122-22140722	42.19	NM_001013693	LDLRAD2	+	Promoter	shore
MACS_peak_7268	chr1:38322883-38323436	31.94	NM_005955	MTF1	-	Promoter	shore
MACS_peak_7868	chr1:43422101-43422386	66.93	NM_006516	SLC2A1	-	Promoter	shore
MACS_peak_8325	chr1:46666272-46666881	35.14	NM_001243766	POMGNT1	-	Promoter	shore
MACS_peak_8817	chr1:53703190-53703489	58.3	NM_002370	MAGOH	-	Promoter	shore
MACS_peak_8966	chr1:54409262-54409827	31.29	NM_016126	HSPB11	-	Promoter	shore
MACS_peak_9350	chr1:59611050-59611598	76.76	NR_027120	HSD52	-	Promoter	shore
MACS_peak_10245	chr1:85038048-85038708	38.61	NM_004388	CTBS	-	Promoter	shore
MACS_peak_10780	chr1:95285078-95285586	48.64	NR_104131	LINC01057	-	Promoter	shore
MACS_peak_10791	chr1:95389857-95390306	38.43	NM_001839	CNN3	-	Promoter	shore
MACS_peak_11210	chr1:109799397-109800024	61.66	NM_001408	CELSR2	+	Promoter	shore
MACS_peak_12037	chr1:147139741-147140308	44.36	NM_016361	ACP6	-	Promoter	shore
MACS_peak_12372	chr1:151879487-151879905	40.73	NM_053055	THEM4	-	Promoter	shore
MACS_peak_12627	chr1:154578357-154578996	33.54	NM_015841	ADAR	-	Promoter	shore
MACS_peak_12889	chr1:155988076-155988544	59.87	NM_003145	SSR2	-	Promoter	shore
MACS_peak_12955	chr1:156306782-156307266	83.78	NM_144627	TSACC	+	Promoter	shore
MACS_peak_12955	chr1:156306782-156307266	83.78	NM_005998	CCT3	-	Promoter	shore
MACS_peak_14457	chr1:182920967-182921435	37.11	NM_030933	SHCBP1L	-	Promoter	shore
MACS_peak_17164	chr1:226889706-226890315	48.47	NM_002221	ITPKB	-	Promoter	shore
MACS_peak_18554	chr1:237945622-237946095	43.93	NM_001035	RYR2	+	Promoter	shore
MACS_peak_19548	chr1:247169360-247169957	56.57	NM_020394	ZNF695	-	Promoter	shore
MACS_peak_19548	chr1:247169360-247169957	56.57	NR_037894	ZNF670-ZNF695	-	Promoter	shore
MACS_peak_22342	chr10:15129182-15129804	34.44	NM_001039844	ACBD7	-	Promoter	shore
MACS_peak_23439	chr10:30636326-30637025	30.6	NM_018109	MTPAP	-	Promoter	shore
MACS_peak_24621	chr10:50322785-50323183	42.17	NM_001031746	VSTM4	-	Promoter	shore
MACS_peak_27799	chr10:99529184-99529925	40.4	NM_003015	SFRP5	-	Promoter	shore
MACS_peak_28013	chr10:102026225-102026610	58.3	NM_018294	CWF19L1	-	Promoter	shore
MACS_peak_28098	chr10:102777719-102778244	47.35	NM_024895	PDZD7	-	Promoter	shore
MACS_peak_28558	chr10:106032498-106032752	94.79	NM_001191013	GSTO2	+	Promoter	shore
MACS_peak_29714	chr10:121629595-121630084	50.16	NM_001256379	MCMBP	-	Promoter	shore
MACS_peak_33007	chr11:1429615-1430015	50.03	NM_003957	BRSK2	+	Promoter	shore
MACS_peak_33606	chr11:3180020-3180669	91.53	NM_145638	OSBPL5	-	Promoter	shore
MACS_peak_36132	chr11:47289784-47290368	36.56	NM_001130101	NR1H3	+	Promoter	shore
MACS_peak_36754	chr11:61194709-61195026	58.3	NM_001136040	CPSF7	-	Promoter	shore
MACS_peak_37030	chr11:62411310-62411832	55.07	NM_198335	GANAB	-	Promoter	shore
MACS_peak_37059	chr11:62492491-62492865	50.03	NR_037946	HNRNPUL2-BSCL2	-	Promoter	shore
MACS_peak_37059	chr11:62492491-62492865	50.03	NM_001079559	HNRNPUL2	-	Promoter	shore
MACS_peak_37443	chr11:64477498-64477861	75.91	NM_015080	NRXN2	-	Promoter	shore
MACS_peak_37501	chr11:64644191-64644737	53.12	NM_001282444	EHD1	-	Promoter	shore
MACS_peak_37674	chr11:65303881-65304286	41.76	NM_001048218	SCYL1	+	Promoter	shore
MACS_peak_37950	chr11:66444066-66444605	39.32	NM_031492	RBM4B	-	Promoter	shore
MACS_peak_38087	chr11:67069593-67069989	50.03	NR_030767	ANKRD13D	+	Promoter	shore
MACS_peak_38207	chr11:67795933-67796458	33.53	NM_001161473	ALDH3B1	+	Promoter	shore
MACS_peak_38938	chr11:70255489-70256006	136.19	NM_005231	CTTN	+	Promoter	shore
MACS_peak_41792	chr11:117664026-117664742	41.78	NM_020693	DSCAML1	-	Promoter	shore
MACS_peak_43942	chr11:134279539-134280069	78.64	NM_018644	B3GAT1	-	Promoter	shore
MACS_peak_44087	chr12:185186-185580	66.93	NM_001170738	IQSEC3	+	Promoter	shore
MACS_peak_46242	chr12:19456903-19457583	37.51	NM_001256470	PLEKHA5	+	Promoter	shore
MACS_peak_47644	chr12:49940621-49941052	47.29	NM_012284	KCNH3	+	Promoter	shore
MACS_peak_47874	chr12:51564372-51564939	31.19	NM_001173453	TFCP2	-	Promoter	shore
MACS_peak_49564	chr12:82749764-82750293	33.3	NM_014167	CCDC59	-	Promoter	shore
MACS_peak_51181	chr12:111125013-111125596	43.29	NM_032369	HVCN1	-	Promoter	shore
MACS_peak_51314	chr12:111799292-111799929	33.64	NM_001177996	FAM109A	-	Promoter	shore
MACS_peak_51390	chr12:112278406-112279068	38.5	NR_015404	MAPKAPK5-AS1	-	Promoter	shore
MACS_peak_54580	chr12:131603607-131604087	43.41	NM_198827	GPR133	+	Promoter	shore
MACS_peak_55120	chr12:133347002-133347888	71.21	NM_005895	GOLGA3	-	Promoter	shore
MACS_peak_55173	chr12:133463301-133463763	37.52	NM_001161347	CHFR	-	Promoter	shore
MACS_peak_55257	chr13:19749233-19749664	55.24	NM_006001	TUBA3C	-	Promoter	shore
MACS_peak_55298	chr13:20354785-20355516	34.88	NR_003272	PSPC1	-	Promoter	shore
MACS_peak_55488	chr13:21561192-21561500	94.79	NM_014572	LATS2	-	Promoter	shore
MACS_peak_56703	chr13:32999299-32999676	50.03	NM_052818	N4BP2L1	-	Promoter	shore
MACS_peak_56886	chr13:36870355-36870700	50.03	NM_001144982	CCDC169	-	Promoter	shore
MACS_peak_56886	chr13:36870355-36870700	50.03	NM_001198910	CCDC169-SOHLH2	-	Promoter	shore
MACS_peak_57525	chr13:49105518-49105891	75.91	NM_001268	RCBTB2	-	Promoter	shore
MACS_peak_57660	chr13:51483002-51483413	41.28	NR_046552	RNASEH2B-AS1	-	Promoter	shore
MACS_peak_58359	chr13:73300136-73300652	40.85	NM_001071775	MZT1	-	Promoter	shore
MACS_peak_58482	chr13:76208702-76209293	36.16	NM_005358	LMO7	+	Promoter	shore
MACS_peak_58526	chr13:77458287-77458808	33.76	NM_138444	KCTD12	-	Promoter	shore
MACS_peak_59181	chr13:97645102-97645820	35.52	NM_080818	OXGR1	-	Promoter	shore
MACS_peak_59693	chr13:101183010-101183615	35.37	NM_033110	GGACT	-	Promoter	shore
MACS_peak_61303	chr13:113916270-113916885	48.05	NM_003589	CUL4A	+	Promoter	shore
MACS_peak_62057	chr14:24456275-24456659	50.03	NM_001193637	DHRS4L2	+	Promoter	shore
MACS_peak_62104	chr14:24656464-24656992	47.13	NM_024658	IPO4	-	Promoter	shore
MACS_peak_62126	chr14:24767674-24768031	42.17	NM_001136050	DHRS1	-	Promoter	shore
MACS_peak_62386	chr14:31925248-31925738	50.07	NM_080664	DTD2	-	Promoter	shore
MACS_peak_62625	chr14:35590181-35590466	66.93	NM_017917	PPP2R3C	-	Promoter	shore
MACS_peak_63417	chr14:55905794-55906375	30.45	NM_199047	TBPL2	-	Promoter	shore
MACS_peak_64630	chr14:73956717-73957198	36.25	NM_001220484	HEATR4	-	Promoter	shore
MACS_peak_64724	chr14:74723557-74724030	51.48	NM_182894	VSX2	+	Promoter	shore
MACS_peak_65920	chr14:91717698-91718102	49.67	NM_003485	GPR68	-	Promoter	shore
MACS_peak_66023	chr14:92411411-92412020	41.62	NM_006329	FBLN5	-	Promoter	shore
MACS_peak_66236	chr14:93580437-93580945	81.03	NM_014216	ITPK1	-	Promoter	shore
MACS_peak_68669	chr14:105260270-105260691	40.5	NM_001014431	AKT1	-	Promoter	shore
MACS_peak_70688	chr15:41097866-41098336	59.68	NM_018163	DNAJC17	-	Promoter	shore
MACS_peak_71074	chr15:43660255-43660823	44.29	NM_152455	ZSCAN29	-	Promoter	shore
MACS_peak_71113	chr15:44114972-44115574	35.53	NM_005926	MFAP1	-	Promoter	shore
MACS_peak_71722	chr15:55787733-55788436	49.09	NR_037923	DYX1C1-CCPG1	-	Promoter	shore
MACS_peak_73493	chr15:72665957-72666496	46.32	NM_000520	HEXA	-	Promoter	shore
MACS_peak_73708	chr15:74906257-74906672	74.08	NM_003992	CLK3	+	Promoter	shore
MACS_peak_73754	chr15:75228050-75228482	55.15	NM_004255	COX5A	-	Promoter	shore
MACS_peak_73967	chr15:77323371-77323731	42.17	NM_003978	PSTPIP1	+	Promoter	shore
MACS_peak_74181	chr15:78911645-78911987	58.3	NM_000743	CHRNA3	-	Promoter	shore
MACS_peak_74664	chr15:85196346-85196798	97.03	NM_032856	WDR73	-	Promoter	shore
MACS_peak_76727	chr16:558235-558529	58.3	NM_001142272	RAB11FIP3	+	Promoter	shore
MACS_peak_76784	chr16:748018-748498	43.41	NM_153350	FBXL16	-	Promoter	shore
MACS_peak_76907	chr16:1126240-1126688	88.21	NR_027242	SSTR5-AS1	-	Promoter	shore
MACS_peak_76907	chr16:1126240-1126688	88.21	NM_001172560	SSTR5	+	Promoter	shore
MACS_peak_77243	chr16:2244150-2244699	38.69	NM_020764	CASKIN1	-	Promoter	shore
MACS_peak_77342	chr16:2549127-2549654	33.41	NM_001199107	TBC1D24	+	Promoter	shore
MACS_peak_77519	chr16:3189661-3190181	33.82	NM_004220	ZNF213	+	Promoter	shore
MACS_peak_77593	chr16:3506943-3507527	43.22	NM_001083601	NAA60	+	Promoter	shore
MACS_peak_77639	chr16:3638291-3638698	41.6	NM_032444	SLX4	-	Promoter	shore
MACS_peak_78023	chr16:4814621-4815177	38.25	NM_021646	ZNF500	-	Promoter	shore
MACS_peak_78035	chr16:4851120-4851643	33.65	NR_046480	ROGDI	-	Promoter	shore
MACS_peak_78123	chr16:5082537-5083084	38.81	NM_016256	NAGPA	-	Promoter	shore
MACS_peak_80714	chr16:28632031-28632557	40.17	NM_177536	SULT1A1	-	Promoter	shore
MACS_peak_81760	chr16:49885806-49886484	37.62	NM_001271620	ZNF423	-	Promoter	shore
MACS_peak_82606	chr16:58077801-58078390	30.05	NM_002428	MMP15	+	Promoter	shore
MACS_peak_83338	chr16:68402574-68403013	39.15	NM_018667	SMPD3	-	Promoter	shore
MACS_peak_83618	chr16:70379844-70380182	58.3	NR_039997	LOC100506083	-	Promoter	shore
MACS_peak_83882	chr16:71915873-71916512	39.81	NM_001201554	ZNF821	-	Promoter	shore
MACS_peak_84187	chr16:74400618-74401154	46.54	NR_026950	LOC283922	-	Promoter	shore
MACS_peak_86594	chr16:87414159-87414723	51.73	NM_024735	FBXO31	-	Promoter	shore
MACS_peak_87065	chr16:88745568-88746052	50.56	NM_178310	SNAI3	-	Promoter	shore
MACS_peak_87065	chr16:88745568-88746052	50.56	NR_024399	SNAI3-AS1	+	Promoter	shore
MACS_peak_87217	chr16:89218125-89218623	82.16	NR_045666	ACSF3	+	Promoter	shore
MACS_peak_87382	chr16:89606863-89607938	107.95	NM_003119	SPG7	+	Promoter	shore
MACS_peak_88016	chr17:1081693-1082253	31.56	NM_001159746	ABR	-	Promoter	shore
MACS_peak_88446	chr17:2294239-2294676	46.79	NM_020310	MNT	-	Promoter	shore
MACS_peak_88761	chr17:3625247-3625820	82.59	NM_002208	ITGAE	-	Promoter	shore
MACS_peak_88840	chr17:3826455-3827333	58.06	NM_005173	ATP2A3	-	Promoter	shore
MACS_peak_89227	chr17:5340609-5340844	85.2	NM_001212	C1QBP	-	Promoter	shore
MACS_peak_89466	chr17:6943325-6943895	44.15	NM_201566	SLC16A13	+	Promoter	shore
MACS_peak_89601	chr17:7381235-7382005	72.67	NM_020899	ZBTB4	-	Promoter	shore
MACS_peak_89640	chr17:7528997-7529641	46.13	NM_133491	SAT2	-	Promoter	shore
MACS_peak_89820	chr17:8149855-8150275	40.58	NM_025099	CTC1	-	Promoter	shore
MACS_peak_91123	chr17:17493493-17493863	66.93	NM_148172	PEMT	-	Promoter	shore
MACS_peak_91331	chr17:18527287-18527853	37.63	NR_036647	CCDC144B	-	Promoter	shore
MACS_peak_91993	chr17:27037130-27037656	40.17	NM_152465	PROCA1	-	Promoter	shore
MACS_peak_92628	chr17:33444331-33444915	36.56	NM_002878	RAD51D	-	Promoter	shore
MACS_peak_92628	chr17:33444331-33444915	36.56	NR_037714	RAD51L3-RFFL	-	Promoter	shore
MACS_peak_93586	chr17:40018784-40019093	58.3	NM_018143	KLHL11	-	Promoter	shore
MACS_peak_93662	chr17:40304989-40305474	35.99	NM_201434	RAB5C	-	Promoter	shore
MACS_peak_93675	chr17:40331925-40332455	62.18	NM_012285	KCNH4	-	Promoter	shore
MACS_peak_94149	chr17:42975359-42976313	59.95	NM_001142605	EFTUD2	-	Promoter	shore
MACS_peak_94739	chr17:47294884-47295343	69.12	NM_016428	ABI3	+	Promoter	shore
MACS_peak_94932	chr17:48349969-48350362	66.93	NM_001168215	TMEM92	+	Promoter	shore
MACS_peak_94957	chr17:48472805-48473282	59.03	NM_018509	LRRC59	-	Promoter	shore
MACS_peak_95119	chr17:49242641-49243358	41.72	NM_001018137	NME2	+	Promoter	shore
MACS_peak_95119	chr17:49242641-49243358	41.72	NR_037149	NME1-NME2	+	Promoter	shore
MACS_peak_95974	chr17:60728110-60728778	51.4	NM_006039	MRC2	+	Promoter	shore
MACS_peak_96762	chr17:66452638-66453093	38.01	NM_001278433	PRKAR1A	+	Promoter	shore
MACS_peak_96762	chr17:66452638-66453093	38.01	NM_017983	WIPI1	-	Promoter	shore
MACS_peak_98736	chr17:76453027-76453339	58.3	NM_173628	DNAH17	-	Promoter	shore
MACS_peak_98893	chr17:76895890-76896728	60.63	NM_001243541	LOC100653515	-	Promoter	shore
MACS_peak_98893	chr17:76895890-76896728	60.63	NM_003255	TIMP2	-	Promoter	shore
MACS_peak_99889	chr17:79602857-79603386	33.3	NM_017921	NPLOC4	-	Promoter	shore
MACS_peak_99956	chr17:79816962-79817627	89.9	NM_000918	P4HB	-	Promoter	shore
MACS_peak_100016	chr17:79979173-79979703	62.18	NM_001271007	STRA13	-	Promoter	shore
MACS_peak_100232	chr17:80532315-80532754	71.3	NM_004514	FOXK2	+	Promoter	shore
MACS_peak_100262	chr17:80603792-80604113	75.91	NM_019613	WDR45B	-	Promoter	shore
MACS_peak_100283	chr17:80648011-80648484	36.78	NM_006822	RAB40B	-	Promoter	shore
MACS_peak_103288	chr18:44258924-44259455	33.18	NM_013305	ST8SIA5	-	Promoter	shore
MACS_peak_105465	chr18:74532439-74532856	73.84	NR_040024	LOC100131655	-	Promoter	shore
MACS_peak_106220	chr18:77283271-77283679	66.03	NM_172387	NFATC1	+	Promoter	shore
MACS_peak_106735	chr19:1037554-1037997	46.29	NM_004368	CNN2	+	Promoter	shore
MACS_peak_106890	chr19:1463767-1464069	94.79	NM_005883	APC2	+	Promoter	shore
MACS_peak_107009	chr19:1793966-1794443	122.52	NM_001178002	ATP8B3	-	Promoter	shore
MACS_peak_107190	chr19:2306260-2306939	96.83	NM_001101391	LINGO3	-	Promoter	shore
MACS_peak_107420	chr19:2943832-2944524	112.6	NM_021217	ZNF77	-	Promoter	shore
MACS_peak_107603	chr19:3499468-3499817	50.03	NM_031304	DOHH	-	Promoter	shore
MACS_peak_108399	chr19:5717070-5717736	73.7	NM_004793	LONP1	-	Promoter	shore
MACS_peak_108464	chr19:5901453-5901847	75.91	NM_001193375	NDUFA11	-	Promoter	shore
MACS_peak_108752	chr19:7141534-7142118	36.56	NM_001079817	INSR	-	Promoter	shore
MACS_peak_108862	chr19:7597201-7597833	40.23	NM_020533	MCOLN1	+	Promoter	shore
MACS_peak_109274	chr19:9928386-9928924	32.78	NM_017703	FBXL12	-	Promoter	shore
MACS_peak_109722	chr19:11463979-11464566	30.15	NM_001080503	CCDC159	+	Promoter	shore
MACS_peak_109771	chr19:11614738-11615317	50.61	NM_138783	ZNF653	-	Promoter	shore
MACS_peak_111365	chr19:18758705-18759467	96.76	NM_018316	KLHL26	+	Promoter	shore
MACS_peak_112185	chr19:30432007-30432534	33.41	NM_001252641	URI1	+	Promoter	shore
MACS_peak_112664	chr19:33553598-33554189	36.16	NM_033103	RHPN2	-	Promoter	shore
MACS_peak_112978	chr19:35263091-35263559	37.11	NM_001007248	ZNF599	-	Promoter	shore
MACS_peak_113021	chr19:35529886-35530352	44.47	NM_001037	SCN1B	+	Promoter	shore
MACS_peak_113290	chr19:36610703-36611051	50.03	NM_001281	TBCB	+	Promoter	shore
MACS_peak_113872	chr19:39662663-39663121	37.8	NM_005884	PAK4	+	Promoter	shore
MACS_peak_114034	chr19:40710927-40711358	140.6	NM_002446	MAP3K10	+	Promoter	shore
MACS_peak_114291	chr19:41900784-41901264	36.32	NM_020158	EXOSC5	-	Promoter	shore
MACS_peak_114460	chr19:42810026-42810801	51.23	NM_199285	PRR19	+	Promoter	shore
MACS_peak_114931	chr19:46085428-46085996	37.51	NM_025136	OPA3	-	Promoter	shore
MACS_peak_115708	chr19:49136806-49137398	49.66	NM_001352	DBP	-	Promoter	shore
MACS_peak_115957	chr19:50015137-50015777	46.39	NM_001136019	FCGRT	+	Promoter	shore
MACS_peak_115997	chr19:50142098-50142569	59.59	NM_006270	RRAS	-	Promoter	shore
MACS_peak_116501	chr19:52221745-52222116	58.3	NM_001523	HAS1	-	Promoter	shore
MACS_peak_116607	chr19:53102268-53102567	58.3	NR_023311	ZNF137P	+	Promoter	shore
MACS_peak_116842	chr19:54444624-54444962	66.93	NM_031896	CACNG7	+	Promoter	shore
MACS_peak_117118	chr19:55571979-55572600	34.49	NR_027381	RDH13	-	Promoter	shore
MACS_peak_117247	chr19:55971901-55972375	30	NM_001136202	ISOC2	-	Promoter	shore
MACS_peak_117271	chr19:56027714-56028017	66.93	NM_001144950	SSC5D	+	Promoter	shore
MACS_peak_117423	chr19:56629636-56630202	37.63	NM_001002836	ZNF787	-	Promoter	shore
MACS_peak_117517	chr19:57174003-57174594	49.73	NM_001005850	ZNF835	-	Promoter	shore
MACS_peak_121541	chr2:27710390-27710863	36.78	NM_015662	IFT172	-	Promoter	shore
MACS_peak_122270	chr2:37309238-37309809	30.98	NM_019024	HEATR5B	-	Promoter	shore
MACS_peak_122734	chr2:43820889-43821364	59.21	NM_001271643	THADA	-	Promoter	shore
MACS_peak_123469	chr2:55842544-55843202	38.72	NM_001122964	SMEK2	-	Promoter	shore
MACS_peak_124290	chr2:70777263-70778090	90.76	NM_001099691	TGFA	-	Promoter	shore
MACS_peak_124334	chr2:71220241-71220601	42.17	NM_144582	TEX261	-	Promoter	shore
MACS_peak_125116	chr2:85580944-85581340	58.3	NM_017750	RETSAT	-	Promoter	shore
MACS_peak_127097	chr2:112916163-112916635	67.76	NM_153214	FBLN7	+	Promoter	shore
MACS_peak_127817	chr2:121982158-121982696	46.39	NM_014553	TFCP2L1	-	Promoter	shore
MACS_peak_128233	chr2:128406889-128407317	90.85	NM_001161417	GPR17	+	Promoter	shore
MACS_peak_128233	chr2:128406889-128407317	90.85	NM_001136037	LIMS2	-	Promoter	shore
MACS_peak_128258	chr2:128469124-128469832	42.24	NM_018383	WDR33	-	Promoter	shore
MACS_peak_128992	chr2:136632473-136633053	30.51	NM_005915	MCM6	-	Promoter	shore
MACS_peak_129498	chr2:152952602-152953409	37.03	NM_000726	CACNB4	-	Promoter	shore
MACS_peak_130648	chr2:180869925-180870371	38.65	NM_020943	CWC22	-	Promoter	shore
MACS_peak_132447	chr2:219522889-219523545	82.58	NR_073599	ZNF142	-	Promoter	shore
MACS_peak_132497	chr2:219919254-219919832	30.61	NM_002181	IHH	-	Promoter	shore
MACS_peak_133139	chr2:230930988-230931712	54.52	NM_152527	SLC16A14	-	Promoter	shore
MACS_peak_133226	chr2:231850105-231850523	48.41	NR_033879	SPATA3-AS1	-	Promoter	shore
MACS_peak_134668	chr2:239110374-239110938	31.35	NM_030768	ILKAP	-	Promoter	shore
MACS_peak_135420	chr2:241523292-241523884	49.66	NR_103792	CAPN10-AS1	-	Promoter	shore
MACS_peak_135636	chr2:242146835-242147306	59.59	NM_001001891	ANO7	+	Promoter	shore
MACS_peak_135672	chr2:242252681-242253129	45.89	NM_005336	HDLBP	-	Promoter	shore
MACS_peak_137999	chr20:30133771-30134439	58.49	NM_178581	HM13	+	Promoter	shore
MACS_peak_138492	chr20:32889622-32890333	35.88	NM_000687	AHCY	-	Promoter	shore
MACS_peak_139331	chr20:39991908-39992904	91.88	NM_052846	EMILIN3	-	Promoter	shore
MACS_peak_139706	chr20:43938732-43939141	74.8	NM_014276	RBPJL	+	Promoter	shore
MACS_peak_140935	chr20:50719780-50720421	39.7	NM_199427	ZFP64	-	Promoter	shore
MACS_peak_141254	chr20:54977822-54978175	94.79	NM_001324	CSTF1	+	Promoter	shore
MACS_peak_141959	chr20:57795016-57795530	34.18	NM_178457	ZNF831	+	Promoter	shore
MACS_peak_143141	chr20:61936217-61936595	66.93	NM_020882	COL20A1	+	Promoter	shore
MACS_peak_144692	chr21:34913384-34913796	33.9	NM_175085	GART	-	Promoter	shore
MACS_peak_145165	chr21:38350911-38351448	32.84	NM_001242785	HLCS	-	Promoter	shore
MACS_peak_146660	chr21:45676285-45676810	54.82	NM_175867	DNMT3L	-	Promoter	shore
MACS_peak_147734	chr22:18481240-18481841	49.02	NM_015241	MICAL3	-	Promoter	shore
MACS_peak_149671	chr22:30161682-30162253	30.98	NM_001003692	ZMAT5	-	Promoter	shore
MACS_peak_149946	chr22:31883343-31883876	39.71	NM_001164501	EIF4ENIF1	-	Promoter	shore
MACS_peak_150092	chr22:32805937-32806412	43.78	NM_014306	RTCB	-	Promoter	shore
MACS_peak_150781	chr22:37492930-37493290	58.3	NM_153609	TMPRSS6	-	Promoter	shore
MACS_peak_151405	chr22:39625085-39625641	31.78	NM_033016	PDGFB	-	Promoter	shore
MACS_peak_153048	chr22:45633596-45634189	36.04	NM_001009880	KIAA0930	-	Promoter	shore
MACS_peak_155479	chr3:9973734-9974330	56.64	NM_032732	IL17RC	+	Promoter	shore
MACS_peak_155507	chr3:10148092-10148674	43.35	NM_001164839	FANCD2OS	-	Promoter	shore
MACS_peak_156146	chr3:13460134-13460629	42.31	NM_024923	NUP210	-	Promoter	shore
MACS_peak_156553	chr3:16644882-16645389	34.61	NM_001190811	DAZL	-	Promoter	shore
MACS_peak_156903	chr3:27761408-27761918	64.02	NM_005442	EOMES	-	Promoter	shore
MACS_peak_157154	chr3:33136745-33137176	39.74	NM_001039770	TMPPE	-	Promoter	shore
MACS_peak_157154	chr3:33136745-33137176	39.74	NM_000404	GLB1	-	Promoter	shore
MACS_peak_157967	chr3:46734057-46734561	34.79	NM_001190707	ALS2CL	-	Promoter	shore
MACS_peak_158215	chr3:48227664-48228174	56.09	NM_201567	CDC25A	-	Promoter	shore
MACS_peak_158336	chr3:48883618-48884346	47.53	NM_004157	PRKAR2A	-	Promoter	shore
MACS_peak_158511	chr3:49822584-49823335	46.15	NM_001242829	IP6K1	-	Promoter	shore
MACS_peak_158794	chr3:52005931-52006476	32.38	NM_032750	ABHD14B	-	Promoter	shore
MACS_peak_159007	chr3:53078307-53078623	66.93	NM_016329	SFMBT1	-	Promoter	shore
MACS_peak_159703	chr3:64007124-64007565	62.52	NM_014814	PSMD6	-	Promoter	shore
MACS_peak_162185	chr3:126258738-126259062	114.77	NM_152889	CHST13	+	Promoter	shore
MACS_peak_162278	chr3:126751968-126752272	85.2	NM_032242	PLXNA1	+	Promoter	shore
MACS_peak_162716	chr3:128995475-128995840	58.3	NM_016128	COPG1	+	Promoter	shore
MACS_peak_165030	chr3:182879310-182879646	50.03	NM_014398	LAMP3	-	Promoter	shore
MACS_peak_165422	chr3:184969698-184970440	46.68	NM_001166415	EHHADH	-	Promoter	shore
MACS_peak_165705	chr3:187869847-187870117	85.2	NR_036497	LPP-AS2	-	Promoter	shore
MACS_peak_166532	chr3:196042270-196042630	42.17	NM_152773	TCTEX1D2	-	Promoter	shore
MACS_peak_166610	chr3:196437820-196438392	30.92	NM_032898	CEP19	-	Promoter	shore
MACS_peak_166992	chr4:749970-750366	42.17	NM_006315	PCGF3	+	Promoter	shore
MACS_peak_169062	chr4:8427409-8427979	51.27	NM_001101667	ACOX3	-	Promoter	shore
MACS_peak_171848	chr4:79102036-79102280	135.73	NM_025074	FRAS1	+	Promoter	shore
MACS_peak_172046	chr4:83929427-83929890	68.7	NM_001115007	LIN54	-	Promoter	shore
MACS_peak_172214	chr4:88139370-88140051	31.44	NM_020803	KLHL8	-	Promoter	shore
MACS_peak_175302	chr4:177115826-177116378	32	NM_144644	SPATA4	-	Promoter	shore
MACS_peak_177372	chr5:1520134-1521314	162.09	NM_024830	LPCAT1	-	Promoter	shore
MACS_peak_179909	chr5:36149555-36150099	32.44	NM_001007527	LMBRD2	-	Promoter	shore
MACS_peak_180517	chr5:55006745-55007284	39.32	NM_001282429	SLC38A9	-	Promoter	shore
MACS_peak_181314	chr5:75010551-75010998	38.57	NM_001099271	POC5	-	Promoter	shore
MACS_peak_181913	chr5:87897537-87897901	75.91	NR_015436	LINC00461	-	Promoter	shore
MACS_peak_184101	chr5:139925087-139925396	66.93	NM_020690	ANKHD1-EIF4EBP3	+	Promoter	shore
MACS_peak_184170	chr5:140501143-140501559	40.89	NM_018938	PCDHB4	+	Promoter	shore
MACS_peak_184174	chr5:140529351-140529954	35.48	NM_018939	PCDHB6	+	Promoter	shore
MACS_peak_184240	chr5:140869107-140869850	106.99	NM_032407	PCDHGC5	+	Promoter	shore
MACS_peak_184240	chr5:140869107-140869850	106.99	NM_002588	PCDHGC3	+	Promoter	shore
MACS_peak_184240	chr5:140869107-140869850	106.99	NM_018928	PCDHGC4	+	Promoter	shore
MACS_peak_184308	chr5:141347652-141348210	38.12	NM_001201365	RNF14	+	Promoter	shore
MACS_peak_184909	chr5:150034113-150034572	69.12	NM_007286	SYNPO	+	Promoter	shore
MACS_peak_186178	chr5:171480607-171481223	140.83	NM_005990	STK10	-	Promoter	shore
MACS_peak_187107	chr5:177033602-177034032	39.82	NM_007255	B4GALT7	+	Promoter	shore
MACS_peak_187344	chr5:178155258-178155831	30.87	NM_005649	ZNF354A	-	Promoter	shore
MACS_peak_187532	chr5:178768473-178769079	55.87	NM_014244	ADAMTS2	-	Promoter	shore
MACS_peak_187967	chr5:180256414-180256989	50.9	NR_045680	HEIH	-	Promoter	shore
MACS_peak_191080	chr6:28888622-28889120	65.16	NM_006510	TRIM27	-	Promoter	shore
MACS_peak_191148	chr6:29759298-29759881	30.35	NR_002139	HCG4	-	Promoter	shore
MACS_peak_191148	chr6:29759298-29759881	30.35	NM_001207043	LOC554223	+	Promoter	shore
MACS_peak_191494	chr6:32161109-32161414	66.93	NM_022107	GPSM3	-	Promoter	shore
MACS_peak_191609	chr6:33376431-33376971	77.59	NM_002263	KIFC1	+	Promoter	shore
MACS_peak_192753	chr6:42069890-42070474	30.3	NM_001164446	C6orf132	-	Promoter	shore
MACS_peak_194416	chr6:89672017-89672590	30.87	NM_003800	RNGTT	-	Promoter	shore
MACS_peak_194425	chr6:89826082-89826582	64.97	NM_080743	SRSF12	-	Promoter	shore
MACS_peak_194501	chr6:90527546-90528237	36.92	NM_014611	MDN1	-	Promoter	shore
MACS_peak_195122	chr6:108580570-108580984	41.05	NM_152827	SNX3	-	Promoter	shore
MACS_peak_196027	chr6:133118100-133118620	33.82	NM_052831	SLC18B1	-	Promoter	shore
MACS_peak_196551	chr6:143831387-143831915	33.35	NM_032020	FUCA2	-	Promoter	shore
MACS_peak_198922	chr6:166823746-166824295	93.92	NM_021135	RPS6KA2	-	Promoter	shore
MACS_peak_199775	chr6:169630300-169630800	41.96	NM_003247	THBS2	-	Promoter	shore
MACS_peak_200310	chr7:674349-674811	60.45	NM_002735	PRKAR1B	-	Promoter	shore
MACS_peak_200415	chr7:941440-941891	45.65	NM_001284311	ADAP1	-	Promoter	shore
MACS_peak_201001	chr7:2593409-2593867	37.8	NM_152743	BRAT1	-	Promoter	shore
MACS_peak_201060	chr7:2738701-2739337	53.64	NM_001284355	AMZ1	+	Promoter	shore
MACS_peak_201934	chr7:6521639-6522109	36.98	NM_006854	KDELR2	-	Promoter	shore
MACS_peak_203345	chr7:32801060-32801421	42.17	NR_036501	LINC00997	+	Promoter	shore
MACS_peak_204966	chr7:56116932-56117394	44.78	NM_004577	PSPH	-	Promoter	shore
MACS_peak_206224	chr7:75675994-75676586	42.7	NM_016086	STYXL1	-	Promoter	shore
MACS_peak_206880	chr7:95025035-95025550	34.12	NM_000940	PON3	-	Promoter	shore
MACS_peak_207422	chr7:99766353-99766931	43.62	NM_024637	GAL3ST4	-	Promoter	shore
MACS_peak_207502	chr7:100228438-100228933	42.31	NM_001206855	TFR2	-	Promoter	shore
MACS_peak_208342	chr7:108208608-108209101	74.04	NM_001130475	THAP5	-	Promoter	shore
MACS_peak_208872	chr7:127982582-127983199	34.71	NM_018077	RBM28	-	Promoter	shore
MACS_peak_209937	chr7:139873324-139874064	46.8	NM_030647	JHDM1D	-	Promoter	shore
MACS_peak_212906	chr8:635558-636226	58.49	NM_207332	ERICH1	-	Promoter	shore
MACS_peak_214212	chr8:9006775-9007137	66.93	NM_001201329	PPP1R3B	-	Promoter	shore
MACS_peak_217426	chr8:48647693-48648349	38.83	NM_001282919	SPIDR	+	Promoter	shore
MACS_peak_221986	chr8:141465291-141465986	71.23	NM_001160372	TRAPPC9	-	Promoter	shore
MACS_peak_223382	chr8:145953598-145954291	56.67	NM_138367	ZNF251	-	Promoter	shore
MACS_peak_224069	chr9:14320854-14321370	40.85	NM_001190738	NFIB	-	Promoter	shore
MACS_peak_224798	chr9:32565416-32565862	46.05	NM_001199987	NDUFB6	-	Promoter	shore
MACS_peak_224798	chr9:32565416-32565862	46.05	NR_102376	TOPORS-AS1	+	Promoter	shore
MACS_peak_224882	chr9:33509046-33509596	32.11	NR_003667	SUGT1P1	-	Promoter	shore
MACS_peak_224967	chr9:34316585-34317093	48.64	NM_194313	KIF24	-	Promoter	shore
MACS_peak_225645	chr9:71834665-71835139	43.86	NM_001170630	TJP2	+	Promoter	shore
MACS_peak_226891	chr9:92289785-92290581	70.66	NR_024280	UNQ6494	+	Promoter	shore
MACS_peak_227241	chr9:95597496-95597747	75.91	NR_026868	ANKRD19P	+	Promoter	shore
MACS_peak_227336	chr9:96007503-96007950	53.76	NM_006648	WNK2	+	Promoter	shore
MACS_peak_227906	chr9:99415355-99415741	66.93	NM_153698	AAED1	-	Promoter	shore
MACS_peak_230326	chr9:130660704-130661080	50.03	NM_013443	ST6GALNAC6	-	Promoter	shore
MACS_peak_230354	chr9:130740536-130741006	51.74	NM_001035254	FAM102A	-	Promoter	shore
MACS_peak_230833	chr9:132380834-132381371	53.84	NM_199350	C9orf50	-	Promoter	shore
MACS_peak_230869	chr9:132480401-132480857	61.03	NM_016307	PRRX2	+	Promoter	shore
MACS_peak_231329	chr9:134181284-134181882	88.43	NM_032728	PPAPDC3	+	Promoter	shore
MACS_peak_231586	chr9:135071831-135072331	35.04	NM_032536	NTNG2	+	Promoter	shore
MACS_peak_235102	chrX:48935991-48936456	44.54	NM_001029896	WDR45	-	Promoter	shore	Involved by shore only
MACS_peak_235160	chrX:50555558-50556014	45.25	NM_020717	SHROOM4	-	Promoter	shore
MACS_peak_235607	chrX:77393832-77394312	50.9	NM_015975	TAF9B	-	Promoter	shore
MACS_peak_235853	chrX:103400238-103400795	38.19	NM_001012755	SLC25A53	-	Promoter	shore
MACS_peak_710	chr1:2987378-2987983	48.74	NM_022114	PRDM16	+	Promoter	CGI + shore
MACS_peak_4839	chr1:21836151-21837106	59.89	NM_001127501	ALPL	+	Promoter	CGI + shore
MACS_peak_4881	chr1:21978679-21979207	33.35	NM_001145657	RAP1GAP	-	Promoter	CGI + shore
MACS_peak_6428	chr1:31654419-31654911	35.54	NM_024522	NKAIN1	-	Promoter	CGI + shore
MACS_peak_6502	chr1:32169324-32169933	48.47	NM_001856	COL16A1	-	Promoter	CGI + shore	Involved by both CGI and CGI shore
MACS_peak_7736	chr1:41981871-41982566	56.53	NM_024503	HIVEP3	-	Promoter	CGI + shore
MACS_peak_8194	chr1:45266475-45266929	45.41	NM_004073	PLK3	+	Promoter	CGI + shore
MACS_peak_8515	chr1:48449853-48450478	47.38	NM_001194986	TRABD2B	-	Promoter	CGI + shore
MACS_peak_10362	chr1:87598111-87598630	156.28	NR_026986	LOC339524	+	Promoter	CGI + shore
MACS_peak_11412	chr1:112058159-112058871	69.84	NM_001081976	ADORA3	-	Promoter	CGI + shore
MACS_peak_14934	chr1:197890377-197890953	37.03	NM_020204	LHX9	+	Promoter	CGI + shore
MACS_peak_24172	chr10:43573108-43573758	32.97	NM_020975	RET	+	Promoter	CGI + shore
MACS_peak_26786	chr10:81443848-81444645	56.52	NR_027512	BEND3P3	+	Promoter	CGI + shore
MACS_peak_27391	chr10:94822872-94823407	32.95	NM_183374	CYP26C1	+	Promoter	CGI + shore
MACS_peak_28115	chr10:102893295-102894124	41.86	NM_001195517	TLX1	+	Promoter	CGI + shore
MACS_peak_28191	chr10:103536313-103536880	31.19	NM_001206389	FGF8	-	Promoter	CGI + shore
MACS_peak_30818	chr10:128994903-128995430	33.41	NM_001380	DOCK1	+	Promoter	CGI + shore
MACS_peak_32784	chr11:726595-727154	44.9	NM_022772	EPS8L2	+	Promoter	CGI + shore
MACS_peak_33807	chr11:6341717-6342280	51.8	NM_145040	PRKCDBP	-	Promoter	CGI + shore
MACS_peak_34491	chr11:14993239-14993812	51.05	NM_001741	CALCA	-	Promoter	CGI + shore
MACS_peak_36168	chr11:47399524-47400198	73.01	NM_003120	SPI1	-	Promoter	CGI + shore
MACS_peak_36504	chr11:58940871-58941512	46.32	NM_015177	DTX4	+	Promoter	CGI + shore
MACS_peak_39390	chr11:72301264-72301952	37.08	NM_001143839	PDE2A	-	Promoter	CGI + shore
MACS_peak_39861	chr11:76495496-76495877	50.03	NM_015516	TSKU	+	Promoter	CGI + shore
MACS_peak_47940	chr12:52115309-52115733	47.89	NM_014191	SCN8A	+	Promoter	CGI + shore
MACS_peak_48298	chr12:54425247-54425914	38.22	NM_014620	HOXC4	+	Promoter	CGI + shore
MACS_peak_51004	chr12:110156050-110156642	36.1	NM_032829	FAM222A	+	Promoter	CGI + shore
MACS_peak_51750	chr12:115109537-115110191	59.54	NM_005996	TBX3	-	Promoter	CGI + shore
MACS_peak_53078	chr12:123753898-123754479	36.74	NM_004642	CDK2AP1	-	Promoter	CGI + shore
MACS_peak_56828	chr13:36045808-36046465	45.3	NM_015678	NBEA	+	Promoter	CGI + shore
MACS_peak_57548	chr13:49794718-49795780	109.05	NM_001507	MLNR	+	Promoter	CGI + shore
MACS_peak_58279	chr13:70682037-70682556	33.88	NR_002717	ATXN8OS	+	Promoter	CGI + shore
MACS_peak_58279	chr13:70682037-70682556	33.88	NM_020866	KLHL1	-	Promoter	CGI + shore
MACS_peak_59784	chr13:102106065-102106524	37.73	NM_001271755	ITGBL1	+	Promoter	CGI + shore
MACS_peak_60909	chr13:112722945-112723654	48.71	NM_005986	SOX1	+	Promoter	CGI + shore
MACS_peak_61166	chr13:113540270-113540908	53.49	NM_032189	ATP11A	+	Promoter	CGI + shore
MACS_peak_62138	chr14:24801751-24802282	33.18	NM_001198592	ADCY4	-	Promoter	CGI + shore
MACS_peak_68868	chr14:105865393-105866092	42.76	NM_001195082	TEX22	+	Promoter	CGI + shore
MACS_peak_71311	chr15:47476939-47477676	40.62	NM_001198999	SEMA6D	+	Promoter	CGI + shore
MACS_peak_73933	chr15:76630813-76631355	32.55	NM_145805	ISL2	+	Promoter	CGI + shore
MACS_peak_75689	chr15:95869968-95870614	52.92	NR_034095	LOC400456	-	Promoter	CGI + shore
MACS_peak_75755	chr15:96866142-96866857	48.33	NR_102744	NR2F2-AS1	-	Promoter	CGI + shore
MACS_peak_77926	chr16:4524735-4525482	40.08	NM_020677	NMRAL1	-	Promoter	CGI + shore
MACS_peak_79394	chr16:15221889-15222274	42.17	NM_001285449	PDXDC1	+	Promoter	CGI + shore
MACS_peak_82181	chr16:54967289-54967857	31.13	NM_001252197	IRX5	+	Promoter	CGI + shore
MACS_peak_83086	chr16:67196484-67197171	31.16	NM_018378	FBXL8	+	Promoter	CGI + shore
MACS_peak_83137	chr16:67428933-67429543	41.56	NM_013304	ZDHHC1	-	Promoter	CGI + shore
MACS_peak_83199	chr16:67701048-67701557	41.33	NM_001012984	C16orf86	+	Promoter	CGI + shore
MACS_peak_87333	chr16:89488034-89488398	114.77	NM_013275	ANKRD11	-	Promoter	CGI + shore
MACS_peak_91333	chr17:18574903-18575650	67.09	NR_026718	FOXO3B	-	Promoter	CGI + shore
MACS_peak_91333	chr17:18574903-18575650	67.09	NM_001145045	ZNF286B	-	Promoter	CGI + shore
MACS_peak_91384	chr17:19141469-19141959	42.67	NM_001102664	EPN2	+	Promoter	CGI + shore
MACS_peak_93782	chr17:40937026-40937742	77.13	NM_032387	WNK4	+	Promoter	CGI + shore
MACS_peak_95324	chr17:55123816-55124403	65	NR_002818	RNF126P1	+	Promoter	CGI + shore
MACS_peak_96098	chr17:61614700-61615458	33.58	NM_173092	KCNH6	+	Promoter	CGI + shore
MACS_peak_99968	chr17:79848354-79848976	54.66	NM_005782	ALYREF	-	Promoter	CGI + shore
MACS_peak_106747	chr19:1068375-1068762	50.03	NM_001258328	HMHA1	+	Promoter	CGI + shore
MACS_peak_109248	chr19:9608803-9609595	37.76	NM_152476	ZNF560	-	Promoter	CGI + shore
MACS_peak_109308	chr19:10076966-10077499	39.71	NM_015719	COL5A3	-	Promoter	CGI + shore
MACS_peak_110278	chr19:14089570-14090320	39.92	NM_002918	RFX1	-	Promoter	CGI + shore
MACS_peak_110848	chr19:17008559-17009423	40.1	NM_015692	CPAMD8	-	Promoter	CGI + shore
MACS_peak_113332	chr19:36911831-36912976	67.91	NR_033748	LOC644189	+	Promoter	CGI + shore
MACS_peak_114077	chr19:40856013-40856542	33.3	NM_012268	PLD3	+	Promoter	CGI + shore
MACS_peak_114128	chr19:41073567-41074447	64.67	NM_020971	SPTBN4	+	Promoter	CGI + shore
MACS_peak_114892	chr19:45888655-45889588	82.09	NM_001142502	PPP1R13L	-	Promoter	CGI + shore
MACS_peak_115843	chr19:49575174-49576174	106.69	NM_031886	KCNA7	-	Promoter	CGI + shore
MACS_peak_117513	chr19:57154407-57155222	69.24	NM_001193628	SMIM17	+	Promoter	CGI + shore
MACS_peak_124056	chr2:66673475-66674062	50.02	NM_002398	MEIS1	+	Promoter	CGI + shore
MACS_peak_125682	chr2:97483009-97483489	66.94	NM_199078	CNNM3	+	Promoter	CGI + shore
MACS_peak_128591	chr2:131114140-131114691	52.73	NM_001142370	PTPN18	+	Promoter	CGI + shore
MACS_peak_130174	chr2:171676501-171677059	44.97	NM_013445	GAD1	+	Promoter	CGI + shore
MACS_peak_130481	chr2:177016299-177016901	42.06	NM_014621	HOXD4	+	Promoter	CGI + shore
MACS_peak_132476	chr2:219748608-219749394	57.25	NM_025216	WNT10A	+	Promoter	CGI + shore
MACS_peak_134235	chr2:237146276-237146991	77.22	NM_212556	ASB18	-	Promoter	CGI + shore
MACS_peak_135999	chr20:644735-645323	30.1	NM_033129	SCRT2	-	Promoter	CGI + shore
MACS_peak_136030	chr20:822361-823150	78.64	NM_207121	FAM110A	+	Promoter	CGI + shore
MACS_peak_136306	chr20:3148905-3149442	32.84	NM_014731	LZTS3	-	Promoter	CGI + shore
MACS_peak_136650	chr20:6750747-6751376	54.15	NM_001200	BMP2	+	Promoter	CGI + shore
MACS_peak_139723	chr20:44035775-44036256	102.53	NM_001048222	DBNDD2	+	Promoter	CGI + shore
MACS_peak_139723	chr20:44035775-44036256	102.53	NR_003189	SYS1-DBNDD2	+	Promoter	CGI + shore
MACS_peak_139798	chr20:44640060-44640504	54.03	NM_004994	MMP9	+	Promoter	CGI + shore
MACS_peak_143031	chr20:61640661-61641313	52.5	NR_033370	LOC63930	+	Promoter	CGI + shore
MACS_peak_147050	chr21:46826141-46827090	66.91	NM_130445	COL18A1	+	Promoter	CGI + shore
MACS_peak_148582	chr22:23523618-23524636	97.56	NM_004327	BCR	+	Promoter	CGI + shore
MACS_peak_155646	chr3:10857986-10858767	57.58	NM_014229	SLC6A11	+	Promoter	CGI + shore
MACS_peak_159456	chr3:58572324-58572952	40.46	NM_001282713	FAM107A	-	Promoter	CGI + shore
MACS_peak_159566	chr3:61550288-61550695	41.6	NM_002841	PTPRG	+	Promoter	CGI + shore
MACS_peak_159774	chr3:65534723-65535393	44.49	NM_004742	MAGI1	-	Promoter	CGI + shore
MACS_peak_163918	chr3:153840360-153840986	34.22	NM_001251962	ARHGEF26	+	Promoter	CGI + shore
MACS_peak_164423	chr3:170137442-170138051	41.62	NM_005602	CLDN11	+	Promoter	CGI + shore
MACS_peak_167432	chr4:2279357-2279928	30.98	NM_020972	ZFYVE28	-	Promoter	CGI + shore
MACS_peak_168163	chr4:5894208-5894748	46.25	NM_001014809	CRMP1	-	Promoter	CGI + shore
MACS_peak_169264	chr4:10020593-10021177	36.56	NM_020041	SLC2A9	-	Promoter	CGI + shore
MACS_peak_170652	chr4:40859378-40860061	64.68	NM_173075	APBB2	-	Promoter	CGI + shore
MACS_peak_170727	chr4:41747516-41748142	40.58	NM_003924	PHOX2B	-	Promoter	CGI + shore
MACS_peak_170959	chr4:48485876-48486581	42.41	NM_152679	SLC10A4	+	Promoter	CGI + shore
MACS_peak_175208	chr4:174452401-174452947	32.33	NR_003679	HAND2-AS1	+	Promoter	CGI + shore
MACS_peak_177220	chr5:1108207-1109168	134.65	NM_006598	SLC12A7	-	Promoter	CGI + shore
MACS_peak_184009	chr5:139040543-139041447	38.2	NM_016463	CXXC5	+	Promoter	CGI + shore
MACS_peak_184130	chr5:140186489-140187357	39.9	NM_031500	PCDHA4	+	Promoter	CGI + shore
MACS_peak_184130	chr5:140186489-140187357	39.9	NM_018900	PCDHA1	+	Promoter	CGI + shore
MACS_peak_184130	chr5:140186489-140187357	39.9	NM_018905	PCDHA2	+	Promoter	CGI + shore
MACS_peak_184130	chr5:140186489-140187357	39.9	NM_018906	PCDHA3	+	Promoter	CGI + shore
MACS_peak_184134	chr5:140208463-140209028	31.29	NM_031848	PCDHA6	+	Promoter	CGI + shore
MACS_peak_184134	chr5:140208463-140209028	31.29	NM_018908	PCDHA5	+	Promoter	CGI + shore
MACS_peak_184180	chr5:140563968-140564514	45.82	NM_020957	PCDHB16	+	Promoter	CGI + shore
MACS_peak_184181	chr5:140581324-140582037	55.27	NM_018931	PCDHB11	+	Promoter	CGI + shore
MACS_peak_184229	chr5:140812347-140812944	49.31	NM_032094	PCDHGA12	+	Promoter	CGI + shore
MACS_peak_184229	chr5:140812347-140812944	49.31	NM_032092	PCDHGA11	+	Promoter	CGI + shore
MACS_peak_184229	chr5:140812347-140812944	49.31	NM_018927	PCDHGB7	+	Promoter	CGI + shore
MACS_peak_184229	chr5:140812347-140812944	49.31	NM_032088	PCDHGA8	+	Promoter	CGI + shore
MACS_peak_184229	chr5:140812347-140812944	49.31	NM_018926	PCDHGB6	+	Promoter	CGI + shore
MACS_peak_184229	chr5:140812347-140812944	49.31	NM_018925	PCDHGB5	+	Promoter	CGI + shore
MACS_peak_184229	chr5:140812347-140812944	49.31	NM_018921	PCDHGA9	+	Promoter	CGI + shore
MACS_peak_184229	chr5:140812347-140812944	49.31	NM_018913	PCDHGA10	+	Promoter	CGI + shore
MACS_peak_184229	chr5:140812347-140812944	49.31	NM_003736	PCDHGB4	+	Promoter	CGI + shore
MACS_peak_184229	chr5:140812347-140812944	49.31	NM_018919	PCDHGA6	+	Promoter	CGI + shore
MACS_peak_184229	chr5:140812347-140812944	49.31	NM_018918	PCDHGA5	+	Promoter	CGI + shore
MACS_peak_184229	chr5:140812347-140812944	49.31	NM_018924	PCDHGB3	+	Promoter	CGI + shore
MACS_peak_184229	chr5:140812347-140812944	49.31	NM_018923	PCDHGB2	+	Promoter	CGI + shore
MACS_peak_184229	chr5:140812347-140812944	49.31	NM_018922	PCDHGB1	+	Promoter	CGI + shore
MACS_peak_184229	chr5:140812347-140812944	49.31	NM_018916	PCDHGA3	+	Promoter	CGI + shore
MACS_peak_184229	chr5:140812347-140812944	49.31	NM_018912	PCDHGA1	+	Promoter	CGI + shore
MACS_peak_184229	chr5:140812347-140812944	49.31	NM_018920	PCDHGA7	+	Promoter	CGI + shore
MACS_peak_184229	chr5:140812347-140812944	49.31	NM_018917	PCDHGA4	+	Promoter	CGI + shore
MACS_peak_184229	chr5:140812347-140812944	49.31	NM_018915	PCDHGA2	+	Promoter	CGI + shore
MACS_peak_186876	chr5:176047323-176047735	33.9	NM_003085	SNCB	-	Promoter	CGI + shore
MACS_peak_190827	chr6:26501538-26502164	54.37	NM_001732	BTN1A1	+	Promoter	CGI + shore
MACS_peak_192772	chr6:42145625-42146149	47.42	NM_000409	GUCA1A	+	Promoter	CGI + shore
MACS_peak_194768	chr6:100903441-100903828	58.3	NM_005068	SIM1	-	Promoter	CGI + shore
MACS_peak_198023	chr6:159591762-159592309	32.27	NM_032532	FNDC1	+	Promoter	CGI + shore
MACS_peak_200396	chr7:887333-888332	147.53	NM_001171944	SUN1	+	Promoter	CGI + shore
MACS_peak_201670	chr7:5336738-5337360	40.83	NM_153247	SLC29A4	+	Promoter	CGI + shore
MACS_peak_202413	chr7:19184527-19185231	49.03	NM_152898	FERD3L	-	Promoter	CGI + shore
MACS_peak_203653	chr7:39649213-39649783	31.03	NM_001282446	YAE1D1	+	Promoter	CGI + shore
MACS_peak_204978	chr7:56183523-56184238	41.84	NM_001145712	NUPR1L	-	Promoter	CGI + shore
MACS_peak_206301	chr7:76145466-76145872	84.39	NM_182684	UPK3B	+	Promoter	CGI + shore
MACS_peak_207593	chr7:100492080-100492615	32.95	NM_000665	ACHE	-	Promoter	CGI + shore
MACS_peak_210229	chr7:143582029-143582617	30.1	NM_001206938	FAM115A	-	Promoter	CGI + shore
MACS_peak_214472	chr8:10586540-10586942	42	NM_031439	SOX7	-	Promoter	CGI + shore
MACS_peak_216585	chr8:37555101-37556124	75.63	NM_025069	ZNF703	+	Promoter	CGI + shore
MACS_peak_224488	chr9:21989645-21990482	89.89	NM_058195	CDKN2A	-	Promoter	CGI + shore
MACS_peak_225010	chr9:34624334-34624868	33.01	NM_001017363	ARID3C	-	Promoter	CGI + shore
MACS_peak_231839	chr9:135946903-135947301	75.91	NM_001807	CEL	+	Promoter	CGI + shore
MACS_peak_232077	chr9:136567851-136568504	52.43	NM_007101	SARDH	-	Promoter	CGI + shore
MACS_peak_233116	chr9:139334342-139334895	236.74	NM_014866	SEC16A	-	Promoter	CGI + shore
MACS_peak_233781	chrX:5821567-5821977	41.36	NM_020742	NLGN4X	-	Promoter	CGI + shore
MACS_peak_234759	chrX:40004105-40004818	69.76	NM_001123384	BCOR	-	Promoter	CGI + shore
MACS_peak_235864	chrX:105066750-105067377	34.17	NM_198465	NRK	+	Promoter	CGI + shore
MACS_peak_236785	chrX:152939420-152939722	58.3	NM_001039582	PNCK	-	Promoter	CGI + shore
MACS_peak_5857	chr1:27285504-27286299	37.62	NM_152365	C1orf172	-	Promoter	CGI + shore
MACS_peak_8353	chr1:46859371-46860010	53.42	NM_001441	FAAH	+	Promoter	CGI + shore
MACS_peak_12061	chr1:149137536-149138041	41.61	NR_103751	NBPF23	-	Promoter	CGI + shore
MACS_peak_12764	chr1:155219676-155220264	30.1	NM_001267608	FAM189B	-	Promoter	CGI + shore
MACS_peak_32696	chr11:503383-504249	40	NM_002939	RNH1	-	Promoter	CGI + shore
MACS_peak_32824	chr11:848764-849337	30.87	NM_003271	TSPAN4	+	Promoter	CGI + shore
MACS_peak_36383	chr11:57091226-57091767	32.61	NM_033396	TNKS1BP1	-	Promoter	CGI + shore
MACS_peak_38198	chr11:67770191-67770904	48.46	NM_030930	UNC93B1	-	Promoter	CGI + shore
MACS_peak_40519	chr11:94133968-94134527	31.62	NM_016540	GPR83	-	Promoter	CGI + shore
MACS_peak_41115	chr11:111169169-111169832	66.28	NM_001271458	COLCA2	+	Promoter	CGI + shore
MACS_peak_41115	chr11:111169169-111169832	66.28	NR_034154	COLCA1	-	Promoter	CGI + shore
MACS_peak_48278	chr12:54144402-54144980	30.61	NR_104333	CISTR-ACT	-	Promoter	CGI + shore
MACS_peak_49533	chr12:81101540-81102090	32.11	NM_002469	MYF6	+	Promoter	CGI + shore
MACS_peak_50295	chr12:101602958-101603556	35.76	NM_145913	SLC5A8	-	Promoter	CGI + shore
MACS_peak_56092	chr13:26586151-26586707	31.78	NM_016529	ATP8A2	+	Promoter	CGI + shore
MACS_peak_63529	chr14:58331485-58332071	30.2	NM_001206920	SLC35F4	-	Promoter	CGI + shore
MACS_peak_69071	chr15:22832883-22833415	39.78	NM_001102610	TUBGCP5	+	Promoter	CGI + shore
MACS_peak_70406	chr15:37172419-37172935	40.85	NR_024264	LOC145845	-	Promoter	CGI + shore
MACS_peak_81281	chr16:33297969-33298359	42.17	NR_033866	LOC390705	-	Promoter	CGI + shore
MACS_peak_84398	chr16:75528330-75528982	32.87	NM_021615	CHST6	-	Promoter	CGI + shore
MACS_peak_90438	chr17:11501524-11502078	31.89	NM_001372	DNAH9	+	Promoter	CGI + shore
MACS_peak_90633	chr17:13503564-13504186	34.44	NM_006042	HS3ST3A1	-	Promoter	CGI + shore
MACS_peak_92587	chr17:32964306-32964964	32.57	NM_207313	TMEM132E	+	Promoter	CGI + shore
MACS_peak_94990	chr17:48635730-48636202	44.01	NR_038439	CACNA1G-AS1	-	Promoter	CGI + shore
MACS_peak_100406	chr17:80996593-80997264	89.3	NM_001009905	B3GNTL1	-	Promoter	CGI + shore
MACS_peak_100887	chr18:6413817-6414244	55.62	NM_173464	L3MBTL4	-	Promoter	CGI + shore
MACS_peak_107167	chr19:2250442-2251267	98.85	NM_000479	AMH	+	Promoter	CGI + shore
MACS_peak_107167	chr19:2250442-2251267	98.85	NR_036207	MIR4321	+	Promoter	CGI + shore
MACS_peak_107498	chr19:3178660-3179599	60.87	NM_003775	S1PR4	+	Promoter	CGI + shore
MACS_peak_110564	chr19:15580261-15580782	33.76	NM_052890	PGLYRP2	-	Promoter	CGI + shore
MACS_peak_113055	chr19:35614882-35615637	45.92	NM_005971	FXYD3	+	Promoter	CGI + shore
MACS_peak_113055	chr19:35614882-35615637	45.92	NM_139284	LGI4	-	Promoter	CGI + shore
MACS_peak_114038	chr19:40722937-40723596	38.67	NM_152479	TTC9B	-	Promoter	CGI + shore
MACS_peak_115055	chr19:46518061-46518689	34.12	NM_001267723	CCDC61	+	Promoter	CGI + shore
MACS_peak_118148	chr2:1162811-1163184	50.03	NM_018968	SNTG2	+	Promoter	CGI + shore
MACS_peak_128714	chr2:132056766-132057153	50.03	NR_030728	LOC440910	+	Promoter	CGI + shore
MACS_peak_128748	chr2:132558789-132559377	30.1	NM_214461	C2orf27B	-	Promoter	CGI + shore
MACS_peak_135987	chr20:590084-590590	56.43	NM_004609	TCF15	-	Promoter	CGI + shore
MACS_peak_136365	chr20:3640048-3640619	82.8	NM_145762	GFRA4	-	Promoter	CGI + shore
MACS_peak_137107	chr20:17661220-17661697	75.78	NM_001042576	RRBP1	-	Promoter	CGI + shore
MACS_peak_137809	chr20:25062038-25062830	63.78	NM_014588	VSX1	-	Promoter	CGI + shore
MACS_peak_138155	chr20:31069960-31070418	86.94	NM_001256798	C20orf112	-	Promoter	CGI + shore
MACS_peak_143207	chr20:62118896-62119385	42.75	NM_001958	EEF1A2	-	Promoter	CGI + shore
MACS_peak_148041	chr22:19894016-19894519	49.04	NM_001282512	TXNRD2	-	Promoter	CGI + shore
MACS_peak_149929	chr22:31740314-31741066	52.68	NM_032051	PATZ1	-	Promoter	CGI + shore
MACS_peak_152034	chr22:42353094-42353839	60.05	NR_024355	LINC00634	+	Promoter	CGI + shore
MACS_peak_153273	chr22:46439903-46440436	46.76	NR_027036	LINC00899	-	Promoter	CGI + shore
MACS_peak_154819	chr22:50912127-50912877	39.92	NM_002972	SBF1	-	Promoter	CGI + shore
MACS_peak_157510	chr3:40518213-40518672	37.73	NM_001145093	ZNF619	+	Promoter	CGI + shore
MACS_peak_162026	chr3:124930855-124931435	36.8	NM_024628	SLC12A8	-	Promoter	CGI + shore
MACS_peak_162035	chr3:125075789-125076357	51.42	NM_021964	ZNF148	-	Promoter	CGI + shore
MACS_peak_162392	chr3:127347473-127348008	78.11	NM_015720	PODXL2	+	Promoter	CGI + shore
MACS_peak_162998	chr3:133613318-133613792	30	NM_016577	RAB6B	-	Promoter	CGI + shore
MACS_peak_163627	chr3:147127851-147128562	42.06	NM_003412	ZIC1	+	Promoter	CGI + shore
MACS_peak_166108	chr3:194117347-194117925	30.61	NM_004488	GP5	-	Promoter	CGI + shore
MACS_peak_184088	chr5:139725073-139725691	41.07	NM_001945	HBEGF	-	Promoter	CGI + shore
MACS_peak_184107	chr5:140011312-140011943	46.98	NM_000591	CD14	-	Promoter	CGI + shore
MACS_peak_184139	chr5:140228011-140228456	46.13	NM_014005	PCDHA9	+	Promoter	CGI + shore
MACS_peak_184139	chr5:140228011-140228456	46.13	NM_018911	PCDHA8	+	Promoter	CGI + shore
MACS_peak_184139	chr5:140228011-140228456	46.13	NM_018910	PCDHA7	+	Promoter	CGI + shore
MACS_peak_189106	chr6:6002378-6002935	31.72	NM_016588	NRN1	-	Promoter	CGI + shore
MACS_peak_190855	chr6:26987403-26987908	41.61	NR_026776	LOC100270746	-	Promoter	CGI + shore
MACS_peak_190855	chr6:26987403-26987908	41.61	NR_026775	LINC00240	+	Promoter	CGI + shore
MACS_peak_192630	chr6:41528165-41528716	32.05	NM_138457	FOXP4	+	Promoter	CGI + shore
MACS_peak_203056	chr7:28994753-28995506	81.68	NM_014817	TRIL	-	Promoter	CGI + shore
MACS_peak_212654	chr7:158596108-158596768	82.2	NM_020728	ESYT2	-	Promoter	CGI + shore
MACS_peak_216639	chr8:37821993-37822679	71.98	NM_000025	ADRB3	-	Promoter	CGI + shore
MACS_peak_222723	chr8:143807537-143808113	30.71	NR_038925	LOC100288181	-	Promoter	CGI + shore
MACS_peak_224533	chr9:23820679-23821183	34.79	NM_004432	ELAVL2	-	Promoter	CGI + shore
MACS_peak_227778	chr9:98782555-98783224	44.55	NR_024129	LINC00092	-	Promoter	CGI + shore
MACS_peak_236835	chrX:153093819-153094543	68.88	NM_032512	PDZD4	-	Promoter	CGI + shore
