# Supplementary material for: Genome-wide methylation profiling of the different stages of hepatitis B virus-related hepatocellular carcinoma development in plasma cell-free DNA reveals potential biomarkers for early detection and high-risk monitoring of hepatocellular carcinoma
Source: Clin Epigenetics. 2014 Dec 2;6(1):30. doi: 10.1186/1868-7083-6-30 (PMC4391300; doi:10.1186/1868-7083-6-30)
Supplement: Supplementary file 15 — Additional file 15: Table S18: Plasma cfDNA DMGs shared between HCC and NSCLC. (XLSX 42 KB) [file 13148_2014_94_MOESM15_ESM.xlsx]

## Sheet: S18
Supplementry Table S18. Plasma cfDNA DMGs shared beteen HCC and NSCLC
Peak ID	Peak Location	-10logpValue	Refgene ID	Gene	Transcrption Direction	Peak in gene feature
MACS_peak_12938	chr1：151882237-151883028	42.28	NM_053055	THEM4	-	Exon1				414 item
MACS_peak_29174	chr10：92616544-92617189	32.01	NM_019860	HTR7	-	Exon1				HCC与肺共有者
MACS_peak_31077	chr10：115803982-115804638	43.84	NM_000684	ADRB1	+	Exon1
MACS_peak_49813	chr12：31079845-31080494	58.09	NM_001080509	TSPAN11	+	Exon1
MACS_peak_61858	chr13：58208348-58208980	32.68	NM_001040429	PCDH17	+	Exon1
MACS_peak_72016	chr14：100069129-100070259	86.1	NM_001144995	CCDC85C	-	Exon1
MACS_peak_73472	chr14：105070018-105070822	82.48	NM_207379	TMEM179	-	Exon1
MACS_peak_76283	chr15：45421981-45422598	46.37	NM_144565	DUOXA1	-	Exon1
MACS_peak_76317	chr15：45670888-45671804	80.78	NM_001482	GATM	-	Exon1
MACS_peak_80896	chr15：93616998-93617358	74.08	NM_001166283	RGMA	-	Exon1
MACS_peak_84506	chr16：11679876-11680264	65.26	NM_004862	LITAF	-	Exon1
MACS_peak_85781	chr16：23724543-23725032	81.1	NM_033266	ERN2	-	Exon1
MACS_peak_99482	chr17：37783673-37784370	109.11	NM_032192	PPP1R1B	+	Exon1
MACS_peak_102308	chr17：60884760-60885545	48.86	NM_152598	2014-03-10	-	Exon1
MACS_peak_114594	chr19：3179411-3180028	46.37	NM_003775	S1PR4	+	Exon1
MACS_peak_116819	chr19：11591229-11592033	54.17	NM_001420	ELAVL3	-	Exon1
MACS_peak_129231	chr2：30142395-30143021	45.77	NM_004304	ALK	-	Exon1
MACS_peak_139110	chr2：183730537-183731063	103.32	NM_001463	FRZB	-	Exon1
MACS_peak_159606	chr22：30901648-30902111	36.29	NM_174977	SEC14L4	-	Exon1
MACS_peak_169556	chr3：57543206-57543810	40.54	NM_177966	PDE12	+	Exon1
MACS_peak_170633	chr3：73673173-73673716	37.79	NM_015009	PDZRN3	-	Exon1
MACS_peak_197304	chr5：140563980-140564574	34.74	NM_020957	PCDHB16	+	Exon1
MACS_peak_197307	chr5：140581437-140581861	71.2	NM_018931	PCDHB11	+	Exon1
MACS_peak_197320	chr5：140725606-140726109	55.08	NM_032011	PCDHGA3	+	Exon1
MACS_peak_234045	chr8：53852857-53853438	35.49	NM_005285	NPBWR1	+	Exon1
MACS_peak_245155	chr9：100617092-100617844	32.56	NM_004473	FOXE1	+	Exon1
MACS_peak_250300	chr9：138594055-138595358	81.3	NM_001272003	KCNT1	+	Exon1
MACS_peak_154724	chr21：38120448-38121319	84.36	NM_005069	SIM2	+	Exon11
MACS_peak_51109	chr12：52115044-52115850	67.69	NM_014191	SCN8A	+	Exon12
MACS_peak_122064	chr19：46181440-46182073	32.63	NM_000164	GIPR	+	Exon12
MACS_peak_122753	chr19：48983330-48983642	56.78	NM_017457	CYTH2	+	Exon12
MACS_peak_124194	chr19：55598713-55599807	118.13	NM_017729	EPS8L1	+	Exon14
MACS_peak_206617	chr6：43253051-43253803	87.08	NM_032538	TTBK1	+	Exon15
MACS_peak_248302	chr9：132652025-132652797	49.65	NM_015033	FNBP1	-	Exon17
MACS_peak_18489	chr1：228785867-228786466	47.61	NR_002834	DUSP5P1	+	Exon2
MACS_peak_51478	chr12：54428394-54428829	53.37	NR_003084	HOXC5	+	Exon2
MACS_peak_90198	chr16：75285622-75286349	39.69	NM_001170720	BCAR1	-	Exon2
MACS_peak_120971	chr19：39440777-39441378	102.91	NM_024907	FBXO17	-	Exon2
MACS_peak_132336	chr2：74724457-74725122	71.65	NM_001009812	LBX2	-	Exon2
MACS_peak_173937	chr3：139257625-139258070	37.54	NM_001130992	RBP1	-	Exon2
MACS_peak_218120	chr7：32109671-32110261	62.87	NM_001191059	PDE1C	-	Exon2
MACS_peak_102018	chr17：58120271-58120652	48.67	NM_022070	HEATR6	-	Exon20
MACS_peak_1776	chr1：6526184-6526635	44.32	NM_001265594	PLEKHG5	-	Exon22
MACS_peak_123369	chr19：51169980-51170584	40.54	NM_016148	SHANK1	-	Exon22
MACS_peak_148951	chr20：44687492-44688039	51.46	NM_001134771	SLC12A5	+	Exon26
MACS_peak_122098	chr19：46318041-46318710	87.04	NM_004819	SYMPK	-	Exon27
MACS_peak_216349	chr7：5353093-5353540	44.64	NM_001080495	TNRC18	-	Exon27
MACS_peak_12521	chr1：145415528-145416017	48.69	NM_213653	HFE2	+	Exon3
MACS_peak_37668	chr11：32449218-32450326	101.95	NM_024426	WT1	-	Exon3
MACS_peak_88868	chr16：67208628-67209233	61.6	NM_001185057	NOL3	+	Exon3
MACS_peak_227400	chr7：155595579-155596350	43.39	NM_000193	SHH	-	Exon3
MACS_peak_250587	chr9：139334485-139335088	102.67	NM_014866	SEC16A	-	Exon32
MACS_peak_168804	chr3：50401611-50402287	56.08	NM_006030	CACNA2D2	-	Exon38
MACS_peak_69240	chr14：73712015-73712764	44.65	NM_173462	PAPLN	+	Exon4
MACS_peak_78856	chr15：74426181-74426881	54.37	NM_001130138	ISLR2	+	Exon4
MACS_peak_98997	chr17：34068628-34069299	42.92	NM_033315	RASL10B	+	Exon4
MACS_peak_114005	chr19：1510373-1510812	37.97	NM_213604	ADAMTSL5	-	Exon4
MACS_peak_141070	chr2：219738359-219738898	31.6	NM_006522	WNT6	+	Exon4
MACS_peak_120799	chr19：38886582-38887099	39.49	NM_001042522	SPRED3	+	Exon5
MACS_peak_206406	chr6：42071428-42072149	160.32	NM_001164446	C6orf132	-	Exon5
MACS_peak_241925	chr9：34381115-34381963	51.46	NM_032596	C9orf24	-	Exon5
MACS_peak_251290	chrX：5821578-5821986	55.97	NM_020742	NLGN4X	-	Exon5
MACS_peak_7131	chr1：35350474-35351039	36.43	NM_001080418	DLGAP3	-	Exon6
MACS_peak_89257	chr16：69362569-69363726	159.98	NM_032382	COG8	-	Exon6
MACS_peak_116829	chr19：11616794-11617301	33.47	NM_001142465	ECSIT	-	Exon6
MACS_peak_133641	chr2：99439292-99440177	114.17	NM_207362	KIAA1211L	-	Exon7
MACS_peak_200381	chr5：176758950-176759374	39.08	NM_006816	LMAN2	-	Exon8
MACS_peak_224310	chr7：128808528-128809293	43.73	NM_178562	TSPAN33	+	Exon8
MACS_peak_436	chr1：2081982-2082676	109.45	NM_002744	PRKCZ	+	Exon9
MACS_peak_30057	chr10：102777814-102778880	63.81	NM_001195263	PDZD7	-	Exon9
MACS_peak_485	chr1：2211726-2212200	42.54	NM_003036	SKI	+	Intron1
MACS_peak_4916	chr1：21057443-21058065	91.91	NM_001103161	SH2D5	-	Intron1
MACS_peak_7689	chr1：39570329-39570843	39.69	NM_012090	MACF1	+	Intron1
MACS_peak_8467	chr1：45307897-45308661	70.91	NM_001166292	PTCH2	-	Intron1
MACS_peak_12826	chr1：151117864-151118455	34.91	NM_001178062	SEMA6C	-	Intron1
MACS_peak_39222	chr11：60718089-60718834	44.88	NR_027391	SLC15A3	-	Intron1
MACS_peak_40048	chr11：64610989-64611736	51.23	NM_017525	CDC42BPG	-	Intron1
MACS_peak_51473	chr12：54412911-54413478	36.31	NR_003084	HOXC5	+	Intron1
MACS_peak_51480	chr12：54441057-54441909	51.22	NM_014620	HOXC4	+	Intron1
MACS_peak_53666	chr12：101602908-101603685	69.89	NM_145913	SLC5A8	-	Intron1
MACS_peak_53793	chr12：104233692-104234292	40.79	NM_001031701	NT5DC3	-	Intron1
MACS_peak_56161	chr12：122356692-122357024	48.67	NM_144668	WDR66	+	Intron1
MACS_peak_82065	chr16：121661-122134	50.01	NM_022450	RHBDF1	-	Intron1
MACS_peak_83015	chr16：3085118-3085610	72.21	NM_001103175	CCDC64B	-	Intron1
MACS_peak_89220	chr16：69141692-69142120	70.74	NM_005329	HAS3	+	Intron1
MACS_peak_106542	chr17：80189890-80190707	74.02	NM_001206950	SLC16A3	+	Intron1
MACS_peak_109475	chr18：33767801-33768575	77.49	NM_017947	MOCOS	+	Intron1
MACS_peak_113763	chr19：852557-853408	64.47	NM_001972	ELANE	+	Intron1
MACS_peak_114651	chr19：3369421-3370039	75.92	NM_005597	NFIC	+	Intron1
MACS_peak_122119	chr19：46367804-46368420	33.53	NM_004497	FOXA3	+	Intron1
MACS_peak_123145	chr19：50353055-50353858	122.84	NR_040037	PTOV1-AS1	-	Intron1
MACS_peak_129369	chr2：31457493-31457963	42.84	NM_014600	EHD3	+	Intron1
MACS_peak_133199	chr2：95824089-95824838	95.31	NM_032788	ZNF514	-	Intron1
MACS_peak_142797	chr2：236579611-236580311	41.2	NM_001244888	AGAP1	+	Intron1
MACS_peak_161202	chr22：39547492-39548268	92.71	NM_175709	CBX7	-	Intron1
MACS_peak_164676	chr22：50912094-50912617	32.52	NM_002972	SBF1	-	Intron1
MACS_peak_167504	chr3：38388760-38389548	42.45	NM_005108	XYLB	+	Intron1
MACS_peak_168401	chr3：48469773-48470366	41.23	NM_001130082	PLXNB1	-	Intron1
MACS_peak_179361	chr4：6223632-6224418	84.03	NR_037863	LOC285484	+	Intron1
MACS_peak_189562	chr5：1444206-1444905	76.34	NM_001044	SLC6A3	-	Intron1
MACS_peak_196830	chr5：135364653-135365174	39.22	NM_000358	TGFBI	+	Intron1
MACS_peak_198066	chr5：150284255-150284717	36.36	NM_001172832	ZNF300	-	Intron1
MACS_peak_210703	chr6：142409305-142409994	55.14	NM_002511	NMBR	-	Intron1
MACS_peak_240418	chr9：2623221-2624050	73.09	NM_003383	VLDLR	+	Intron1
MACS_peak_244507	chr9：96107793-96108536	58.26	NM_001098808	C9orf129	-	Intron1
MACS_peak_1773	chr1：6516147-6516745	62.18	NM_031475	ESPN	+	Intron10
MACS_peak_33978	chr10：132893230-132893833	34.24	NM_174937	TCERG1L	-	Intron11
MACS_peak_40114	chr11：64815417-64816133	90.49	NM_005468	NAALADL1	-	Intron11
MACS_peak_240012	chr8：145258127-145258813	48.53	NM_001099280	MROH1	+	Intron12
MACS_peak_88871	chr16：67218544-67219263	74.6	NM_178516	EXOC3L1	-	Intron13
MACS_peak_4837	chr1：20669219-20669716	34.08	NM_001039500	VWA5B1	+	Intron15
MACS_peak_84989	chr16：15221757-15222277	39.29	NM_001285449	PDXDC1	+	Intron16
MACS_peak_109	chr1：1148965-1150637	158.91	NM_003327	TNFRSF4	-	Intron2
MACS_peak_6923	chr1：33357909-33358650	58.4	NM_002143	HPCA	+	Intron2
MACS_peak_8761	chr1：48449866-48450444	49.11	NM_001194986	TRABD2B	-	Intron2
MACS_peak_39637	chr11：62474105-62475162	154.03	NR_037949	BSCL2	-	Intron2
MACS_peak_58748	chr12：133463413-133463878	102.32	NM_001161347	CHFR	-	Intron2
MACS_peak_82406	chr16：1119658-1120591	46.71	NR_027242	SSTR5-AS1	-	Intron2
MACS_peak_100311	chr17：42400843-42401546	54.16	NM_001143780	SLC25A39	-	Intron2
MACS_peak_114946	chr19：4197566-4198129	107.63	NM_133475	ANKRD24	+	Intron2
MACS_peak_120254	chr19：35786254-35786796	59.37	NM_080600	MAG	+	Intron2
MACS_peak_141072	chr2：219748782-219749264	35.03	NM_025216	WNT10A	+	Intron2
MACS_peak_169675	chr3：58572249-58573049	54.43	NM_001282714	FAM107A	-	Intron2
MACS_peak_198048	chr5：150004781-150005374	48.03	NM_001166209	SYNPO	+	Intron2
MACS_peak_247805	chr9：130980598-130981125	32.28	NM_001005336	DNM1	+	Intron2
MACS_peak_248178	chr9：132257615-132258273	141	NR_038955	LINC00963	+	Intron2
MACS_peak_224285	chr7：128530155-128530810	31.51	NM_001135914	KCP	-	Intron20
MACS_peak_7192	chr1：36042149-36042586	45.45	NM_178548	TFAP2E	+	Intron3
MACS_peak_13207	chr1：154732376-154733012	74.24	NM_002249	KCNN3	-	Intron3
MACS_peak_119174	chr19：30020472-30021284	67.25	NM_001146339	VSTM2B	+	Intron3
MACS_peak_122022	chr19：45975768-45976386	46.31	NM_006732	FOSB	+	Intron3
MACS_peak_149977	chr20：50108470-50109027	58.08	NM_001258295	NFATC2	-	Intron3
MACS_peak_189204	chr5：356360-356758	74.08	NM_020731	AHRR	+	Intron3
MACS_peak_202423	chr6：5134738-5135317	56.27	NM_001164841	LYRM4	-	Intron3
MACS_peak_242055	chr9：35676045-35676562	61.6	NM_001216	CA9	+	Intron3
MACS_peak_33690	chr10：131758554-131758900	56.78	NM_001005463	EBF3	-	Intron4
MACS_peak_93768	chr17：138522-138909	56.78	NM_001190411	RPH3AL	-	Intron4
MACS_peak_113762	chr19：847732-848383	37.75	NM_002777	PRTN3	+	Intron4
MACS_peak_122476	chr19：47950955-47951649	61.85	NM_015063	SLC8A2	-	Intron4
MACS_peak_182022	chr4：41646331-41646863	60.25	NM_001112719	LIMCH1	+	Intron4
MACS_peak_216613	chr7：6565692-6566321	52.45	NM_001145118	GRID2IP	-	Intron4
MACS_peak_60599	chr13：36045582-36046423	45.63	NM_015678	NBEA	+	Intron40
MACS_peak_220603	chr7：70061174-70061875	76.16	NM_001127231	AUTS2	+	Intron5
MACS_peak_224219	chr7：127992364-127993049	62.55	NM_001174164	PRRT4	-	Intron5
MACS_peak_121269	chr19：41060405-41061053	37.92	NM_025213	SPTBN4	+	Intron6
MACS_peak_131684	chr2：66672135-66672655	32.69	NM_002398	MEIS1	+	Intron6
MACS_peak_158015	chr22：20784579-20784910	48.67	NM_182895	SCARF2	-	Intron6
MACS_peak_168462	chr3：48692462-48693271	97.51	NM_001407	CELSR3	-	Intron6
MACS_peak_204763	chr6：29594891-29595480	55.48	NM_001470	GABBR1	-	Intron6
MACS_peak_205074	chr6：32054559-32055333	63	NM_019105	TNXB	-	Intron6
MACS_peak_99295	chr17：36717539-36718082	51.77	NM_025248	SRCIN1	-	Intron7
MACS_peak_123014	chr19：49936858-49937495	74.15	NM_020309	SLC17A7	-	Intron7
MACS_peak_124216	chr19：55672358-55672790	45.87	NM_001256715	DNAAF3	-	Intron8
MACS_peak_158014	chr22：20782720-20783469	87.36	NM_182895	SCARF2	-	Intron9
MACS_peak_12514	chr1：145382149-145382620	74.5	NM_001278267	LOC100288142	+	Intron99
MACS_peak_4991	chr1：21786288-21786773	41.73	n326680	mRNAlike	+	lncRNA
MACS_peak_5455	chr1：23945440-23945965	60.87	n337772	mRNAlike	-	lncRNA
MACS_peak_17988	chr1：225864279-225865840	97.43	n345485	lincRNA	-	lncRNA
MACS_peak_18065	chr1：226271646-226272180	38.37	n381356	lncRNA	+	lncRNA
MACS_peak_24630	chr10：26680415-26680901	64.56	n345864	lincRNA	+	lncRNA
MACS_peak_47546	chr12：2861393-2862113	82.2	n380545	lncRNA	-	lncRNA
MACS_peak_67166	chr14：38079989-38080725	80.76	n382152	lncRNA	+	lncRNA
MACS_peak_71622	chr14：97499776-97501142	117.83	n345247	lincRNA	-	lncRNA
MACS_peak_80572	chr15：91207992-91208574	87.81	n338131	mRNAlike	+	lncRNA
MACS_peak_84990	chr16：15227412-15227803	40.96	n382924	lncRNA	-	lncRNA
MACS_peak_92956	chr16：88218228-88218544	65.26	n375450	lncRNA	-	lncRNA
MACS_peak_94123	chr17：1106858-1107909	106.66	n345340	lincRNA	+	lncRNA
MACS_peak_105069	chr17：76338336-76339227	97.78	n375513	lncRNA	+	lncRNA
MACS_peak_106284	chr17：79486726-79487588	33.09	n375659	lncRNA	+	lncRNA
MACS_peak_118869	chr19：21769664-21770513	39.28	n379797	lncRNA	-	lncRNA
MACS_peak_130157	chr2：43055114-43055621	115.28	n365136	lncRNA	+	lncRNA
MACS_peak_131379	chr2：61991616-61992168	37.23	n365452	lncRNA	-	lncRNA
MACS_peak_132400	chr2：75146223-75147021	98.57	n364940	lncRNA	-	lncRNA
MACS_peak_136644	chr2：131593822-131594309	56.49	n378763	lncRNA	-	lncRNA
MACS_peak_141922	chr2：231916794-231917390	41.04	n339167	mRNAlike	+	lncRNA
MACS_peak_151933	chr20：60521839-60522223	40.96	n376767	lncRNA	+	lncRNA
MACS_peak_156129	chr21：44818517-44819573	70.9	n377183	lncRNA	+	lncRNA
MACS_peak_163019	chr22：46275936-46276676	45.18	n377403	lncRNA	-	lncRNA
MACS_peak_187184	chr4：174421071-174421960	49.09	n367426	lncRNA	-	lncRNA
MACS_peak_205267	chr6：33600466-33601205	45.24	n340992	mRNAlike	-	lncRNA
MACS_peak_205932	chr6：37503015-37503621	61.51	n369035	lncRNA	+	lncRNA
MACS_peak_228763	chr8：977981-978799	96.66	n380229	lncRNA	+	lncRNA
MACS_peak_246880	chr9：126101534-126102312	55.86	n371158	lncRNA	-	lncRNA
MACS_peak_250902	chr9：140189148-140189643	48.21	n341812	mRNAlike	-	lncRNA
MACS_peak_252401	chrX：39959513-39960201	41.9	n337657	mRNAlike	-	lncRNA
MACS_peak_3689	chr1：15249770-15250429	79.99	NM_001018000	KAZN	+	Promoter
MACS_peak_9424	chr1：55445370-55446314	124.49	NM_182532	TMEM61	+	Promoter
MACS_peak_10767	chr1：87597947-87598633	69.85	NR_026986	LOC339524	+	Promoter
MACS_peak_17324	chr1：214723585-214724343	57.21	NM_005401	PTPN14	-	Promoter
MACS_peak_21809	chr10：3108293-3109005	75.2	NM_002627	PFKP	+	Promoter
MACS_peak_24372	chr10：22634541-22635141	34.41	NM_012443	SPAG6	+	Promoter
MACS_peak_25000	chr10：30347215-30347835	53.11	NM_020848	KIAA1462	-	Promoter
MACS_peak_25873	chr10：43632513-43633123	53.86	NM_018590	CSGALNACT2	+	Promoter
MACS_peak_26175	chr10：47083369-47084167	98.57	NM_005972	NPY4R	+	Promoter
MACS_peak_26396	chr10：50818910-50819432	32.57	NM_020985	CHAT	+	Promoter
MACS_peak_28649	chr10：81443846-81444570	74.18	NR_027512	BEND3P3	+	Promoter
MACS_peak_29037	chr10：88727917-88728490	35.96	NM_006829	ADIRF	+	Promoter
MACS_peak_29038	chr10：88728534-88729347	74.33	NM_006829	ADIRF	+	Promoter
MACS_peak_30047	chr10：102746355-102746851	40.94	NM_001163812	C10orf2	+	Promoter
MACS_peak_32363	chr10：125850807-125851190	48.67	NM_015892	CHST15	-	Promoter
MACS_peak_33483	chr10：131264718-131265143	89.12	NM_002412	MGMT	+	Promoter
MACS_peak_34405	chr10：134122413-134123432	221.42	NM_173575	STK32C	-	Promoter
MACS_peak_34642	chr10：134756491-134757130	44.92	NM_001200049	TTC40	-	Promoter
MACS_peak_39591	chr11：62314792-62315203	40.09	NM_024060	AHNAK	-	Promoter
MACS_peak_43071	chr11：92702159-92703577	190.38	NM_005959	MTNR1B	+	Promoter
MACS_peak_44491	chr11：117668012-117668610	112.19	NM_020693	DSCAML1	-	Promoter
MACS_peak_45563	chr11：125756682-125757260	49.11	NM_001134793	HYLS1	+	Promoter
MACS_peak_48258	chr12：6418810-6419667	78.14	NM_001144856	PLEKHG6	+	Promoter
MACS_peak_50792	chr12：49689876-49690290	72.37	NM_006262	PRPH	+	Promoter
MACS_peak_51477	chr12：54425131-54425794	50.06	NR_030753	MIR615	+	Promoter
MACS_peak_51857	chr12：58012874-58013366	89.56	NM_133489	SLC26A10	+	Promoter
MACS_peak_53401	chr12：96251318-96252235	80.7	NM_003095	SNRPF	+	Promoter
MACS_peak_53796	chr12：104359487-104359894	56.07	NM_003211	TDG	+	Promoter
MACS_peak_57538	chr12：129337151-129337929	100.53	NM_144669	GLT1D1	+	Promoter
MACS_peak_60675	chr13：37247347-37247965	46.31	NM_203451	SERTM1	+	Promoter
MACS_peak_60921	chr13：42030719-42031394	103.04	NM_014059	RGCC	+	Promoter
MACS_peak_61400	chr13：49794750-49795792	85.5	NM_001507	MLNR	+	Promoter
MACS_peak_61661	chr13：52703297-52704104	60.67	NM_199289	NEK5	-	Promoter
MACS_peak_61857	chr13：58206745-58207874	180.03	NM_001040429	PCDH17	+	Promoter
MACS_peak_63028	chr13：92051506-92052207	47.57	NM_004466	GPC5	+	Promoter
MACS_peak_66625	chr14：29237126-29237740	68.44	NM_005249	FOXG1	+	Promoter
MACS_peak_66710	chr14：31342824-31343370	44.39	NM_001135058	COCH	+	Promoter
MACS_peak_68055	chr14：57858139-57858781	32.17	NM_001011713	NAA30	+	Promoter
MACS_peak_68869	chr14：69950333-69950646	56.78	NM_001161498	PLEKHD1	+	Promoter
MACS_peak_72075	chr14：100258378-100259444	76.9	NM_001008707	EML1	+	Promoter
MACS_peak_73051	chr14：103655904-103656744	200.13	NR_033938	LINC00605	-	Promoter
MACS_peak_73473	chr14：105071382-105071954	42.6	NM_207379	TMEM179	-	Promoter
MACS_peak_73567	chr14：105332323-105332989	30.97	NM_015005	CEP170B	+	Promoter
MACS_peak_73615	chr14：105445126-105445575	85.96	NM_138420	AHNAK2	-	Promoter
MACS_peak_76135	chr15：43621479-43622053	80.28	NM_001159280	ADAL	+	Promoter
MACS_peak_77891	chr15：65715526-65716163	32.42	NM_020962	IGDCC4	-	Promoter
MACS_peak_79481	chr15：79236527-79237134	40.36	NM_004390	CTSH	-	Promoter
MACS_peak_81178	chr15：96877217-96878120	74.64	NM_001145157	NR2F2	+	Promoter
MACS_peak_81479	chr15：99646318-99647208	55.31	NM_145728	SYNM	+	Promoter
MACS_peak_81702	chr15：100890474-100890888	100.19	NR_028140	SPATA41	-	Promoter
MACS_peak_82509	chr16：1429855-1431316	154.46	NM_001193389	UNKL	-	Promoter
MACS_peak_83444	chr16：4523464-4524147	42.2	NM_001127206	HMOX2	+	Promoter
MACS_peak_84524	chr16：11761581-11761916	92.63	NM_003498	SNN	+	Promoter
MACS_peak_86613	chr16：30569966-30570539	64.35	NM_001172679	ZNF764	-	Promoter
MACS_peak_88972	chr16：67677993-67678654	131.31	NM_001013838	RLTPR	+	Promoter
MACS_peak_89121	chr16：68481294-68481712	54.98	NM_018667	SMPD3	-	Promoter
MACS_peak_92027	chr16：85648536-85649220	30.11	NM_001278184	GSE1	+	Promoter
MACS_peak_94144	chr17：1172842-1173927	96.5	NM_001164405	BHLHA9	+	Promoter
MACS_peak_95590	chr17：6617226-6618005	62.64	NM_001143838	SLC13A5	-	Promoter
MACS_peak_98720	chr17：30770568-30771172	47.26	NM_001270482	PSMD11	+	Promoter
MACS_peak_100606	chr17：43970993-43971601	33.96	NM_001203251	MAPT	+	Promoter
MACS_peak_101607	chr17：55123444-55124686	135.65	NR_002818	RNF126P1	+	Promoter
MACS_peak_102166	chr17：59533600-59534258	57.41	NM_018488	TBX4	+	Promoter
MACS_peak_104008	chr17：72931482-72931869	40.96	NM_001272005	OTOP3	+	Promoter
MACS_peak_106596	chr17：80329764-80330750	75.62	NM_018949	UTS2R	+	Promoter
MACS_peak_106851	chr17：81036060-81036560	33.89	NM_001004431	METRNL	+	Promoter
MACS_peak_110127	chr18：46064645-46065067	54.6	NM_014772	CTIF	+	Promoter
MACS_peak_112400	chr18：74208433-74208806	40.96	NM_014643	ZNF516	-	Promoter
MACS_peak_113985	chr19：1450168-1450645	49.68	NM_005883	APC2	+	Promoter
MACS_peak_115697	chr19：6425602-6425978	65.26	NM_003685	KHSRP	-	Promoter
MACS_peak_116044	chr19：7952908-7953377	42.92	NM_025061	LRRC8E	+	Promoter
MACS_peak_116140	chr19：8273223-8273693	74.62	NM_024552	CERS4	+	Promoter
MACS_peak_116863	chr19：11784891-11785519	52.53	NR_028594	ZNF833P	+	Promoter
MACS_peak_117527	chr19：15311874-15312563	85.09	NM_000435	NOTCH3	-	Promoter
MACS_peak_118584	chr19：19281133-19281734	69.61	NM_001145785	MEF2B	-	Promoter
MACS_peak_119669	chr19：32835669-32836366	126.65	NM_014910	ZNF507	+	Promoter
MACS_peak_122939	chr19：49618387-49619291	89.07	NM_022165	LIN7B	+	Promoter
MACS_peak_123927	chr19：54466555-54467089	111.48	NM_031895	CACNG8	+	Promoter
MACS_peak_124294	chr19：55895823-55896304	49.34	NM_001190764	TMEM238	-	Promoter
MACS_peak_124547	chr19：56879059-56879462	56.48	NR_003127	ZNF542	+	Promoter
MACS_peak_124711	chr19：58094387-58095042	37.53	NM_001010879	ZIK1	+	Promoter
MACS_peak_124851	chr19：58907097-58907646	37.41	NM_001195135	LOC646862	+	Promoter
MACS_peak_130667	chr2：47799162-47799676	54.14	NM_022055	KCNK12	-	Promoter
MACS_peak_132000	chr2：71692393-71693276	62.3	NM_001130986	DYSF	+	Promoter
MACS_peak_132341	chr2：74743517-74744143	145.62	NM_016170	TLX2	+	Promoter
MACS_peak_132993	chr2：87035951-87037314	147.87	NM_001145873	CD8A	-	Promoter
MACS_peak_134110	chr2：102804366-102805345	62.72	NM_003854	IL1RL2	+	Promoter
MACS_peak_136935	chr2：135476945-135477741	54.68	NM_030923	TMEM163	-	Promoter
MACS_peak_143525	chr2：239149733-239150420	62.39	NM_001142853	HES6	-	Promoter
MACS_peak_144702	chr2：242675105-242675708	77.37	NM_152783	D2HGDH	+	Promoter
MACS_peak_145177	chr20：3053020-3053733	34.45	NM_000915	OXT	+	Promoter
MACS_peak_147097	chr20：30195813-30196402	70.72	NR_036161	MIR3193	+	Promoter
MACS_peak_148276	chr20：37553985-37554758	70.2	NM_030919	FAM83D	+	Promoter
MACS_peak_149681	chr20：48805759-48806795	93.1	NM_005194	CEBPB	+	Promoter
MACS_peak_152318	chr20：61493426-61494126	76.25	NM_006602	TCFL5	-	Promoter
MACS_peak_154083	chr21：33785541-33786292	111.62	NM_058187	EVA1C	+	Promoter
MACS_peak_157624	chr22：19138503-19139176	36.53	NM_005315	GSC2	-	Promoter
MACS_peak_158330	chr22：23413304-23414042	121.67	NM_002073	GNAZ	+	Promoter
MACS_peak_158359	chr22：23487538-23488165	59.81	NM_004914	RAB36	+	Promoter
MACS_peak_158493	chr22：24115129-24115806	56	NM_005940	MMP11	+	Promoter
MACS_peak_159436	chr22：29876170-29877124	99.88	NM_021076	NEFH	+	Promoter
MACS_peak_160529	chr22：37172650-37173918	279.97	NM_001177701	IFT27	-	Promoter
MACS_peak_161102	chr22：39097626-39098445	88.79	NM_014876	JOSD1	-	Promoter
MACS_peak_161806	chr22：42311390-42311882	41.22	NM_001207020	SHISA8	-	Promoter
MACS_peak_162126	chr22：43507579-43507990	64.03	NM_001197	BIK	+	Promoter
MACS_peak_162232	chr22：43739932-43740593	31.21	NM_173050	SCUBE1	-	Promoter
MACS_peak_162380	chr22：44257297-44257985	85.19	NM_014351	SULT4A1	-	Promoter
MACS_peak_163937	chr22：48970499-48970961	50.95	NM_015381	FAM19A5	+	Promoter
MACS_peak_164580	chr22：50622753-50623309	30.67	NM_025204	TRABD	+	Promoter
MACS_peak_164581	chr22：50625047-50625675	39.08	NM_025204	TRABD	+	Promoter
MACS_peak_164721	chr22：51037827-51038652	59.45	NM_012324	MAPK8IP2	+	Promoter
MACS_peak_165598	chr3：10857033-10857737	47.38	NM_014229	SLC6A11	+	Promoter
MACS_peak_165599	chr3：10858184-10858610	46.37	NM_014229	SLC6A11	+	Promoter
MACS_peak_166126	chr3：13520334-13520924	34.97	NM_024827	HDAC11	+	Promoter
MACS_peak_168276	chr3：47620910-47621468	36.86	NM_001206943	CSPG5	-	Promoter
MACS_peak_170463	chr3：71803735-71804395	31.26	NM_018971	GPR27	+	Promoter
MACS_peak_172785	chr3：126423428-126424156	33.7	NM_032343	CHCHD6	+	Promoter
MACS_peak_173264	chr3：128721637-128723140	128.74	NM_024768	EFCC1	+	Promoter
MACS_peak_175745	chr3：180319322-180319992	56.51	NM_133462	TTC14	+	Promoter
MACS_peak_177660	chr3：196697045-196697743	84.23	NM_025163	PIGZ	-	Promoter
MACS_peak_177900	chr4：205954-206632	63.09	NR_027481	ZNF876P	+	Promoter
MACS_peak_178629	chr4：2794185-2794656	50.18	NM_001122681	SH3BP2	+	Promoter
MACS_peak_180784	chr4：17783341-17784154	53.6	NM_015688	FAM184B	-	Promoter
MACS_peak_181574	chr4：37244926-37245803	76.59	NM_001144990	KIAA1239	+	Promoter
MACS_peak_181925	chr4：40752509-40753354	39.48	NM_024677	NSUN7	+	Promoter
MACS_peak_182392	chr4：52904764-52905194	53.84	NM_000232	SGCB	-	Promoter
MACS_peak_182538	chr4：56213036-56213727	62.08	NM_024592	SRD5A3	+	Promoter
MACS_peak_183078	chr4：72897413-72898050	38.56	NM_004885	NPFFR2	+	Promoter
MACS_peak_187185	chr4：174452370-174453031	37.19	NM_021973	HAND2	-	Promoter
MACS_peak_187841	chr4：184018244-184018964	46.38	NM_024949	WWC2	+	Promoter
MACS_peak_189402	chr5：1009643-1010167	53.3	NM_033120	NKD2	+	Promoter
MACS_peak_190386	chr5：5139238-5139680	37.76	NM_139056	ADAMTS16	+	Promoter
MACS_peak_192554	chr5：37249774-37250452	78.22	NM_023073	C5orf42	-	Promoter
MACS_peak_194483	chr5：80255549-80255949	92.63	NM_006909	RASGRF2	+	Promoter
MACS_peak_194905	chr5：92906870-92907353	34.97	NR_015369	NR2F1-AS1	-	Promoter
MACS_peak_196387	chr5：132113561-132113929	65.26	NM_001098812	2014-09-08	-	Promoter
MACS_peak_196412	chr5：132299729-132300332	85.56	NM_014423	AFF4	-	Promoter
MACS_peak_196824	chr5：135266510-135267058	51.38	NM_012159	FBXL21	+	Promoter
MACS_peak_197256	chr5：140186771-140187378	34.02	NM_018907	PCDHA4	+	Promoter
MACS_peak_197258	chr5：140201242-140201762	69.33	NM_018908	PCDHA5	+	Promoter
MACS_peak_197295	chr5：140502609-140502989	48.67	NM_018938	PCDHB4	+	Promoter
MACS_peak_197328	chr5：140745670-140746317	51.17	NM_018918	PCDHGA5	+	Promoter
MACS_peak_200448	chr5：176981788-176982296	62.44	NM_001190946	FAM193B	-	Promoter
MACS_peak_204474	chr6：26501526-26502021	48.21	NM_001732	BTN1A1	+	Promoter
MACS_peak_205665	chr6：35743703-35744336	90.73	NM_207409	CLPSL2	+	Promoter
MACS_peak_205830	chr6：36808515-36809041	38.89	NM_020939	CPNE5	-	Promoter
MACS_peak_217680	chr7：27198004-27198588	41.81	NM_006896	HOXA7	-	Promoter
MACS_peak_217901	chr7：29845404-29845960	36.98	NM_001080529	WIPF3	+	Promoter
MACS_peak_221306	chr7：75543509-75544048	75.63	NM_000941	POR	+	Promoter
MACS_peak_222703	chr7：100024861-100025981	86.81	NM_001194992	MEPCE	+	Promoter
MACS_peak_225197	chr7：138720967-138721609	115.63	NM_080660	ZC3HAV1L	-	Promoter
MACS_peak_229144	chr8：1922593-1923241	37.92	NM_014867	KBTBD11	+	Promoter
MACS_peak_230558	chr8：11323029-11323790	94.14	NM_053279	FAM167A	-	Promoter
MACS_peak_231773	chr8：23261789-23262376	48.46	NM_002318	LOXL2	-	Promoter
MACS_peak_232951	chr8：38965014-38965819	97.89	NM_145004	ADAM32	+	Promoter
MACS_peak_233709	chr8：48920268-48920991	33.95	NM_003350	UBE2V2	+	Promoter
MACS_peak_235440	chr8：82191835-82192463	45.64	NM_001444	FABP5	+	Promoter
MACS_peak_239772	chr8：144513578-144514131	37.17	NM_201589	MAFA	-	Promoter
MACS_peak_239913	chr8：144911866-144912352	128.22	NM_014281	PUF60	-	Promoter
MACS_peak_242029	chr9：35490390-35491340	85.36	NM_014806	RUSC2	+	Promoter
MACS_peak_249288	chr9：136039549-136040067	32.81	NM_021996	GBGT1	-	Promoter
MACS_peak_249326	chr9：136151195-136152258	77.11	NM_020469	ABO	-	Promoter
MACS_peak_249688	chr9：137030319-137030898	35.6	NR_023344	RNU6ATAC	-	Promoter
MACS_peak_250394	chr9：138800185-138800790	69.25	NM_015447	CAMSAP1	-	Promoter
MACS_peak_250457	chr9：138987761-138988446	42.08	NM_144653	NACC2	-	Promoter
MACS_peak_250687	chr9：139582273-139583029	71.55	NM_006412	AGPAT2	-	Promoter
MACS_peak_250950	chr9：140318461-140319078	46.37	NM_001256068	NOXA1	+	Promoter
MACS_peak_251000	chr9：140446650-140447269	46.24	NM_032477	MRPL41	+	Promoter
MACS_peak_251189	chrX：2746285-2746794	87.5	NM_003918	GYG2	+	Promoter
MACS_peak_254806	chrX：153093463-153094139	36.37	NM_032512	PDZD4	-	Promoter
MACS_peak_524	chr1：2342957-2343480	32.52	NM_153818	PEX10	-	UTR3
MACS_peak_3950	chr1：16163404-16164183	36.97	NR_024279	FLJ37453	-	UTR3
MACS_peak_7503	chr1：38229633-38230164	68.25	NM_173641	EPHA10	-	UTR3
MACS_peak_8683	chr1：47898852-47899712	57.17	NR_026878	FOXD2-AS1	-	UTR3
MACS_peak_11807	chr1：110609822-110610577	71.63	NM_006492	ALX3	-	UTR3
MACS_peak_12952	chr1：152080195-152080761	30.13	NM_007113	TCHH	-	UTR3
MACS_peak_13557	chr1：156645887-156646491	47.26	NM_006617	NES	-	UTR3
MACS_peak_18609	chr1：229568537-229569055	32.81	NM_001100	ACTA1	-	UTR3
MACS_peak_30220	chr10：104167863-104168643	62.57	NR_073110	PSD	-	UTR3
MACS_peak_34774	chr10：135147893-135148642	72.11	NM_015722	CALY	-	UTR3
MACS_peak_34962	chr11：503383-504235	39.13	NM_002939	RNH1	-	UTR3
MACS_peak_37667	chr11：32447951-32448537	35.2	NM_024426	WT1	-	UTR3
MACS_peak_37786	chr11：33721622-33722038	81.1	NM_001166692	C11orf91	-	UTR3
MACS_peak_38275	chr11：44327795-44328337	31.43	NM_021926	ALX4	-	UTR3
MACS_peak_41887	chr11：71953918-71954825	54.29	NM_005169	PHOX2A	-	UTR3
MACS_peak_50799	chr12：49729339-49730142	54.24	NM_001008223	C1QL4	-	UTR3
MACS_peak_51459	chr12：54144424-54144912	41.51	NR_104333	CISTR-ACT	-	UTR3
MACS_peak_51801	chr12：57629660-57630171	33.23	NM_020142	NDUFA4L2	-	UTR3
MACS_peak_61711	chr13：53421478-53422234	57.35	NM_002590	PCDH8	-	UTR3
MACS_peak_75691	chr15：40764171-40764678	54.73	NM_130468	CHST14	+	UTR3
MACS_peak_81177	chr15：96866225-96866896	71.13	NR_102744	NR2F2-AS1	-	UTR3
MACS_peak_82993	chr16：3029469-3029892	89.39	NM_001258450	PKMYT1	-	UTR3
MACS_peak_83459	chr16：4587331-4587982	50.89	NM_013399	CDIP1	-	UTR3
MACS_peak_97596	chr17：18574906-18575323	32.53	NR_026718	FOXO3B	-	UTR3
MACS_peak_99823	chr17：39889438-39889993	30.72	NM_001079871	HAP1	-	UTR3
MACS_peak_102539	chr17：62774278-62774877	62.1	NR_027487	LOC146880	-	UTR3
MACS_peak_106839	chr17：80996815-80997260	37.54	NM_001009905	B3GNTL1	-	UTR3
MACS_peak_112089	chr18：72916869-72917429	43.41	NM_175907	ZADH2	-	UTR3
MACS_peak_115531	chr19：5866462-5866783	65.26	NM_002034	FUT5	-	UTR3
MACS_peak_116517	chr19：10625491-10626331	51.94	NM_030760	S1PR5	-	UTR3
MACS_peak_122162	chr19：46525473-46526139	56.81	NM_005091	PGLYRP1	-	UTR3
MACS_peak_122927	chr19：49575249-49576039	61.86	NM_031886	KCNA7	-	UTR3
MACS_peak_129816	chr2：38301556-38302281	39.8	NM_000104	CYP1B1	-	UTR3
MACS_peak_143843	chr2：240152913-240154055	106.53	NM_006037	HDAC4	-	UTR3
MACS_peak_149560	chr20：48183844-48184456	101.61	NM_000961	PTGIS	-	UTR3
MACS_peak_163186	chr22：46691741-46692443	100.11	NR_024009	GTSE1-AS1	-	UTR3
MACS_peak_175660	chr3：178978329-178979124	48.26	NM_001163677	KCNMB3	-	UTR3
MACS_peak_177978	chr4：667008-667494	48.94	NR_033743	ATP5I	-	UTR3
MACS_peak_184968	chr4：121991201-121992039	110.76	NM_024574	NDNF	-	UTR3
MACS_peak_188503	chr4：187292301-187292581	122.51	NR_033900	F11-AS1	-	UTR3
MACS_peak_189427	chr5：1108216-1108981	31.95	NM_006598	SLC12A7	-	UTR3
MACS_peak_189694	chr5：1881814-1882435	33.26	NM_016358	IRX4	-	UTR3
MACS_peak_189983	chr5：2748967-2749791	46.58	NM_001134222	IRX2	-	UTR3
MACS_peak_197093	chr5：138727605-138728246	81.72	NM_001161546	PROB1	-	UTR3
MACS_peak_197233	chr5：140011197-140011692	34.21	NM_000591	CD14	-	UTR3
MACS_peak_201949	chr6：2633386-2634523	106.94	NM_152554	C6orf195	-	UTR3
MACS_peak_204786	chr6：29893749-29894223	49.93	NR_001317	HCG4B	-	UTR3
MACS_peak_217679	chr7：27194151-27194678	38.82	NM_006896	HOXA7	-	UTR3
MACS_peak_228379	chr7：158596250-158596617	48.67	NM_020728	ESYT2	-	UTR3
MACS_peak_231619	chr8：22547054-22548403	98.13	NM_004430	EGR3	-	UTR3
MACS_peak_232007	chr8：26722138-26722646	40.1	NM_033302	ADRA1A	-	UTR3
MACS_peak_232811	chr8：37821922-37822545	67.65	NM_000025	ADRB3	-	UTR3
MACS_peak_239956	chr8：145046482-145047413	86.86	NM_000445	PLEC	-	UTR3
MACS_peak_241417	chr9：21989628-21990432	47.73	NM_058195	CDKN2A	-	UTR3
MACS_peak_10458	chr1：78511157-78511674	39.49	NM_017655	GIPC2	+	UTR5
MACS_peak_26844	chr10：63422396-63423054	72.26	NM_173554	C10orf107	+	UTR5
MACS_peak_120501	chr19：36911812-36912534	52.87	NR_033748	LOC644189	+	UTR5
MACS_peak_197795	chr5：148520337-148521156	53.23	NM_014945	ABLIM3	+	UTR5
MACS_peak_232943	chr8：38831562-38831946	40.96	NM_153692	HTRA4	+	UTR5
