# Supplementary material for: Genome-wide methylation profiling of the different stages of hepatitis B virus-related hepatocellular carcinoma development in plasma cell-free DNA reveals potential biomarkers for early detection and high-risk monitoring of hepatocellular carcinoma
Source: Clin Epigenetics. 2014 Dec 2;6(1):30. doi: 10.1186/1868-7083-6-30 (PMC4391300; doi:10.1186/1868-7083-6-30)
Supplement: Supplementary file 16 — Additional file 16: Table S19: Plasma cfDNA DMGs in HCC after deletion of NSCLC DMGs. (XLSX 46 KB) [file 13148_2014_94_MOESM16_ESM.xlsx]

## Sheet: S19
Supplementry Table S19. Plasma cfDNA DMGs in HCC after deleting that of NSCLC
Peak ID	Peak Location	-10logpValue	Refgene ID	Gene	Transcrption Direction	Peak in gene feature
MACS_peak_38	chr1：933365-933947	65.44	NM_001142467	HES4	-	Promoter
MACS_peak_52	chr1：967854-968448	64.4	NM_198576	AGRN	+	Intron2
MACS_peak_61	chr1：999709-1000261	32	n337634	mRNAlike	+	lncRNA
MACS_peak_314	chr1：1713329-1714291	79.93	NM_001198994	NADK	-	Promoter
MACS_peak_710	chr1：2987378-2987983	48.74	NM_022114	PRDM16	+	Promoter
MACS_peak_1031	chr1：3790453-3790916	145.33	NM_001282669	DFFB	+	Intron6
MACS_peak_2179	chr1：8271871-8272235	42.17	n363380	lncRNA	+	lncRNA
MACS_peak_2621	chr1：10058105-10058626	33.76	NM_052960	RBP7	+	Promoter
MACS_peak_2711	chr1：10534360-10534949	42.89	NM_004401	DFFA	-	Promoter
MACS_peak_3241	chr1：12289547-12290076	54.49	NM_018156	VPS13D	+	Promoter
MACS_peak_3369	chr1：13909376-13909961	65.17	NM_006474	PDPN	+	Promoter
MACS_peak_3889	chr1：16482425-16482999	37.15	NM_004431	EPHA2	-	Exon1
MACS_peak_3955	chr1：16860416-16861021	48.74	n385927	lncRNA	-	lncRNA
MACS_peak_4839	chr1：21836151-21837106	59.89	NM_001127501	ALPL	+	Promoter
MACS_peak_4881	chr1：21978679-21979207	33.35	NM_001145658	RAP1GAP	-	Promoter
MACS_peak_5370	chr1：24514236-24514612	42.17	NM_170743	IFNLR1	-	Promoter
MACS_peak_5686	chr1：26233213-26233816	48.88	NM_005563	STMN1	-	Promoter
MACS_peak_5762	chr1：26663320-26663919	49.16	NM_001039775	AIM1L	-	Intron11
MACS_peak_5857	chr1：27285504-27286299	37.62	NM_152365	C1orf172	-	Promoter
MACS_peak_5862	chr1：27321142-27321647	81.36	NM_001013642	TRNP1	+	Promoter
MACS_peak_6062	chr1：28654780-28655373	49.59	NM_017638	MED18	+	Promoter
MACS_peak_6428	chr1：31654419-31654911	35.54	NM_024522	NKAIN1	-	Intron6
MACS_peak_6502	chr1：32169324-32169933	48.47	NM_001856	COL16A1	-	Intron1
MACS_peak_6609	chr1：32802192-32802514	66.93	NM_023009	MARCKSL1	-	Promoter
MACS_peak_7520	chr1：40149305-40150252	119.51	NM_001282396	HPCAL4	-	UTR3
MACS_peak_7555	chr1：40420170-40420664	35.42	NM_001136493	MFSD2A	+	Promoter
MACS_peak_7590	chr1：40783093-40783472	42.17	NM_001852	COL9A2	-	Promoter
MACS_peak_7689	chr1：41708303-41708843	39.26	NM_001172220	SCMH1	-	Promoter
MACS_peak_7736	chr1：41981871-41982566	56.53	NM_024503	HIVEP3	-	Intron7
MACS_peak_8194	chr1：45266475-45266929	45.41	NM_004073	PLK3	+	Promoter
MACS_peak_8353	chr1：46859371-46860010	53.42	NM_001441	FAAH	+	UTR5
MACS_peak_8444	chr1：47882711-47883556	97	NM_012186	FOXE3	+	Promoter
MACS_peak_10114	chr1：79472017-79472656	118.96	NM_022159	ELTD1	-	Intron1
MACS_peak_10249	chr1：85085801-85086331	33.24	n364435	lncRNA	-	lncRNA
MACS_peak_10522	chr1：91300816-91301346	33.24	n363347	lncRNA	-	lncRNA
MACS_peak_10523	chr1：91301493-91302041	38.75	n363347	lncRNA	-	lncRNA
MACS_peak_11330	chr1：110752138-110752540	58.09	NM_004978	KCNC4	+	Promoter
MACS_peak_11331	chr1：110754560-110754932	85.2	NM_004978	KCNC4	+	Promoter
MACS_peak_11412	chr1：112058159-112058871	69.84	NM_001081976	ADORA3	-	UTR3
MACS_peak_11857	chr1：119526333-119527274	54.3	NM_152380	TBX15	-	UTR3
MACS_peak_12061	chr1：149137536-149138041	41.61	NR_103751	NBPF23	-	UTR3
MACS_peak_12764	chr1：155219676-155220264	30.1	NM_001267608	FAM189B	-	Intron8
MACS_peak_12985	chr1：156475296-156476034	46.92	n364213	lncRNA	-	lncRNA
MACS_peak_13652	chr1：167408260-167408861	63.8	NM_000734	CD247	-	Intron3
MACS_peak_13980	chr1：175162266-175162841	30.77	NM_001162895	KIAA0040	-	Promoter
MACS_peak_14934	chr1：197890377-197890953	37.03	NM_001014434	LHX9	+	Intron3
MACS_peak_15180	chr1：201368672-201369098	40.12	NM_005558	LAD1	-	Promoter
MACS_peak_15412	chr1：203045074-203045784	62.6	NM_015053	PPFIA4	+	Intron16
MACS_peak_16283	chr1：213124641-213125336	78.97	NM_001136474	VASH2	+	Intron1
MACS_peak_17438	chr1：228565644-228566234	89.29	NM_001098623	OBSCN	+	Exon103
MACS_peak_18038	chr1：234040564-234041191	34.17	NM_173508	SLC35F3	+	Promoter
MACS_peak_20259	chr10：1741246-1741597	85.2	NM_018702	ADARB2	-	UTR3
MACS_peak_21295	chr10：7454897-7455804	84.11	NM_001029880	SFMBT2	-	Promoter
MACS_peak_21869	chr10：12390367-12390818	38.29	NM_153498	CAMK1D	+	Promoter
MACS_peak_23358	chr10：30026006-30026740	40.78	NM_003174	SVIL	-	Promoter
MACS_peak_24172	chr10：43573108-43573758	32.97	NM_020975	RET	+	Promoter
MACS_peak_24350	chr10：44881419-44881933	55.74	NM_001178134	CXCL12	-	Promoter
MACS_peak_24672	chr10：50819711-50820464	150.26	NM_020985	CHAT	+	Promoter
MACS_peak_24717	chr10：51784372-51784866	42.38	NR_038275	FLJ31813	-	UTR3
MACS_peak_24952	chr10：60935319-60936033	48.39	NM_032439	PHYHIPL	+	Promoter
MACS_peak_27391	chr10：94822872-94823407	32.95	NM_183374	CYP26C1	+	Promoter
MACS_peak_27939	chr10：101289549-101290126	30.66	n371710	lncRNA	-	lncRNA
MACS_peak_27940	chr10：101295631-101296137	64.4	NM_145285	NKX2-3	+	Exon2
MACS_peak_28115	chr10：102893295-102894124	41.86	NM_001195517	TLX1	+	Intron1
MACS_peak_28116	chr10：102896148-102896800	59.7	NM_001195517	TLX1	+	Intron2
MACS_peak_28191	chr10：103536313-103536880	31.19	NM_033165	FGF8	-	Promoter
MACS_peak_28930	chr10：114712518-114713101	30.35	NM_001198529	TCF7L2	+	Intron3
MACS_peak_29282	chr10：118386953-118387622	89.5	NM_005396	PNLIPRP2	+	Intron5
MACS_peak_29364	chr10：118899386-118899966	30.51	NM_199131	VAX1	-	Promoter
MACS_peak_30818	chr10：128994903-128995430	33.41	NM_001039762	FAM196A	-	Promoter
MACS_peak_32332	chr10：134599709-134600362	39.01	NM_177400	NKX6-2	-	Promoter
MACS_peak_32499	chr10：135138415-135138997	57.75	NM_015722	CALY	-	UTR3
MACS_peak_32504	chr10：135149738-135150588	53.21	NM_015722	CALY	-	UTR3
MACS_peak_32614	chr11：279638-280030	58.3	NM_138329	NLRP6	+	Intron2
MACS_peak_32748	chr11：639074-639684	41.56	NM_000797	DRD4	+	Exon2
MACS_peak_32784	chr11：726595-727154	44.9	NM_022772	EPS8L2	+	Intron19
MACS_peak_32807	chr11：789871-790481	35.09	NM_001191060	SLC25A22	-	UTR3
MACS_peak_32824	chr11：848764-849337	30.87	NM_003271	TSPAN4	+	Intron2
MACS_peak_32838	chr11：881327-881723	50.03	NM_001142675	CHID1	-	Intron10
MACS_peak_33807	chr11：6341717-6342280	51.8	NM_145040	PRKCDBP	-	Exon1
MACS_peak_33908	chr11：7695420-7695800	66.93	NM_016229	CYB5R2	-	Promoter
MACS_peak_34491	chr11：14993239-14993812	51.05	NM_001741	CALCA	-	Intron1
MACS_peak_34710	chr11：18230312-18231004	139.76	NR_026541	LOC494141	+	Promoter
MACS_peak_35732	chr11：44332166-44332748	30.4	NM_021926	ALX4	-	Promoter
MACS_peak_36168	chr11：47399524-47400198	73.01	NM_003120	SPI1	-	Exon1
MACS_peak_36383	chr11：57091226-57091767	32.61	NM_033396	TNKS1BP1	-	Intron1
MACS_peak_36504	chr11：58940871-58941512	46.32	NM_015177	DTX4	+	Promoter
MACS_peak_37539	chr11：64782384-64782937	45.32	NM_001199745	ARL2	+	Promoter
MACS_peak_37618	chr11：65081387-65081975	30.1	NM_006779	CDC42EP2	+	Promoter
MACS_peak_37879	chr11：66188355-66188972	47.92	NM_178864	NPAS4	+	Promoter
MACS_peak_38161	chr11：67351799-67352385	30.2	NM_000852	GSTP1	+	Promoter
MACS_peak_38198	chr11：67770191-67770904	48.46	NM_030930	UNC93B1	-	Intron3
MACS_peak_39390	chr11：72301264-72301952	37.08	NM_001143839	PDE2A	-	Exon8
MACS_peak_39458	chr11：72928474-72929210	67.94	NM_002564	P2RY2	+	Promoter
MACS_peak_39463	chr11：72975522-72975995	67.66	NM_176797	P2RY6	+	UTR5
MACS_peak_39598	chr11：74442701-74443312	35.03	NM_001278473	CHRDL2	-	Promoter
MACS_peak_39629	chr11：74953176-74953718	46.1	NM_001195528	TPBGL	+	Promoter
MACS_peak_39685	chr11：75237527-75238209	50.46	NM_030792	GDPD5	-	Promoter
MACS_peak_39861	chr11：76495496-76495877	50.03	NM_015516	TSKU	+	Promoter
MACS_peak_40519	chr11：94133968-94134527	31.62	NM_016540	GPR83	-	Intron1
MACS_peak_41115	chr11：111169169-111169832	66.28	NM_001271458	COLCA2	+	Promoter
MACS_peak_41133	chr11：111385219-111385808	30.05	NR_029840	MIR34C	+	Promoter
MACS_peak_42020	chr11：119020566-119021197	54	NM_001142505	ABCG4	+	Promoter
MACS_peak_43406	chr11：130319833-130320324	74.26	NM_139055	ADAMTS15	+	Intron1
MACS_peak_44178	chr12：568406-568824	48.41	NM_173593	B4GALNT3	+	Promoter
MACS_peak_44799	chr12：3309053-3309547	35.42	NM_001168320	TSPAN9	+	Intron1
MACS_peak_47553	chr12：49363963-49364473	34.42	NM_003394	WNT10B	-	Exon3
MACS_peak_47715	chr12：50354701-50355215	34.18	NM_001651	AQP5	+	Promoter
MACS_peak_48289	chr12：54332801-54333627	68.43	NM_017410	HOXC13	+	Promoter
MACS_peak_48291	chr12：54387395-54387835	46.54	NR_029617	MIR196A2	+	Promoter
MACS_peak_48896	chr12：63543634-63544285	39.12	NM_000706	AVPR1A	-	Intron1
MACS_peak_49533	chr12：81101540-81102090	32.11	NM_002469	MYF6	+	Exon1
MACS_peak_50346	chr12：102455937-102456551	62.72	NM_016053	CCDC53	-	Promoter
MACS_peak_50432	chr12：104532336-104532925	30.05	NM_006166	NFYB	-	Promoter
MACS_peak_51004	chr12：110156050-110156642	36.1	NM_032829	FAM222A	+	Intron1
MACS_peak_51750	chr12：115109537-115110191	59.54	NM_005996	TBX3	-	Exon7
MACS_peak_51754	chr12：115173484-115174024	39.26	n342025	mRNAlike	+	lncRNA
MACS_peak_52754	chr12：122355766-122356508	74.94	NM_144668	WDR66	+	UTR5
MACS_peak_53078	chr12：123753898-123754479	36.74	NM_004642	CDK2AP1	-	Intron1
MACS_peak_53191	chr12：124246985-124247768	57.45	NM_207437	DNAH10	+	Promoter
MACS_peak_53741	chr12：126675497-126676077	30.51	n380439	lncRNA	+	lncRNA
MACS_peak_54217	chr12：130526367-130527171	56.07	NR_024457	LOC100190940	-	UTR3
MACS_peak_54928	chr12：132690463-132690920	52.87	NM_021808	GALNT9	-	UTR3
MACS_peak_56092	chr13：26586151-26586707	31.78	NM_016529	ATP8A2	+	Exon36
MACS_peak_56829	chr13：36052701-36053671	109.35	NM_001204197	NBEA	+	Promoter
MACS_peak_57502	chr13：48669326-48669755	39.89	NM_014166	MED4	-	Promoter
MACS_peak_58279	chr13：70682037-70682556	33.88	NR_002717	ATXN8OS	+	Intron1
MACS_peak_59629	chr13：100624010-100624673	66.28	NM_033132	ZIC5	-	UTR3
MACS_peak_59784	chr13：102106065-102106524	37.73	NM_001271755	ITGBL1	+	Intron1
MACS_peak_60909	chr13：112722945-112723654	48.71	NM_005986	SOX1	+	UTR3
MACS_peak_60915	chr13：112758972-112759454	36.19	n373831	lncRNA	+	lncRNA
MACS_peak_61166	chr13：113540270-113540908	53.49	NM_032189	ATP11A	+	Exon29
MACS_peak_61316	chr13：113950394-113951155	73.39	NM_005561	LAMP1	+	Promoter
MACS_peak_61582	chr13：114876919-114877294	94.79	NM_007368	RASA3	-	Intron1
MACS_peak_61917	chr14：23450398-23451096	56.32	NM_032876	AJUBA	-	Intron1
MACS_peak_62031	chr14：24019579-24020116	32.84	NM_033400	ZFHX2	-	UTR3
MACS_peak_62138	chr14：24801751-24802282	33.18	NM_001198592	ADCY4	-	Exon4
MACS_peak_62664	chr14：36003920-36004486	31.24	NM_032594	INSM2	+	Promoter
MACS_peak_62704	chr14：37053032-37053787	66.48	NM_014360	NKX2-8	-	Promoter
MACS_peak_63529	chr14：58331485-58332071	30.2	NM_001206920	SLC35F4	-	Promoter
MACS_peak_64083	chr14：67878084-67878763	43.94	NM_016445	PLEK2	-	Intron1
MACS_peak_68075	chr14：103395416-103395994	36.92	NM_030943	AMN	+	Intron5
MACS_peak_68921	chr14：106066237-106066759	40.44	n346410	lincRNA	+	lncRNA
MACS_peak_69071	chr15：22832883-22833415	39.78	NM_001102610	TUBGCP5	+	Promoter
MACS_peak_69471	chr15：27216177-27216751	30.82	NM_033223	GABRG3	+	Promoter
MACS_peak_70010	chr15：31689295-31689857	37.88	n374570	lncRNA	+	lncRNA
MACS_peak_70406	chr15：37172419-37172935	40.85	NR_024264	LOC145845	-	Intron3
MACS_peak_70825	chr15：41836565-41837140	37.09	NM_015540	RPAP1	-	Promoter
MACS_peak_71311	chr15：47476939-47477676	40.62	NM_001198999	SEMA6D	+	Promoter
MACS_peak_71811	chr15：57599120-57599826	42.35	NR_024433	LINC00926	+	Exon2
MACS_peak_72700	chr15：65687742-65688258	48.03	NM_020962	IGDCC4	-	Intron7
MACS_peak_73601	chr15：74218414-74219380	134.12	NM_005576	LOXL1	+	UTR5
MACS_peak_73625	chr15：74424539-74425283	46.56	NM_001130138	ISLR2	+	Promoter
MACS_peak_73765	chr15：75288274-75288925	59.77	NM_001178111	SCAMP5	+	Promoter
MACS_peak_73932	chr15：76627001-76627602	42.13	NM_145805	ISL2	+	Promoter
MACS_peak_73933	chr15：76630813-76631355	32.55	NM_145805	ISL2	+	Exon3
MACS_peak_74313	chr15：80214925-80215375	38.36	NM_001100880	ST20	-	Intron1
MACS_peak_75026	chr15：89904670-89905010	58.3	n382710	lncRNA	+	lncRNA
MACS_peak_75027	chr15：89914531-89915112	36.74	n382712	lncRNA	+	lncRNA
MACS_peak_75028	chr15：89920678-89921230	38.5	NR_015411	LINC00925	+	Promoter
MACS_peak_75689	chr15：95869968-95870614	52.92	NR_034095	LOC400456	-	Exon1
MACS_peak_76627	chr16：329718-330243	47.35	NM_001176	ARHGDIG	+	Promoter
MACS_peak_76879	chr16：1029722-1030212	35.67	NR_036442	LMF1	-	UTR3
MACS_peak_77226	chr16：2165224-2166174	135.8	NM_000296	PKD1	-	Intron10
MACS_peak_77350	chr16：2562975-2563469	57.48	NM_001198569	ATP6V0C	+	Promoter
MACS_peak_77352	chr16：2570905-2571685	50.92	NM_015944	AMDHD2	+	Exon2
MACS_peak_77428	chr16：2907087-2907754	58.56	NM_022119	PRSS22	-	UTR3
MACS_peak_77493	chr16：3107938-3108374	54.77	NM_022468	MMP25	+	Intron7
MACS_peak_77966	chr16：4666715-4667272	31.72	NM_145253	UBALD1	-	Promoter
MACS_peak_80046	chr16：22384534-22385166	33.9	NM_001802	CDR2	-	Promoter
MACS_peak_80205	chr16：24267498-24268060	59.4	NM_006539	CACNG3	+	Promoter
MACS_peak_80901	chr16：29984459-29984956	42.17	NM_016151	TAOK2	+	Promoter
MACS_peak_81147	chr16：31117307-31117781	51.4	NM_005881	BCKDK	+	Promoter
MACS_peak_81281	chr16：33297969-33298359	42.17	NR_033866	LOC390705	-	UTR3
MACS_peak_81282	chr16：33357306-33357671	50.03	n375244	lncRNA	-	lncRNA
MACS_peak_81457	chr16：46918846-46919699	88.52	NM_133443	GPT2	+	Promoter
MACS_peak_81574	chr16：48277653-48278096	70.86	NM_031490	LONP2	+	Promoter
MACS_peak_82181	chr16：54967289-54967857	31.13	NM_001252197	IRX5	+	Exon3
MACS_peak_82323	chr16：56650331-56651141	49.13	NR_001447	MT1L	+	Promoter
MACS_peak_83086	chr16：67196484-67197171	31.16	NM_001538	HSF4	+	Promoter
MACS_peak_83137	chr16：67428933-67429543	41.56	NM_015964	TPPP3	-	Promoter
MACS_peak_83199	chr16：67701048-67701557	41.33	NM_001012984	C16orf86	+	Promoter
MACS_peak_83509	chr16：69419999-69420642	53.14	NM_005652	TERF2	-	Promoter
MACS_peak_84398	chr16：75528330-75528982	32.87	NM_021615	CHST6	-	Intron1
MACS_peak_87333	chr16：89488034-89488398	114.77	NM_001256182	ANKRD11	-	Intron2
MACS_peak_87511	chr16：89893945-89894642	42.87	NM_032451	SPIRE2	+	Promoter
MACS_peak_87580	chr16：90070737-90071506	176.49	NM_001042610	DBNDD1	-	Exon4
MACS_peak_87620	chr17：31377-32073	49.54	NM_003585	DOC2B	-	Exon1
MACS_peak_89091	chr17：4688487-4689155	51.4	NM_001144941	VMO1	-	UTR3
MACS_peak_89146	chr17：4899878-4900506	77.15	NM_001167987	INCA1	-	Exon2
MACS_peak_90438	chr17：11501524-11502078	31.89	NM_001372	DNAH9	+	UTR5
MACS_peak_90633	chr17：13503564-13504186	34.44	NM_006042	HS3ST3A1	-	Exon1
MACS_peak_91384	chr17：19141469-19141959	42.67	NM_001102664	EPN2	+	Promoter
MACS_peak_91741	chr17：21356087-21356640	31.94	n375568	lncRNA	+	lncRNA
MACS_peak_92587	chr17：32964306-32964964	32.57	NM_207313	TMEM132E	+	Exon10
MACS_peak_92654	chr17：33776211-33777003	63.78	NM_144682	SLFN13	-	Promoter
MACS_peak_92824	chr17：35297564-35298200	33.69	NM_005568	LHX1	+	Intron1
MACS_peak_92825	chr17：35300187-35300600	48.85	NM_005568	LHX1	+	Exon5
MACS_peak_93346	chr17：38498729-38499270	69.19	NM_001024809	RARA	+	Promoter
MACS_peak_93780	chr17：40931827-40932713	39.04	NM_032387	WNK4	+	Promoter
MACS_peak_93782	chr17：40937026-40937742	77.13	NM_032387	WNK4	+	Intron4
MACS_peak_93926	chr17：41832898-41833602	94.27	NM_025237	SOST	-	UTR3
MACS_peak_93972	chr17：42061440-42062213	72.44	NM_004160	PYY	-	UTR3
MACS_peak_94647	chr17：46658697-46659495	56.46	NR_029608	MIR10A	-	Promoter
MACS_peak_94834	chr17：47968155-47968623	51.91	n375499	lncRNA	+	lncRNA
MACS_peak_94990	chr17：48635730-48636202	44.01	NR_038439	CACNA1G-AS1	-	UTR3
MACS_peak_95881	chr17：59481275-59481816	32.61	NM_005994	TBX2	+	Intron3
MACS_peak_95886	chr17：59531588-59532224	39.99	NM_018488	TBX4	+	Promoter
MACS_peak_96098	chr17：61614700-61615458	33.58	NM_173092	KCNH6	+	Intron7
MACS_peak_96291	chr17：63096985-63097593	35.2	n375815	lncRNA	+	lncRNA
MACS_peak_96997	chr17：70589061-70589731	44.49	NR_036488	LINC00673	-	Promoter
MACS_peak_97836	chr17：73749210-73749715	138.13	NM_000213	ITGB4	+	Intron32
MACS_peak_97946	chr17：74072605-74073268	32.32	NM_180990	ZACN	+	Promoter
MACS_peak_99968	chr17：79848354-79848976	54.66	NM_001002245	ANAPC11	+	Promoter
MACS_peak_100887	chr18：6413817-6414244	55.62	NM_173464	L3MBTL4	-	Promoter
MACS_peak_101118	chr18：8608275-8609082	55.88	NM_001025300	RAB12	+	Promoter
MACS_peak_102099	chr18：19744764-19745346	36.68	n376024	lncRNA	-	lncRNA
MACS_peak_102896	chr18：34855120-34855954	35.75	NM_001025087	CELF4	-	Exon4
MACS_peak_103321	chr18：44702823-44703374	32.05	NM_016097	IER3IP1	-	Promoter
MACS_peak_103323	chr18：44774512-44775341	54.49	NM_001278063	SKOR2	-	Exon1
MACS_peak_103405	chr18：45934174-45934788	34.87	n332384	mRNAlike	-	lncRNA
MACS_peak_106374	chr18：77792829-77793372	32.5	NM_024805	RBFA	+	Promoter
MACS_peak_106590	chr19：675638-676290	59.7	NM_005860	FSTL3	+	Promoter
MACS_peak_106654	chr19：822459-822991	39.78	NM_024888	LPPR3	-	Promoter
MACS_peak_106664	chr19：843849-844397	32.22	NM_002777	PRTN3	+	Intron2
MACS_peak_106747	chr19：1068375-1068762	50.03	NM_001258328	HMHA1	+	Intron1
MACS_peak_106798	chr19：1204720-1205377	38.78	NM_000455	STK11	+	Promoter
MACS_peak_106906	chr19：1513683-1514038	50.03	NM_213604	ADAMTSL5	-	Promoter
MACS_peak_107122	chr19：2095372-2095832	156.5	NM_130807	MOB3A	-	Intron1
MACS_peak_107167	chr19：2250442-2251267	98.85	NM_000479	AMH	+	Promoter
MACS_peak_107168	chr19：2251480-2252239	45.68	NM_000479	AMH	+	Exon5
MACS_peak_107529	chr19：3286091-3286614	33.65	NR_033342	CELF5	+	Intron10
MACS_peak_108626	chr19：6458793-6459369	50.83	NM_024103	SLC25A23	-	Intron1
MACS_peak_108646	chr19：6531445-6532067	85.93	NM_003811	TNFSF9	+	Promoter
MACS_peak_109248	chr19：9608803-9609595	37.76	NM_152476	ZNF560	-	Exon2
MACS_peak_109300	chr19：10023329-10023942	41.38	NM_058164	OLFM2	-	UTR3
MACS_peak_109308	chr19：10076966-10077499	39.71	NM_015719	COL5A3	-	Exon64
MACS_peak_109376	chr19：10398297-10398956	52.01	NM_001544	ICAM4	+	Promoter
MACS_peak_109436	chr19：10624398-10624969	58.65	NM_030760	S1PR5	-	UTR3
MACS_peak_109917	chr19：12624118-12624678	31.56	n333514	mRNAlike	-	lncRNA
MACS_peak_110278	chr19：14089570-14090320	39.92	NM_002918	RFX1	-	Exon7
MACS_peak_110461	chr19：15121181-15121923	60.26	NR_073589	SLC1A6	-	Exon1
MACS_peak_110492	chr19：15306807-15307285	58.94	NM_000435	NOTCH3	-	Intron2
MACS_peak_110500	chr19：15344248-15344748	35.04	NM_024794	EPHX3	-	Promoter
MACS_peak_110564	chr19：15580261-15580782	33.76	NM_052890	PGLYRP2	-	Intron4
MACS_peak_110599	chr19：15838831-15839606	44.77	NM_013939	OR10H2	+	Promoter
MACS_peak_110848	chr19：17008559-17009423	40.1	NM_015692	CPAMD8	-	Exon39
MACS_peak_112592	chr19：33167525-33168239	41.89	NM_207391	RGS9BP	+	Promoter
MACS_peak_113055	chr19：35614882-35615637	45.92	NM_005971	FXYD3	+	Exon9
MACS_peak_113239	chr19：36351344-36352309	65.87	NM_199179	KIRREL2	+	Intron5
MACS_peak_113833	chr19：39523094-39523985	50.83	NM_178820	FBXO27	-	Intron1
MACS_peak_114038	chr19：40722937-40723596	38.67	NM_152479	TTC9B	-	UTR3
MACS_peak_114079	chr19：40871471-40872090	34.6	NM_012268	PLD3	+	Exon2
MACS_peak_114128	chr19：41073567-41074447	64.67	NM_020971	SPTBN4	+	Intron30
MACS_peak_114892	chr19：45888655-45889588	82.09	NM_001142502	PPP1R13L	-	Intron11
MACS_peak_115055	chr19：46518061-46518689	34.12	NM_001267723	CCDC61	+	Exon6
MACS_peak_116201	chr19：50837343-50837715	42.17	NR_002798	NAPSB	-	Exon9
MACS_peak_116436	chr19：51815220-51815693	59.4	NM_001101372	IGLON5	+	Promoter
MACS_peak_116595	chr19：53039196-53039780	30.3	NM_001039886	ZNF808	+	Intron2
MACS_peak_117513	chr19：57154407-57155222	69.24	NM_001193628	SMIM17	+	Promoter
MACS_peak_117616	chr19：57702259-57702911	59.7	NM_003417	ZNF264	+	UTR5
MACS_peak_118148	chr2：1162811-1163184	50.03	NM_018968	SNTG2	+	Intron7
MACS_peak_121564	chr2：27958081-27958516	54.86	n365414	lncRNA	-	lncRNA
MACS_peak_122567	chr2：42395775-42396309	39.65	NM_019063	EML4	+	Promoter
MACS_peak_122698	chr2：43398000-43398434	99.55	n345521	lincRNA	+	lncRNA
MACS_peak_123911	chr2：65086317-65087021	42.47	n364565	lncRNA	-	lncRNA
MACS_peak_124056	chr2：66673475-66674062	50.02	NM_002398	MEIS1	+	Intron6
MACS_peak_124319	chr2：71128714-71129308	35.99	NM_012476	VAX2	+	Promoter
MACS_peak_124470	chr2：72373178-72374004	68.43	NM_001277742	CYP26B1	-	Promoter
MACS_peak_125289	chr2：87015853-87016396	53.36	NM_001768	CD8A	-	Intron4
MACS_peak_125364	chr2：88848918-88849827	62.76	n338903	mRNAlike	+	lncRNA
MACS_peak_125682	chr2：97483009-97483489	66.94	NM_199078	CNNM3	+	Promoter
MACS_peak_127201	chr2：114033353-114033789	46.87	NM_003466	PAX8	-	UTR3
MACS_peak_128591	chr2：131114140-131114691	52.73	NM_001142370	PTPN18	+	Promoter
MACS_peak_128714	chr2：132056766-132057153	50.03	NR_030728	LOC440910	+	Exon6
MACS_peak_128748	chr2：132558789-132559377	30.1	NM_214461	C2orf27B	-	UTR3
MACS_peak_128753	chr2：132767198-132767724	40.17	n325137	mRNAlike	-	lncRNA
MACS_peak_130174	chr2：171676501-171677059	44.97	NM_000817	GAD1	+	Intron2
MACS_peak_130478	chr2：176946814-176947483	44.55	NM_001080458	EVX2	-	Intron2
MACS_peak_130481	chr2：177016299-177016901	42.06	NR_029609	MIR10B	+	Promoter
MACS_peak_132567	chr2：220299190-220299652	37.52	NM_005876	SPEG	+	Promoter
MACS_peak_132590	chr2：220361649-220362209	59.57	NM_013335	GMPPA	+	Promoter
MACS_peak_133480	chr2：233352670-233353114	46.21	NM_004826	ECEL1	-	Promoter
MACS_peak_134224	chr2：237076614-237077290	44.12	NM_001485	GBX2	-	UTR3
MACS_peak_134235	chr2：237146276-237146991	77.22	NM_212556	ASB18	-	Exon3
MACS_peak_134840	chr2：239756709-239757262	31.94	NM_001271893	TWIST2	+	Promoter
MACS_peak_135755	chr2：242548597-242549410	108.15	NM_015963	THAP4	-	UTR3
MACS_peak_135987	chr20：590084-590590	56.43	NM_004609	TCF15	-	Exon1
MACS_peak_135999	chr20：644735-645323	30.1	NM_033129	SCRT2	-	Exon2
MACS_peak_136030	chr20：822361-823150	78.64	NM_207121	FAM110A	+	Intron1
MACS_peak_136031	chr20：825305-826093	32.21	NM_207121	FAM110A	+	Exon2
MACS_peak_136306	chr20：3148905-3149442	32.84	NM_014731	LZTS3	-	Exon1
MACS_peak_136366	chr20：3641080-3641448	66.93	NM_145762	GFRA4	-	UTR3
MACS_peak_136650	chr20：6750747-6751376	54.15	NM_001200	BMP2	+	Exon2
MACS_peak_137107	chr20：17661220-17661697	75.78	NM_001042576	RRBP1	-	UTR3
MACS_peak_137438	chr20：21082380-21082963	36.62	n376619	lncRNA	-	lncRNA
MACS_peak_137484	chr20：21686686-21687210	40.31	NM_006192	PAX1	+	Promoter
MACS_peak_137524	chr20：22566747-22567257	41.26	NM_021784	FOXA2	-	Promoter
MACS_peak_137809	chr20：25062038-25062830	63.78	NM_014588	VSX1	-	UTR3
MACS_peak_138155	chr20：31069960-31070418	86.94	NM_080616	C20orf112	-	Promoter
MACS_peak_138677	chr20：34203228-34203702	43.86	NM_003116	SPAG4	+	Promoter
MACS_peak_138696	chr20：34359021-34359744	84.35	NM_016436	PHF20	+	Promoter
MACS_peak_139151	chr20：37354767-37355198	39.74	NM_080552	SLC32A1	+	Promoter
MACS_peak_139627	chr20：43159769-43160366	35.82	NM_007066	PKIG	+	Promoter
MACS_peak_139723	chr20：44035775-44036256	102.53	NM_001048222	DBNDD2	+	Promoter
MACS_peak_139747	chr20：44452382-44452916	69.87	NM_003279	TNNC2	-	UTR3
MACS_peak_139792	chr20：44599758-44600179	56.2	NM_022095	ZNF335	-	Intron2
MACS_peak_139798	chr20：44640060-44640504	54.03	NM_004994	MMP9	+	Intron5
MACS_peak_139799	chr20：44640762-44641341	136.56	NM_004994	MMP9	+	Intron6
MACS_peak_139805	chr20：44658840-44659266	55.72	NM_020708	SLC12A5	+	Promoter
MACS_peak_141228	chr20：54579801-54580635	54.19	NM_080617	CBLN4	-	Exon1
MACS_peak_142126	chr20：58662268-58662783	40.91	n376965	lncRNA	-	lncRNA
MACS_peak_142598	chr20：60520448-60520889	79.95	n376767	lncRNA	+	lncRNA
MACS_peak_143031	chr20：61640661-61641313	52.5	NR_033370	LOC63930	+	Promoter
MACS_peak_143207	chr20：62118896-62119385	42.75	NM_001958	EEF1A2	-	Exon8
MACS_peak_143260	chr20：62259229-62260087	52.74	NM_012384	GMEB2	-	Promoter
MACS_peak_143609	chr21：14410169-14410632	60.35	NR_026916	ANKRD30BP2	+	Promoter
MACS_peak_144538	chr21：33765707-33766174	59.97	NR_026845	C21orf119	+	Exon1
MACS_peak_146129	chr21：44072834-44073342	89.86	NM_002606	PDE9A	+	Promoter
MACS_peak_146274	chr21：44496825-44497450	61.82	NM_001178009	CBS	-	Promoter
MACS_peak_147092	chr21：46961110-46961706	88.65	NM_001205206	SLC19A1	-	Intron1
MACS_peak_148041	chr22：19894016-19894519	49.04	NM_001282512	TXNRD2	-	Intron8
MACS_peak_148582	chr22：23523618-23524636	97.56	NM_004327	BCR	+	Promoter
MACS_peak_149929	chr22：31740314-31741066	52.68	NM_032051	PATZ1	-	UTR3
MACS_peak_151557	chr22：40058565-40059122	45.04	NM_021096	CACNA1I	+	Intron17
MACS_peak_151975	chr22：42062860-42063519	59.16	n377566	lncRNA	-	lncRNA
MACS_peak_151991	chr22：42195762-42196254	35.54	NM_024821	CCDC134	+	Promoter
MACS_peak_152034	chr22：42353094-42353839	60.05	NR_024355	LINC00634	+	Exon2
MACS_peak_152362	chr22：43505759-43506209	38.36	NM_001197	BIK	+	Promoter
MACS_peak_153273	chr22：46439903-46440436	46.76	NR_027036	LINC00899	-	UTR3
MACS_peak_157510	chr3：40518213-40518672	37.73	NM_001145093	ZNF619	+	UTR5
MACS_peak_157633	chr3：42544419-42544889	67.97	NM_004624	VIPR1	+	Promoter
MACS_peak_158638	chr3：50382492-50383071	30.56	NM_015896	ZMYND10	-	Intron2
MACS_peak_159131	chr3：53880586-53881339	46.03	NM_018397	CHDH	-	Promoter
MACS_peak_159566	chr3：61550288-61550695	41.6	NM_002841	PTPRG	+	Intron1
MACS_peak_159774	chr3：65534723-65535393	44.49	NM_004742	MAGI1	-	UTR3
MACS_peak_162026	chr3：124930855-124931435	36.8	NM_001195483	SLC12A8	-	Promoter
MACS_peak_162035	chr3：125075789-125076357	51.42	NM_021964	ZNF148	-	Intron1
MACS_peak_162392	chr3：127347473-127348008	78.11	NM_015720	PODXL2	+	Promoter
MACS_peak_162797	chr3：129323401-129324042	84.03	NM_015103	PLXND1	-	Promoter
MACS_peak_162843	chr3：129694388-129695010	47.58	NM_007117	TRH	+	Promoter
MACS_peak_162998	chr3：133613318-133613792	30	NM_016577	RAB6B	-	Promoter
MACS_peak_163373	chr3：141120605-141121006	42.09	NM_001080412	ZBTB38	+	Intron6
MACS_peak_163626	chr3：147108525-147109221	95.08	NM_032153	ZIC4	-	Intron4
MACS_peak_163627	chr3：147127851-147128562	42.06	NM_003412	ZIC1	+	Promoter
MACS_peak_163918	chr3：153840360-153840986	34.22	NM_001251962	ARHGEF26	+	Promoter
MACS_peak_164423	chr3：170137442-170138051	41.62	NM_001185056	CLDN11	+	Promoter
MACS_peak_165242	chr3：183993986-183994603	47.92	NM_001100120	ECE2	+	Intron1
MACS_peak_166108	chr3：194117347-194117925	30.61	NM_004488	GP5	-	UTR3
MACS_peak_166119	chr3：194208389-194209028	39.81	NR_033929	LINC00884	+	Promoter
MACS_peak_167380	chr4：2042043-2042583	53.6	NM_001141936	C4orf48	+	Promoter
MACS_peak_167479	chr4：2417930-2418481	32.05	NM_020972	ZFYVE28	-	Promoter
MACS_peak_168163	chr4：5894208-5894748	46.25	NM_001014809	CRMP1	-	Exon1
MACS_peak_169264	chr4：10020593-10021177	36.56	NM_020041	SLC2A9	-	Exon2
MACS_peak_169475	chr4：15704725-15705360	53.71	NM_004334	BST1	+	Promoter
MACS_peak_170116	chr4：30723823-30724367	32.44	NM_002589	PCDH7	+	Promoter
MACS_peak_170619	chr4：40632265-40633026	73.39	NM_001098634	RBM47	-	Promoter
MACS_peak_170651	chr4：40858547-40859097	45.53	NM_001166052	APBB2	-	Exon1
MACS_peak_170727	chr4：41747516-41748142	40.58	NM_003924	PHOX2B	-	UTR5
MACS_peak_170959	chr4：48485876-48486581	42.41	NM_152679	SLC10A4	+	Promoter
MACS_peak_171068	chr4：53728644-53729133	50.16	NM_023940	RASL11B	+	Promoter
MACS_peak_171217	chr4：57371008-57371785	64.86	NM_206919	ARL9	+	Promoter
MACS_peak_174070	chr4：144833055-144833640	43.15	n342621	mRNAlike	+	lncRNA
MACS_peak_177393	chr5：1594380-1595362	71.53	NR_003263	SDHAP3	-	Intron1
MACS_peak_177729	chr5：2750386-2751088	70.65	NM_001134222	IRX2	-	UTR3
MACS_peak_180816	chr5：63256676-63257393	41.72	NM_000524	HTR1A	-	UTR3
MACS_peak_183060	chr5：126367057-126367644	30.15	NM_178450	2014-03-03	-	Promoter
MACS_peak_183287	chr5：132165188-132165809	34.49	NM_001172700	SHROOM1	-	UTR3
MACS_peak_183473	chr5：133449178-133449737	31.62	NM_201634	TCF7	+	Promoter
MACS_peak_184009	chr5：139040543-139041447	38.2	NM_016463	CXXC5	+	Intron1
MACS_peak_184088	chr5：139725073-139725691	41.07	NM_001945	HBEGF	-	Exon2
MACS_peak_184134	chr5：140208463-140209028	31.29	NM_031849	PCDHA6	+	Promoter
MACS_peak_184139	chr5：140228011-140228456	46.13	NM_014005	PCDHA9	+	Promoter
MACS_peak_184150	chr5：140306226-140306822	35.87	NM_018898	PCDHAC1	+	Promoter
MACS_peak_184173	chr5：140516849-140517547	42.81	NM_015669	PCDHB5	+	Exon1
MACS_peak_184183	chr5：140589322-140589956	76.59	NM_018932	PCDHB12	+	Promoter
MACS_peak_184201	chr5：140731671-140732220	52.89	NM_032095	PCDHGB1	+	Promoter
MACS_peak_184209	chr5：140749929-140750457	78.85	NM_032097	PCDHGB3	+	Promoter
MACS_peak_184875	chr5：149864771-149865474	55.96	n368578	lncRNA	-	lncRNA
MACS_peak_185395	chr5：159399619-159400401	94.86	NM_000679	ADRA1B	+	Exon2
MACS_peak_186054	chr5：170735368-170736075	36.08	n340735	mRNAlike	-	lncRNA
MACS_peak_186876	chr5：176047323-176047735	33.9	NM_003085	SNCB	-	UTR3
MACS_peak_187035	chr5：176779034-176779598	31.35	NM_006816	LMAN2	-	Promoter
MACS_peak_187391	chr5：178367362-178367971	55.64	NM_001178089	ZNF454	+	Promoter
MACS_peak_187680	chr5：179276671-179277706	152.16	NM_016175	C5orf45	-	Intron2
MACS_peak_187794	chr5：179636417-179637055	46.52	NM_175062	RASGEF1C	-	Promoter
MACS_peak_188398	chr6：1608427-1609006	58	NM_001453	FOXC1	+	Promoter
MACS_peak_188399	chr6：1614433-1614917	36.06	n406542	lncRNA	-	lncRNA
MACS_peak_189106	chr6：6002378-6002935	31.72	NM_016588	NRN1	-	UTR3
MACS_peak_189396	chr6：8435905-8436621	48.27	NR_038980	LOC100506207	+	Exon1
MACS_peak_190389	chr6：19837487-19838265	64.78	NM_001546	ID4	+	Promoter
MACS_peak_190855	chr6：26987403-26987908	41.61	NR_026776	LOC100270746	-	UTR3
MACS_peak_192630	chr6：41528165-41528716	32.05	NM_138457	FOXP4	+	Intron1
MACS_peak_192772	chr6：42145625-42146149	47.42	NM_000409	GUCA1A	+	Intron3
MACS_peak_192864	chr6：42928616-42929064	79.11	NM_018960	GNMT	+	Promoter
MACS_peak_194768	chr6：100903441-100903828	58.3	NM_005068	SIM1	-	UTR3
MACS_peak_194769	chr6：100906025-100906721	56.46	NM_005068	SIM1	-	UTR3
MACS_peak_195136	chr6：108883028-108883907	126.43	NM_201559	FOXO3	+	Exon2
MACS_peak_198038	chr6：159655014-159655797	71.66	NM_032532	FNDC1	+	Exon11
MACS_peak_200396	chr7：887333-888332	147.53	NM_001171944	SUN1	+	Intron4
MACS_peak_200992	chr7：2557860-2558526	38.27	NM_002304	LFNG	+	Intron1
MACS_peak_201670	chr7：5336738-5337360	40.83	NM_153247	SLC29A4	+	Exon7
MACS_peak_201673	chr7：5342187-5342607	82.57	NM_153247	SLC29A4	+	Exon11
MACS_peak_202413	chr7：19184527-19185231	49.03	NM_152898	FERD3L	-	UTR3
MACS_peak_202921	chr7：27228535-27229161	40.58	NR_002795	HOXA11-AS	+	Exon2
MACS_peak_203056	chr7：28994753-28995506	81.68	NM_014817	TRIL	-	UTR3
MACS_peak_203138	chr7：30175928-30176331	75.54	NM_152793	MTURN	+	Promoter
MACS_peak_203428	chr7：35293216-35293878	38.5	NM_001077653	TBX20	-	Exon1
MACS_peak_203653	chr7：39649213-39649783	31.03	NM_001282446	YAE1D1	+	Intron2
MACS_peak_204519	chr7：50518267-50518817	52.81	NM_022116	FIGNL1	-	Promoter
MACS_peak_204978	chr7：56183523-56184238	41.84	NM_001145712	NUPR1L	-	UTR3
MACS_peak_206301	chr7：76145466-76145872	84.39	NM_182684	UPK3B	+	Intron6
MACS_peak_206683	chr7：87564448-87564908	37.66	NM_016351	ADAM22	+	Promoter
MACS_peak_206881	chr7：95025939-95026390	45.65	NM_000940	PON3	-	Promoter
MACS_peak_207126	chr7：98245916-98246545	40.4	NM_002523	NPTX2	+	Promoter
MACS_peak_207127	chr7：98246634-98247315	43.82	NM_002523	NPTX2	+	Promoter
MACS_peak_207581	chr7：100462792-100464310	227.52	NM_001267814	SLC12A9	+	Intron11
MACS_peak_207593	chr7：100492080-100492615	32.95	NM_000665	ACHE	-	UTR3
MACS_peak_207649	chr7：100845303-100845923	62.22	NM_178176	MOGAT3	-	Promoter
MACS_peak_208787	chr7：126987505-126987958	38.15	n344971	lincRNA	-	lncRNA
MACS_peak_208913	chr7：128430262-128430736	94.1	NM_001201372	CCDC136	+	Promoter
MACS_peak_210229	chr7：143582029-143582617	30.1	NM_001206941	FAM115A	-	Exon1
MACS_peak_212131	chr7：157128616-157129096	36.32	NM_058246	DNAJB6	+	Promoter
MACS_peak_212267	chr7：157525892-157526285	42.17	NM_002847	PTPRN2	-	Intron12
MACS_peak_212583	chr7：158379022-158379579	38.19	NM_002847	PTPRN2	-	Promoter
MACS_peak_212761	chr7：158938289-158938622	50.03	NM_003382	VIPR2	-	Promoter
MACS_peak_212953	chr8：747873-748473	56.33	NR_073397	ERICH1-AS1	+	Intron1
MACS_peak_213270	chr8：1590743-1591125	104.65	NM_004745	DLGAP2	+	Intron5
MACS_peak_213403	chr8：1938281-1938658	66.93	NM_014867	KBTBD11	+	Intron1
MACS_peak_214472	chr8：10586540-10586942	42	NM_031439	SOX7	-	Intron1
MACS_peak_214663	chr8：11565631-11566345	48.39	NM_002052	GATA4	+	Exon2
MACS_peak_214692	chr8：11659104-11659815	62.53	NM_004462	FDFT1	+	Promoter
MACS_peak_215398	chr8：21914036-21914816	137.69	NM_001978	DMTN	+	Promoter
MACS_peak_216200	chr8：29210303-29211035	34.83	n341471	mRNAlike	-	lncRNA
MACS_peak_216585	chr8：37555101-37556124	75.63	NM_025069	ZNF703	+	Exon2
MACS_peak_216640	chr8：37823429-37824155	41.22	NM_000025	ADRB3	-	UTR3
MACS_peak_216912	chr8：41424886-41425476	57.12	n346141	lincRNA	+	lncRNA
MACS_peak_218012	chr8：57359224-57359931	48.83	NM_001135690	PENK	-	UTR3
MACS_peak_219359	chr8：94753441-94754045	56.02	NR_027259	RBM12B-AS1	+	Promoter
MACS_peak_222723	chr8：143807537-143808113	30.71	NM_016647	THEM6	+	Promoter
MACS_peak_223250	chr8：145557246-145558065	36.46	NM_031309	SCRT1	-	Intron1
MACS_peak_223251	chr8：145559556-145560091	54	NM_031309	SCRT1	-	Intron1
MACS_peak_223516	chr9：842378-842867	35.73	NM_021951	DMRT1	+	Promoter
MACS_peak_224533	chr9：23820679-23821183	34.79	NM_004432	ELAVL2	-	Intron1
MACS_peak_224973	chr9：34379950-34380520	37.39	NM_032596	C9orf24	-	Intron5
MACS_peak_225009	chr9：34623441-34624079	46.52	NM_001017363	ARID3C	-	UTR3
MACS_peak_225010	chr9：34624334-34624868	33.01	NM_001017363	ARID3C	-	UTR3
MACS_peak_226649	chr9：90341475-90342159	57.32	n336826	mRNAlike	+	lncRNA
MACS_peak_227239	chr9：95569332-95569958	54.37	NR_026868	ANKRD19P	+	Promoter
MACS_peak_227778	chr9：98782555-98783224	44.55	NR_024129	LINC00092	-	UTR3
MACS_peak_228302	chr9：107690560-107691127	31.19	n378477	lncRNA	+	lncRNA
MACS_peak_229423	chr9：124975527-124976061	33.01	NM_014368	LHX6	-	Intron8
MACS_peak_229424	chr9：124976675-124977254	30.56	NM_014368	LHX6	-	UTR3
MACS_peak_230014	chr9：129262072-129262589	47.95	NM_033446	MVB12B	+	Intron9
MACS_peak_231838	chr9：135946364-135946787	91.53	NM_001807	CEL	+	Intron10
MACS_peak_231839	chr9：135946903-135947301	75.91	NM_001807	CEL	+	Exon11
MACS_peak_232077	chr9：136567851-136568504	52.43	NM_007101	SARDH	-	Intron13
MACS_peak_232998	chr9：138985574-138986074	64.97	NM_144653	NACC2	-	Intron1
MACS_peak_234759	chrX：40004105-40004818	69.76	NM_001123384	BCOR	-	UTR3
MACS_peak_235864	chrX：105066750-105067377	34.17	NM_198465	NRK	+	Promoter
MACS_peak_235989	chrX：113818659-113819139	43.41	NM_001256761	HTR2C	+	Exon1
MACS_peak_236785	chrX：152939420-152939722	58.3	NM_001135740	PNCK	-	Promoter
