# Supplementary material for: Genome-wide methylation profiling of the different stages of hepatitis B virus-related hepatocellular carcinoma development in plasma cell-free DNA reveals potential biomarkers for early detection and high-risk monitoring of hepatocellular carcinoma
Source: Clin Epigenetics. 2014 Dec 2;6(1):30. doi: 10.1186/1868-7083-6-30 (PMC4391300; doi:10.1186/1868-7083-6-30)
Supplement: Supplementary file 17 — Additional file 17: Table S20: Plasma cfDNA DMGs in NSCLC after deletion of HCC DMGs. (XLSX 22 KB) [file 13148_2014_94_MOESM17_ESM.xlsx]

## Sheet: S20
Supplementry Table S20. Plasma cfDNA DMGs in NSCLC after deleting that of HCC
Peak ID	Peak Location	-10logpValue	Refgene ID	Gene	Transcrption Direction	Peak in gene feature
MACS_peak_4106	chr1:16974824-16975224	40.96	NR_027504	MST1P2	+	Exon7			178	item
MACS_peak_5494	chr1:24194970-24195471	40.59	NM_000147	FUCA1	-	Promoter				肺的，除去肝
MACS_peak_7190	chr1:36038362-36038990	45.64	NM_178548	TFAP2E	+	Promoter
MACS_peak_7291	chr1:36771560-36771961	40.88	NM_001162530	SH3D21	+	Promoter
MACS_peak_7767	chr1:40158071-40158615	59.19	NM_001282396	HPCAL4	-	Promoter
MACS_peak_8157	chr1:43637061-43637508	44.64	NM_152498	WDR65	+	Promoter
MACS_peak_8235	chr1:44031382-44032746	90.45	NM_002840	PTPRF	+	Intron5
MACS_peak_9014	chr1:53308509-53308929	39.39	NM_001004339	ZYG11A	+	Promoter
MACS_peak_9816	chr1:62660237-62660828	48.17	NM_001164835	L1TD1	+	Promoter
MACS_peak_12551	chr1:145713957-145714670	34.45	NM_007053	CD160	-	Intron1
MACS_peak_12631	chr1:149148662-149149608	58.31	NR_103751	NBPF23	-	Exon2
MACS_peak_15082	chr1:181450879-181451547	43.1	NM_001205293	CACNA1E	+	Promoter
MACS_peak_17639	chr1:221064587-221065863	83	n326210	mRNAlike	+	lncRNA
MACS_peak_18361	chr1:228289463-228290020	73.8	NM_024319	C1orf35	-	UTR3
MACS_peak_24708	chr10:27541778-27542333	37.04	NR_003525	LRRC37A6P	-	Promoter
MACS_peak_26117	chr10:45870014-45870517	40.45	NM_000698	ALOX5	+	Promoter
MACS_peak_27403	chr10:71891905-71892412	47.27	NM_032797	AIFM2	-	Intron1
MACS_peak_29050	chr10:88982502-88982961	36.56	n385995	lncRNA	-	lncRNA
MACS_peak_29150	chr10:91596381-91597157	37.12	NR_038382	LINC00865	+	Intron3
MACS_peak_30069	chr10:102898870-102899415	31.27	n378638	lncRNA	-	lncRNA
MACS_peak_30431	chr10:105451901-105452581	30.3	NM_014631	SH3PXD2A	-	Intron6
MACS_peak_34582	chr10:134598331-134598997	64.05	NM_177400	NKX6-2	-	UTR3
MACS_peak_35055	chr11:725070-725673	47.33	NM_022772	EPS8L2	+	Intron16
MACS_peak_35236	chr11:1314742-1315470	122.86	NM_019009	TOLLIP	-	Intron2
MACS_peak_40648	chr11:67176801-67177338	45.03	NM_001256508	TBC1D10C	+	Intron8
MACS_peak_44029	chr11:113953528-113954003	35.49	NM_001018011	ZBTB16	+	Intron2
MACS_peak_44363	chr11:117186975-117187577	40.67	NM_138973	BACE1	-	Promoter
MACS_peak_44490	chr11:117666640-117667016	40.96	NM_020693	DSCAML1	-	Intron1
MACS_peak_44614	chr11:118479433-118479968	31.83	NM_001144758	PHLDB1	+	Promoter
MACS_peak_48901	chr12:12940298-12940948	44.22	NM_030817	APOLD1	+	Promoter
MACS_peak_50398	chr12:43945469-43945991	32.57	NM_025003	ADAMTS20	-	Intron1
MACS_peak_50759	chr12:49484814-49485296	56.94	NM_021044	DHH	-	UTR3
MACS_peak_51451	chr12:54071043-54071675	38.85	NM_001002031	ATP5G2	-	Promoter
MACS_peak_51481	chr12:54445776-54446173	40.96	NM_153633	HOXC4	+	Promoter
MACS_peak_54012	chr12:106974105-106974759	37.58	NM_213594	RFX4	+	Promoter
MACS_peak_55658	chr12:119772353-119772872	32.75	NM_178499	CCDC60	+	Promoter
MACS_peak_56804	chr12:124872664-124873432	93.47	NM_001206654	NCOR2	-	Intron18
MACS_peak_56842	chr12:124940980-124941617	45.05	NM_001206654	NCOR2	-	Intron8
MACS_peak_57286	chr12:127764995-127765573	35.66	n380430	lncRNA	-	lncRNA
MACS_peak_57801	chr12:130648353-130648981	32.89	NM_007197	FZD10	+	Exon1
MACS_peak_62789	chr13:84453359-84454017	37.36	NM_001281503	SLITRK1	-	UTR3
MACS_peak_66351	chr14:23889265-23889783	77.85	NM_000257	MYH7	-	Exon27
MACS_peak_66923	chr14:34528653-34529191	31.66	n344756	lincRNA	-	lncRNA
MACS_peak_67180	chr14:38678909-38679372	43.38	NM_001049	SSTR1	+	Promoter
MACS_peak_68288	chr14:62522803-62523757	34.48	NM_031914	SYT16	+	Intron1
MACS_peak_68682	chr14:67999202-67999618	39.7	NM_020715	PLEKHH1	+	Promoter
MACS_peak_72030	chr14:100111893-100112437	31.32	NM_001127258	HHIPL1	+	Promoter
MACS_peak_72036	chr14:100126397-100127051	57.71	NM_001127258	HHIPL1	+	Intron4
MACS_peak_73765	chr14:105877961-105878287	92.63	NM_001195082	TEX22	+	Intron3
MACS_peak_74277	chr15:26106902-26107554	37.7	NM_024490	ATP10A	-	Promoter
MACS_peak_76608	chr15:51633195-51633821	39.2	NM_181789	GLDN	+	Promoter
MACS_peak_78183	chr15:68118468-68119112	51.38	NM_001258024	SKOR1	+	Exon5
MACS_peak_78904	chr15:74657502-74658283	42.83	NM_001099773	CYP11A1	-	Exon1
MACS_peak_82757	chr16:2176998-2177369	40.96	NM_000296	PKD1	-	UTR3
MACS_peak_86686	chr16:30905688-30906120	38.49	NR_031576	MIR762	+	Promoter
MACS_peak_88326	chr16:58061144-58061686	37.85	NM_002428	MMP15	+	Promoter
MACS_peak_93240	chr16:89008453-89009057	34.18	NM_175931	CBFA2T3	-	Promoter
MACS_peak_94882	chr17:3658449-3659173	39.85	NM_002208	ITGAE	-	Exon12
MACS_peak_99918	chr17:40259442-40259818	40.96	NM_024119	DHX58	-	Intron8
MACS_peak_101086	chr17:47967450-47968120	30.78	n375499	lncRNA	+	lncRNA
MACS_peak_102161	chr17:59485456-59486002	37.6	NM_005994	TBX2	+	Exon7
MACS_peak_104220	chr17:73717642-73718287	51.31	NM_000213	ITGB4	+	Promoter
MACS_peak_106045	chr17:78850490-78851040	51.22	NM_001163034	RPTOR	+	Intron13
MACS_peak_109224	chr18:28682315-28682893	35.66	NM_004949	DSC2	-	Exon1
MACS_peak_110721	chr18:55107256-55107725	42.92	NM_004852	ONECUT2	+	Intron1
MACS_peak_113993	chr19:1478163-1478782	39.62	NM_152482	C19orf25	-	Intron2
MACS_peak_114986	chr19:4304920-4305316	65.26	NM_024333	FSD1	+	Promoter
MACS_peak_115067	chr19:4534816-4535193	40.96	NM_001013706	PLIN5	-	UTR3
MACS_peak_116045	chr19:7953652-7954204	37.23	NM_025061	LRRC8E	+	Promoter
MACS_peak_117101	chr19:13124741-13125322	35.49	NM_002501	NFIX	+	Intron1
MACS_peak_117294	chr19:14062423-14062799	40.96	NM_138353	DCAF15	+	Promoter
MACS_peak_118294	chr19:18344141-18344659	32.81	NM_000923	PDE4C	-	Exon2
MACS_peak_118468	chr19:18898080-18898562	35.03	NM_000095	COMP	-	UTR3
MACS_peak_118499	chr19:19007161-19007699	31.66	NM_001492	GDF1	-	Promoter
MACS_peak_118772	chr19:19971501-19972036	31.83	n346415	lincRNA	-	lncRNA
MACS_peak_120162	chr19:35396364-35396922	43.55	n376303	lncRNA	+	lncRNA
MACS_peak_121726	chr19:44302471-44302933	50.95	NM_182573	LYPD5	-	Exon4
MACS_peak_122143	chr19:46455790-46456337	37.54	NM_002516	NOVA2	-	UTR3
MACS_peak_122438	chr19:47778461-47779021	30.45	NM_178511	PRR24	+	Promoter
MACS_peak_122828	chr19:49241648-49242034	40.96	NM_017805	RASIP1	-	Intron3
MACS_peak_123585	chr19:52222216-52222967	64.69	NM_001523	HAS1	-	UTR3
MACS_peak_123685	chr19:52995831-52996541	60.64	NM_001099694	ZNF578	+	Intron3
MACS_peak_125128	chr2:864901-865160	74.08	NR_033880	LINC01115	-	Promoter
MACS_peak_132116	chr2:72370756-72371416	43.59	NM_019885	CYP26B1	-	Exon2
MACS_peak_136178	chr2:128179789-128180393	34.18	NM_000312	PROC	+	Intron3
MACS_peak_137787	chr2:157185491-157186490	96.08	NM_006186	NR4A2	-	Intron3
MACS_peak_138454	chr2:171678285-171679036	32.6	NM_000817	GAD1	+	Intron2
MACS_peak_138827	chr2:176964225-176964975	64.77	NM_021193	HOXD12	+	UTR5
MACS_peak_138831	chr2:177017305-177018114	35.51	NM_014621	HOXD4	+	Promoter
MACS_peak_138834	chr2:177027614-177028147	31.94	NM_006898	HOXD3	+	Promoter
MACS_peak_138835	chr2:177036154-177037627	96.52	NM_006898	HOXD3	+	Intron2
MACS_peak_138858	chr2:177501752-177502275	32.52	NR_040001	LINC01116	-	UTR3
MACS_peak_141137	chr2:220196348-220196878	38.63	NM_001007089	RESP18	-	UTR3
MACS_peak_144893	chr20:643653-644269	33.53	NM_033129	SCRT2	-	Exon2
MACS_peak_146999	chr20:25565360-25565919	30.51	NM_025176	NINL	-	Promoter
MACS_peak_148188	chr20:36889082-36889663	35.49	NM_001029864	KIAA1755	-	Exon1
MACS_peak_148237	chr20:37275074-37275611	31.71	NM_001164431	ARHGAP40	+	Intron12
MACS_peak_152636	chr20:62273919-62274398	82.27	NM_015894	STMN3	-	Intron3
MACS_peak_152797	chr20:62716165-62716729	65.16	NM_001200019	OPRL1	+	UTR5
MACS_peak_154897	chr21:39046921-39047646	81.74	NM_002240	KCNJ6	-	UTR3
MACS_peak_156151	chr21:44876488-44876996	33.41	n377234	lncRNA	-	lncRNA
MACS_peak_156869	chr21:46963008-46963663	43.9	NM_001205206	SLC19A1	-	Promoter
MACS_peak_164741	chr22:51113694-51114111	63.38	NM_033517	SHANK3	+	Promoter
MACS_peak_165304	chr3:9178108-9178656	51.38	NM_014850	SRGAP3	-	UTR3
MACS_peak_165909	chr3:12838445-12838941	40.94	NM_012298	CAND2	+	Promoter
MACS_peak_167759	chr3:42305578-42306180	69.52	NM_000729	CCK	-	Intron3
MACS_peak_167927	chr3:44754359-44754885	53.14	NM_033210	ZNF502	+	Promoter
MACS_peak_173619	chr3:133614966-133615813	45.31	NM_016577	RAB6B	-	Promoter
MACS_peak_174432	chr3:150420802-150421300	47.97	NM_152394	FAM194A	-	Intron1
MACS_peak_175944	chr3:183145006-183145539	52.57	NM_015078	MCF2L2	-	Promoter
MACS_peak_180558	chr4:13544324-13544926	34.29	NM_001189	NKX3-2	-	UTR3
MACS_peak_182029	chr4:41748841-41749679	34.16	NM_003924	PHOX2B	-	Intron2
MACS_peak_183294	chr4:77817615-77818166	44.04	NM_001029870	SOWAHB	-	UTR3
MACS_peak_186976	chr4:169799201-169799823	39.44	NM_001166110	PALLD	+	Exon2
MACS_peak_187024	chr4:170679246-170679742	40.94	NM_017867	C4orf27	-	Promoter
MACS_peak_189251	chr5:475241-475853	53.71	NM_004174	SLC9A3	-	Intron15
MACS_peak_190190	chr5:3599420-3600249	40.28	NM_024337	IRX1	+	Exon2
MACS_peak_192846	chr5:42994613-42995286	30.63	n368057	lncRNA	+	lncRNA
MACS_peak_193845	chr5:71402501-71403018	32.87	NM_005909	MAP1B	+	Promoter
MACS_peak_194906	chr5:92923568-92924345	49.35	NM_005654	NR2F1	+	Intron1
MACS_peak_194907	chr5:92924371-92924993	46.04	NM_005654	NR2F1	+	Intron2
MACS_peak_194908	chr5:92929110-92929626	32.93	NM_005654	NR2F1	+	Intron2
MACS_peak_194909	chr5:92930348-92931146	30.49	NR_049801	MIR548AO	+	Intron2
MACS_peak_196317	chr5:131346475-131346980	40.31	NM_015256	ACSL6	-	Promoter
MACS_peak_196394	chr5:132161537-132162072	38.3	NM_133456	SHROOM1	-	UTR3
MACS_peak_197253	chr5:140174347-140174866	32.75	NM_018905	PCDHA2	+	Promoter
MACS_peak_197261	chr5:140215009-140215305	56.78	NM_031852	PCDHA7	+	Promoter
MACS_peak_197263	chr5:140220672-140221145	35.62	NM_018911	PCDHA8	+	Promoter
MACS_peak_197267	chr5:140235510-140236150	32.27	NM_031860	PCDHA10	+	Promoter
MACS_peak_197302	chr5:140558758-140559123	48.67	NM_019120	PCDHB8	+	Promoter
MACS_peak_197305	chr5:140574170-140574665	34.21	NM_018930	PCDHB10	+	Exon1
MACS_peak_197364	chr5:140871147-140871630	34.97	NM_018929	PCDHGC5	+	Intron1
MACS_peak_197365	chr5:140871747-140872411	56.96	NM_018929	PCDHGC5	+	Intron1
MACS_peak_197953	chr5:149569914-149570507	34.8	NM_014228	SLC6A7	+	Intron1
MACS_peak_204803	chr6:30140004-30140541	31.71	NM_033229	TRIM15	+	Exon7
MACS_peak_206518	chr6:42858905-42859370	36.15	NM_001008739	C6orf226	-	Promoter
MACS_peak_206678	chr6:43612692-43613388	41.43	NM_001193341	RSPH9	+	UTR5
MACS_peak_207004	chr6:48035947-48036607	37.25	NM_001013732	PTCHD4	-	Exon1
MACS_peak_208749	chr6:100912530-100913192	37.14	NM_005068	SIM1	-	Promoter
MACS_peak_209173	chr6:108984952-108985369	32.53	NM_201559	FOXO3	+	Exon3
MACS_peak_209573	chr6:116783295-116784008	53.47	NM_001010919	FAM26F	+	Promoter
MACS_peak_209600	chr6:117584480-117585132	31.66	NM_153453	VGLL2	+	Promoter
MACS_peak_213361	chr6:166583216-166584206	68.58	NM_003181	T	-	Promoter
MACS_peak_215373	chr7:1866653-1867219	50	NM_001013836	MAD1L1	-	Intron18
MACS_peak_216631	chr7:6628985-6629503	39.42	NM_024067	C7orf26	+	Promoter
MACS_peak_216660	chr7:6703921-6704745	40.54	n385078	lncRNA	+	lncRNA
MACS_peak_216744	chr7:8481840-8482676	39.93	NM_152745	NXPH1	+	Intron2
MACS_peak_217682	chr7:27203542-27204210	30.87	NM_152739	HOXA9	-	UTR3
MACS_peak_219080	chr7:45613000-45613586	35.2	NM_021116	ADCY1	+	Promoter
MACS_peak_221381	chr7:75863824-75864446	39.44	NM_001110199	SRRM3	+	Exon2
MACS_peak_221419	chr7:76027003-76027374	48.67	NM_007155	ZP3	+	Promoter
MACS_peak_223281	chr7:103085446-103085879	38.41	NM_001167962	SLC26A5	-	Intron1
MACS_peak_226334	chr7:150644345-150644889	31.32	NM_000238	KCNH2	-	Intron13
MACS_peak_231449	chr8:21923507-21923904	56.78	NM_001114137	DMTN	+	Intron1
MACS_peak_231854	chr8:24771504-24772024	32.69	NM_005382	NEFM	+	Exon1
MACS_peak_235556	chr8:86376665-86377377	40.52	NM_000067	CA2	+	Promoter
MACS_peak_238871	chr8:142183543-142183925	132.95	NM_014957	DENND3	+	Intron13
MACS_peak_239412	chr8:143545686-143546287	34.35	NM_001702	BAI1	+	Promoter
MACS_peak_240969	chr9:14346001-14346915	66.95	n324147	mRNAlike	+	lncRNA
MACS_peak_241424	chr9:22154320-22154831	62.16	n344772	lincRNA	+	lncRNA
MACS_peak_245435	chr9:104499491-104500104	33.69	NM_133445	GRIN3A	-	Exon1
MACS_peak_246423	chr9:120507633-120508192	36.8	n323980	mRNAlike	-	lncRNA
MACS_peak_246990	chr9:126777326-126777809	34.97	NM_004789	LHX2	+	Intron2
MACS_peak_248098	chr9:132020081-132020860	31.32	n370808	lncRNA	+	lncRNA
MACS_peak_248978	chr9:135039246-135040155	60.61	NM_032536	NTNG2	+	Intron1
MACS_peak_249821	chr9:137392492-137393195	61.17	n371045	lncRNA	+	lncRNA
MACS_peak_250504	chr9:139091556-139091975	39.47	NM_014564	LHX3	-	UTR3
MACS_peak_250838	chr9:140033172-140033691	77.74	NM_007327	GRIN1	+	UTR5
MACS_peak_251598	chrX:11445694-11446275	35.49	NM_013427	ARHGAP6	-	UTR3
MACS_peak_251783	chrX:17756297-17756914	33.48	NM_001037535	SCML1	+	Promoter
MACS_peak_252165	chrX:30670787-30671419	32.68	NM_203391	GK	+	Promoter
MACS_peak_253600	chrX:100740353-100741133	36.92	NM_001256155	ARMCX4	+	Promoter
MACS_peak_253665	chrX:103809708-103810317	33.91	NM_017416	IL1RAPL2	+	Promoter
MACS_peak_253717	chrX:106959029-106959583	30.77	NM_198057	TSC22D3	-	Intron2
MACS_peak_254037	chrX:125300224-125300829	34.13	NM_001013628	DCAF12L2	-	Promoter
MACS_peak_254822	chrX:153151713-153152351	32.37	NM_001278116	L1CAM	-	Promoter
MACS_peak_254867	chrX:153363317-153363995	30.39	NM_001110792	MECP2	-	Promoter
MACS_peak_255169	chrY:16942136-16942519	56.78	NR_046355	NLGN4Y	+	Exon6
