# Supplementary material for: Genome-wide methylation profiling of the different stages of hepatitis B virus-related hepatocellular carcinoma development in plasma cell-free DNA reveals potential biomarkers for early detection and high-risk monitoring of hepatocellular carcinoma
Source: Clin Epigenetics. 2014 Dec 2;6(1):30. doi: 10.1186/1868-7083-6-30 (PMC4391300; doi:10.1186/1868-7083-6-30)
Supplement: Supplementary file 19 — Additional file 19: Table S2: Primer sets of Multiplex-BSP-seq analysis of candidate genes.*CpG dinucleotides flanked by BSP primers were counted . # for degenerate primer. Y = C/T and R = A/G. (XLSX 13 KB) [file 13148_2014_94_MOESM19_ESM.xlsx]

## Sheet: S2
Supplementry Table S2. Primer sets of multiplex-bisulfite PCR/seq analysis of candidate genes
Name	sense Primer#	Anti-sense Primer#	Genomic region	TM (℃)	Amplicon(bp)	Number of CpG*
AX747401	TGGGAAGYGTGGGTTTTAGT	AAAACCACCATCCCRGACTT	chr9:132,099,510-132,099,598	52	89	5			35 primers
BARHL2	TYGGGAGATTTTTYGGAGAG	CCTCCACAAATCTACCRTCTATATT	chr1:91,185,440-91,185,535	52	96	10
FOXD3	GGATAGTTTTTGTAGTTYGTAGTTT	CATTAACRCRTCCCTATTAC	chr1:63,790,089-63,790,179	52	91	10
HIST1H4F	GTTGYGTGATAATATATAGGGTATT	AATCTCCTCATAAATAAAACCC	chr6:26,240,719-26,240,818	52	100	11
KCNT1	GAGGGTTTTGTTTTGTTAAG	CRAAAACTAATAACCCTAAAC	chr9:138,628,110-138,628,193	52	87	5
NKX6-1	GTGGTAGTTYGGTTAGTAGTTT	TCTACCTCCTCCRCCTCTA	chr4:85,418,898-85,418,989	52	92	11
RASSF1A	AAGGGTYGTATTYGGTTGGA	CARGACCAAAAACCAACTACC	chr3:50,378,086-50,378,176	52	91	10
SFRP2	AGTTYGAGTTTGTTTYGGGTT	CTCCCRATATCCCRCTTCT	chr4:154,710,049-154,710,151	52	103	9
TNFRSF25	GGATAGGGTTTAAAGTTGTT	TCRAAAAACTATAAAACAAC	chr1:6,526,084-6,526,177	52	94	9
TOX2	AAATTTAGTTAGGAAGTTAGATTGTT	AACTCCRAATAACRAAAACC	chr20:42,544,682-42,544,779	52	98	11
TPBG	GAAGTTTGGTGTTGTGTGAT	AAAAAAAACACATCCACACAC	chr12:62,585,175-62,585,266	52	92	10
WBSCR17	GGTAGTTGAATGGTAAGGA	AACCCTAAAACTCACCCTATAC	chr7:70,598,015-70,598,095	52	81	10
C2CD4B	GTTTAGTAGGYGGTTTYGATT	ACTTTTACTTCRACRACCTCTC	chr15:62,456,128-62,456,231	54	103	11
EIF2AK3	TTAAGGTTTTTAYGGGGGAA	TAACCAAATAAAAACRACAAATACC	chr2:88,849,424-88,849,509	54	86	8
FGF3	GTTTYGTTAAGGTGTTYGTAGA	AACCTACTAAAACCCRACTAACC	chr11:69,633,577-69,633,674	54	98	12
FUT2	GGGGAGGTGTAGGAAGATAG	TAAAAACCTTTCTCTACCCCAA	chr19:49,199,983-49,200,086	54	105	7
GAPDH	TTTTAGGTGGGGGAYGTTTT	ACRCACTAACATCCCRAAAC	chr12:6,644,305-6,644,414	54	110	7
GPR158	GYGGTAGTAGTAGTAGTAGTTTTTGAA	CCAACRACTAAAATCAACCC	chr10:25,463,956-25,464,053	54	96	9
HS3ST3A1	YGAGGTTTTTGTYGTAGTTG	RGAARGCTACTAAAATTCCTAC	chr17:13,503,858-13,503,951	54	94	11
PAX3	GTGGTTATTTTGGGGGTAGTT	AATAATTCCCRAAAATCATCC	chr2:223,163,327-223,163,421	54	95	8
PRDM13	ATTGAAAAGGYGTAGTGTATGTT	AACRCRAATAACAAAACTAAAACTAC	chr6:100,054,753-100,054,856	54	109	14
SHISA7	GTTTTGGGGGGTATGTTGT	ACATCAAACRAAACCTAAAACC	chr19:55,952,019-55,952,111	54	93	8
SLC19A3	AATTTATTTGGGTGAATTTTAGTA	CRAACCTAAACTACACTCTAAACC	chr2:228,582,461-228,582,544	54	84	6
SLC22A20	AATYGGGGTTATGTTTAAATGTT	CCCAAAACCAAAACTATACAATTAA	chr11:64,993,360-64,993,452	54	93	7
SLC25A5	GGATGGAGTAGTTTTTGAGTGA	ATAAAAACTAACRTTCCTCTTTCTAAC	chrX:118,602,850-118,602,944	54	95	7
TBX1	TGYGGTTGGGTATAYGTAGT	CTCRAAAAAACAACRAACTCC	chr22:19,746,964-19,747,047	54	86	10
TBX20	GTYGTAGAGATTTYGAAGGTAGT	ACAAACTATCRTCCTACCAAAC	chr7:35,293,428-35,293,524	54	97	9
ZNF300	TATGGTTGTTTTTTGGAGTTGTT	CATTCTCRAACTCAACACTAAAC	chr5:150,284,479-150,284,580	54	102	7
CDKN2A	GGTTGGTTGGTTATTAGAGGGT	CRGACTCCATACTACTCCCC	chr9:21,974,817-21,974,916	60	100	11
FAM19A2	GTAATTAGTTGGTYGTGTTTTTTGT	AAACRACTACCRCTAAAATTAAAC	chr6:83,074,977-83,075,067	60	91	8
KCNV1	GAGGTTAGGGAGTYGTTGTTTAG	CAACTTTATAACRCCCTCAAAC	chr8:110,986,559-110,986,658	60	100	7
NKX2-6	TTGGTTAGTGGTGTGTGTGG	AAAACTACAACRAAACACCCTAC	chr8:23,560,046-23,560,136	60	91	9
RAX	GGGTTGYGGAGTAGGTGGT	CRCTCCCCATACACCTACC	chr18:56,940,365-56,940,446	60	82	7
*CpG dinucleotides flanked by the BSP primers were counted
#For degenerate primer. Y=C/T, and R=A/G
