# Supplementary material for: Genome-wide methylation profiling of the different stages of hepatitis B virus-related hepatocellular carcinoma development in plasma cell-free DNA reveals potential biomarkers for early detection and high-risk monitoring of hepatocellular carcinoma
Source: Clin Epigenetics. 2014 Dec 2;6(1):30. doi: 10.1186/1868-7083-6-30 (PMC4391300; doi:10.1186/1868-7083-6-30)
Supplement: Supplementary file 20 — Additional file 20: Table S21: Comparison of hypermethylation DMGs in plasma cfDNA from this study with hypermethylated CpG probe sites in HCC tissues that were reported by Shen et al. [15]. *differentially hypermethylated regions in HCC relative to HC. ※P values associated with relationship between DMRs in HCC cfDNA and CpG identities in 450,000 sites as reported by Shen et al. [15]. (XLSX 83 KB) [file 13148_2014_94_MOESM20_ESM.xlsx]

## Sheet: S21
Supplementry Table S21. Comparison of hypermethylaiton DMGs in plasma cfDNA from this study with hypermethylated CpG probe site in HCC tissue in Shen's work.
refGene	refFeature	Genomic loci of hypermethylation DMR*	-10 log pvalue※	CpG ID in 450K	genomic loci of CpG in 450K
ACOT11	Enhancer	chr1:55004442-55004996	10.56	cg10266490	chr1:54785297-54787297
ACOT11	Intron8	chr6:166573195-166573584	11.15	cg10266490	chr1:54785297-54787297
ACOT11	Intron3	chr1:55052722-55053258	11.73	cg10266490	chr1:54785297-54787297
ACOT11	Intron1	chr1:55032884-55033584	12.32	cg10266490	chr1:54785297-54787297
ACOT11	Enhancer	chr1:55006883-55007497	14.08	cg10266490	chr1:54785297-54787297
ACOT4	Intron8	chr6:166573195-166573584	11.15	cg26780333	chr14:73127725-73129725
ACOT4	Enhancer	chr14:74049546-74050140	11.73	cg26780333	chr14:73127725-73129725
ACOT4	Exon3	chr14:74061231-74061785	15.25	cg26780333	chr14:73127725-73129725
ACTG1	Intron45	chr8:134140043-134140647	10.56	cg19517525	chr17:77094516-77096516
ACTG1	Intron8	chr6:166573195-166573584	11.15	cg19517525	chr17:77094516-77096516
ACTG1	Intron15	chr8:133912691-133913243	13.49	cg19517525	chr17:77094516-77096516
ACTG1	Intron24	chr8:133945417-133946380	13.49	cg19517525	chr17:77094516-77096516
ACTG1	Enhancer	chr17:79490798-79491660	15.25	cg19517525	chr17:77094516-77096516
ADAM8	Intron2	chr20:43258073-43258984	11.73	cg16786703	chr10:134939245-134941245
ADAM8	Intron6	chr20:43251322-43251905	17.01	cg16786703	chr10:134939245-134941245
ADAMTS4	Enhancer	chr3:49469040-49469729	11.15	cg14448116	chr1:159435734-159437734
ADAMTS4	Intron8	chr6:166573195-166573584	11.15	cg14448116	chr1:159435734-159437734
ADAMTS4	Intron2	chr20:43258073-43258984	11.73	cg14448116	chr1:159435734-159437734
ADAMTS4	Enhancer	chr3:49465090-49465977	12.32	cg14448116	chr1:159435734-159437734
ADAMTS4	Intron6	chr20:43251322-43251905	17.01	cg14448116	chr1:159435734-159437734
ADAMTS7	Intron16	chr15:79060963-79061653	10.56	cg23727043	chr15:76890179-76892179
ADAMTS7	Enhancer	chr3:49469040-49469729	11.15	cg23727043	chr15:76890179-76892179
ADAMTS7	Intron8	chr6:166573195-166573584	11.15	cg23727043	chr15:76890179-76892179
ADAMTS7	Intron2	chr20:43258073-43258984	11.73	cg23727043	chr15:76890179-76892179
ADAMTS7	Enhancer	chr3:49465090-49465977	12.32	cg23727043	chr15:76890179-76892179
ADAMTS7	Intron1	chr15:79096606-79097132	15.84	cg23727043	chr15:76890179-76892179
ADAMTS7	Intron6	chr20:43251322-43251905	17.01	cg23727043	chr15:76890179-76892179
ADCY5	Intron10	chr1:33579685-33580700	10.56	cg13878010	chr3:124648966-124650966
ADCY5	Intron1	chr3:123150484-123151202	10.56	cg13878010	chr3:124648966-124650966
ADCY5	Intron17	chr3:123012469-123013023	11.73	cg13878010	chr3:124648966-124650966
ADCY5	Intron1	chr3:123160848-123161717	11.73	cg13878010	chr3:124648966-124650966
ADCY5	Intron3	chr3:123063889-123064429	12.32	cg13878010	chr3:124648966-124650966
ADCY5	Intron1	chr3:123145134-123145646	12.32	cg13878010	chr3:124648966-124650966
ADCY5	Intron3	chr3:123062588-123063047	13.49	cg13878010	chr3:124648966-124650966
ADCY5	Enhancer	chr3:123179992-123180592	13.49	cg13878010	chr3:124648966-124650966
ADCY5	Intron8	chr1:33560040-33560657	14.08	cg13878010	chr3:124648966-124650966
ADCY5	Intron11	chr1:33583267-33583830	14.67	cg13878010	chr3:124648966-124650966
ADCY5	Intron6	chr1:33558155-33558632	17.01	cg13878010	chr3:124648966-124650966
ADCYAP1	Enhancer	chr11:101965603-101966163	10.56	cg07376535	chr18:894450-896450
ADCYAP1	Intron10	chr1:33579685-33580700	10.56	cg07376535	chr18:894450-896450
ADCYAP1	Intron2	chr11:102008439-102009016	11.15	cg07376535	chr18:894450-896450
ADCYAP1	Intron8	chr1:33560040-33560657	14.08	cg07376535	chr18:894450-896450
ADCYAP1	Intron3	chr11:102036339-102036873	14.67	cg07376535	chr18:894450-896450
ADCYAP1	Intron11	chr1:33583267-33583830	14.67	cg07376535	chr18:894450-896450
ADCYAP1	Intron6	chr1:33558155-33558632	17.01	cg07376535	chr18:894450-896450
ADORA2A	Enhancer	chr22:24816948-24817509	15.25	cg21949305	chr22:23157655-23159655
ADORA2A	Promoter	chr22:24821586-24822062	15.84	cg21949305	chr22:23157655-23159655
ADRA2C	Enhancer	chr4:3750911-3751304	15.84	cg10235817	chr4:3737353-3739353
AKR1B1	Intron1	chr7:134140727-134141563	12.32	cg13801416	chr7:133793459-133795459
AKR1B1	Intron1	chr7:134140727-134141563	12.32	cg18416881	chr7:133793363-133795363
ALS2CR11	Enhancer	chr1:207651179-207651671	10.56	cg11052143	chr2:202191265-202193265
ALS2CR11	Enhancer	chr1:207651179-207651671	10.56	cg15780361	chr2:202191343-202193343
ALX4	Intron1	chr11:44320814-44321549	10.56	cg14144305	chr11:44281536-44283536
ALX4	Intron1	chr11:44323057-44324127	15.84	cg14144305	chr11:44281536-44283536
ANGPTL7	Intron8	chr6:166573195-166573584	11.15	cg04508649	chr1:11170633-11172633
APC	UTR5	chr11:66663918-66664630	10.56	cg16970232	chr5:112100332-112102332
APC	Enhancer	chr11:66731135-66731851	10.56	cg16970232	chr5:112100332-112102332
APC	UTR5	chr11:66663918-66664630	10.56	cg20311501	chr5:112100401-112102401
APC	Enhancer	chr11:66731135-66731851	10.56	cg20311501	chr5:112100401-112102401
APC	UTR5	chr11:66663918-66664630	10.56	cg21634602	chr5:112100469-112102469
APC	Enhancer	chr11:66731135-66731851	10.56	cg21634602	chr5:112100469-112102469
APC	UTR5	chr11:66663918-66664630	10.56	cg24332422	chr5:112100585-112102585
APC	Enhancer	chr11:66731135-66731851	10.56	cg24332422	chr5:112100585-112102585
APC	UTR5	chr11:66680140-66680971	11.73	cg16970232	chr5:112100332-112102332
APC	Intron5	chr5:112104277-112104934	11.73	cg16970232	chr5:112100332-112102332
APC	UTR5	chr11:66680140-66680971	11.73	cg20311501	chr5:112100401-112102401
APC	Intron5	chr5:112104277-112104934	11.73	cg20311501	chr5:112100401-112102401
APC	UTR5	chr11:66680140-66680971	11.73	cg21634602	chr5:112100469-112102469
APC	Intron5	chr5:112104277-112104934	11.73	cg21634602	chr5:112100469-112102469
APC	UTR5	chr11:66680140-66680971	11.73	cg24332422	chr5:112100585-112102585
APC	Intron5	chr5:112104277-112104934	11.73	cg24332422	chr5:112100585-112102585
APC	UTR5	chr11:66648812-66649408	12.32	cg16970232	chr5:112100332-112102332
APC	UTR5	chr11:66681449-66682227	12.32	cg16970232	chr5:112100332-112102332
APC	UTR5	chr11:66699029-66699648	12.32	cg16970232	chr5:112100332-112102332
APC	UTR5	chr11:66648812-66649408	12.32	cg20311501	chr5:112100401-112102401
APC	UTR5	chr11:66681449-66682227	12.32	cg20311501	chr5:112100401-112102401
APC	UTR5	chr11:66699029-66699648	12.32	cg20311501	chr5:112100401-112102401
APC	UTR5	chr11:66648812-66649408	12.32	cg21634602	chr5:112100469-112102469
APC	UTR5	chr11:66681449-66682227	12.32	cg21634602	chr5:112100469-112102469
APC	UTR5	chr11:66699029-66699648	12.32	cg21634602	chr5:112100469-112102469
APC	UTR5	chr11:66648812-66649408	12.32	cg24332422	chr5:112100585-112102585
APC	UTR5	chr11:66681449-66682227	12.32	cg24332422	chr5:112100585-112102585
APC	UTR5	chr11:66699029-66699648	12.32	cg24332422	chr5:112100585-112102585
APC	UTR5	chr11:66655959-66656754	12.91	cg16970232	chr5:112100332-112102332
APC	UTR5	chr11:66655959-66656754	12.91	cg20311501	chr5:112100401-112102401
APC	UTR5	chr11:66655959-66656754	12.91	cg21634602	chr5:112100469-112102469
APC	UTR5	chr11:66655959-66656754	12.91	cg24332422	chr5:112100585-112102585
APC	UTR5	chr11:66682784-66683638	13.49	cg16970232	chr5:112100332-112102332
APC	UTR5	chr11:66682784-66683638	13.49	cg20311501	chr5:112100401-112102401
APC	UTR5	chr11:66682784-66683638	13.49	cg21634602	chr5:112100469-112102469
APC	UTR5	chr11:66682784-66683638	13.49	cg24332422	chr5:112100585-112102585
APC	Enhancer	chr11:66743936-66744569	15.25	cg16970232	chr5:112100332-112102332
APC	Enhancer	chr11:66743936-66744569	15.25	cg20311501	chr5:112100401-112102401
APC	Enhancer	chr11:66743936-66744569	15.25	cg21634602	chr5:112100469-112102469
APC	Enhancer	chr11:66743936-66744569	15.25	cg24332422	chr5:112100585-112102585
APC	UTR5	chr11:66701276-66701839	16.43	cg16970232	chr5:112100332-112102332
APC	UTR5	chr11:66701276-66701839	16.43	cg20311501	chr5:112100401-112102401
APC	UTR5	chr11:66701276-66701839	16.43	cg21634602	chr5:112100469-112102469
APC	UTR5	chr11:66701276-66701839	16.43	cg24332422	chr5:112100585-112102585
APRT	Intron8	chr6:166573195-166573584	11.15	cg10139614	chr16:87404981-87406981
APRT	Promoter	chr16:88879020-88881094	12.32	cg10139614	chr16:87404981-87406981
ASB14	Promoter	chr3:57327633-57328386	11.15	cg24217726	chr3:57286961-57288961
ASB14	Enhancer	chr2:239316203-239316780	11.73	cg24217726	chr3:57286961-57288961
ASB14	Enhancer	chr3:57336735-57337864	11.73	cg24217726	chr3:57286961-57288961
ASB14	Downstream	chr2:239355501-239356433	12.32	cg24217726	chr3:57286961-57288961
ASB14	Intron4	chr2:239352782-239353416	15.25	cg24217726	chr3:57286961-57288961
ASCL2	Exon2	chr11:2288601-2289797	21.71	cg06263495	chr11:2247580-2249580
ASPN	Enhancer	chr16:29660078-29660929	12.91	cg26478992	chr9:94284786-94286786
ASPN	Downstream	chr16:29678774-29679728	14.08	cg26478992	chr9:94284786-94286786
ATP1B3	Downstream	chr3:141647210-141647806	11.15	cg14643520	chr3:143076967-143078967
ATP1B3	Intron8	chr6:166573195-166573584	11.15	cg14643520	chr3:143076967-143078967
ATP5G2	Enhancer	chr12:54077825-54078366	11.15	cg08995424	chr12:52356158-52358158
ATP5G2	Intron8	chr6:166573195-166573584	11.15	cg08995424	chr12:52356158-52358158
ATP6V0C	Intron8	chr6:166573195-166573584	11.15	cg05483509	chr16:2502436-2504436
ATP8A2	Intron1	chr13:26036892-26037443	10.56	cg12111714	chr13:24940472-24942472
ATP8A2	Intron33	chr13:26505746-26506433	10.56	cg12111714	chr13:24940472-24942472
ATP8A2	Intron33	chr13:26510357-26510913	10.56	cg12111714	chr13:24940472-24942472
ATP8A2	Intron1	chr13:26036892-26037443	10.56	cg18236477	chr13:24940066-24942066
ATP8A2	Intron33	chr13:26505746-26506433	10.56	cg18236477	chr13:24940066-24942066
ATP8A2	Intron33	chr13:26510357-26510913	10.56	cg18236477	chr13:24940066-24942066
ATP8A2	Intron1	chr13:25956698-25957309	11.15	cg12111714	chr13:24940472-24942472
ATP8A2	Intron23	chr13:26162735-26163184	11.15	cg12111714	chr13:24940472-24942472
ATP8A2	Intron25	chr13:26294079-26294894	11.15	cg12111714	chr13:24940472-24942472
ATP8A2	Intron8	chr6:166573195-166573584	11.15	cg12111714	chr13:24940472-24942472
ATP8A2	Intron1	chr13:25956698-25957309	11.15	cg18236477	chr13:24940066-24942066
ATP8A2	Intron23	chr13:26162735-26163184	11.15	cg18236477	chr13:24940066-24942066
ATP8A2	Intron25	chr13:26294079-26294894	11.15	cg18236477	chr13:24940066-24942066
ATP8A2	Intron8	chr6:166573195-166573584	11.15	cg18236477	chr13:24940066-24942066
ATP8A2	Intron33	chr13:26496520-26496997	11.73	cg12111714	chr13:24940472-24942472
ATP8A2	Intron33	chr13:26527478-26528154	11.73	cg12111714	chr13:24940472-24942472
ATP8A2	Intron33	chr13:26496520-26496997	11.73	cg18236477	chr13:24940066-24942066
ATP8A2	Intron33	chr13:26527478-26528154	11.73	cg18236477	chr13:24940066-24942066
ATP8A2	Intron1	chr13:26032232-26032912	12.32	cg12111714	chr13:24940472-24942472
ATP8A2	Intron25	chr13:26285005-26285600	12.32	cg12111714	chr13:24940472-24942472
ATP8A2	Intron35	chr13:26562203-26562572	12.32	cg12111714	chr13:24940472-24942472
ATP8A2	Intron1	chr13:26032232-26032912	12.32	cg18236477	chr13:24940066-24942066
ATP8A2	Intron25	chr13:26285005-26285600	12.32	cg18236477	chr13:24940066-24942066
ATP8A2	Intron35	chr13:26562203-26562572	12.32	cg18236477	chr13:24940066-24942066
ATP8A2	Intron33	chr13:26490274-26490851	12.91	cg12111714	chr13:24940472-24942472
ATP8A2	Intron33	chr13:26490274-26490851	12.91	cg18236477	chr13:24940066-24942066
ATP8A2	Intron33	chr13:26444146-26444609	13.49	cg12111714	chr13:24940472-24942472
ATP8A2	Intron33	chr13:26463886-26464444	13.49	cg12111714	chr13:24940472-24942472
ATP8A2	Intron33	chr13:26444146-26444609	13.49	cg18236477	chr13:24940066-24942066
ATP8A2	Intron33	chr13:26463886-26464444	13.49	cg18236477	chr13:24940066-24942066
ATP8A2	Intron1	chr13:25962302-25962815	14.08	cg12111714	chr13:24940472-24942472
ATP8A2	Intron1	chr13:25962302-25962815	14.08	cg18236477	chr13:24940066-24942066
ATP8A2	Intron33	chr13:26502793-26503816	14.67	cg12111714	chr13:24940472-24942472
ATP8A2	Intron33	chr13:26502793-26503816	14.67	cg18236477	chr13:24940066-24942066
ATP8A2	Intron33	chr13:26516403-26517140	17.01	cg12111714	chr13:24940472-24942472
ATP8A2	Intron33	chr13:26516403-26517140	17.01	cg18236477	chr13:24940066-24942066
ATP8A2	Downstream	chr13:26594443-26595333	18.77	cg12111714	chr13:24940472-24942472
ATP8A2	Downstream	chr13:26594443-26595333	18.77	cg18236477	chr13:24940066-24942066
B4GALT6	Intron8	chr6:166573195-166573584	11.15	cg02930996	chr18:27518840-27520840
B4GALT6	Intron8	chr6:166573195-166573584	11.15	cg07027513	chr18:27518838-27520838
B4GALT6	Intron3	chr11:68452357-68453550	15.25	cg02930996	chr18:27518840-27520840
B4GALT6	Intron3	chr11:68452357-68453550	15.25	cg07027513	chr18:27518838-27520838
BASP1	Enhancer	chr12:53768928-53769878	14.67	cg23496260	chr5:17270089-17272089
BASP1	Intron1	chr5:17266597-17267186	14.67	cg23496260	chr5:17270089-17272089
BMP4	Enhancer	chr14:54427808-54428456	12.32	cg14310034	chr14:53492183-53494183
BVES	Intron5	chr6:105571193-105572372	10.56	cg20624391	chr6:105689842-105691842
C15orf39	Downstream	chr15:75506320-75507034	12.32	cg10959933	chr15:73279924-73281924
C15orf39	Enhancer	chr15:75476235-75476671	12.91	cg10959933	chr15:73279924-73281924
C1QTNF5	Enhancer	chr11:119228155-119228714	11.15	cg26090652	chr11:118715650-118717650
C1QTNF5	Intron8	chr6:166573195-166573584	11.15	cg26090652	chr11:118715650-118717650
C6orf145	Exon5	chr6:3722882-3723547	10.56	cg24549507	chr6:3696753-3698753
C6orf145	Enhancer	chr6:34225943-34226384	11.15	cg24549507	chr6:3696753-3698753
C6orf145	Enhancer	chr6:3769400-3770056	12.91	cg24549507	chr6:3696753-3698753
C6orf145	Downstream	chr6:34212543-34213076	15.25	cg24549507	chr6:3696753-3698753
C6orf145	Enhancer	chr6:34227688-34228677	15.25	cg24549507	chr6:3696753-3698753
C6orf145	Intron1	chr6:3743505-3744390	19.36	cg24549507	chr6:3696753-3698753
C6orf150	Intron2	chr6:74152752-74154269	10.56	cg00463577	chr6:74217632-74219632
C6orf150	Enhancer	chr6:34225943-34226384	11.15	cg00463577	chr6:74217632-74219632
C6orf150	Enhancer	chr6:74179224-74180507	12.91	cg00463577	chr6:74217632-74219632
C6orf150	Downstream	chr6:34212543-34213076	15.25	cg00463577	chr6:74217632-74219632
C6orf150	Enhancer	chr6:34227688-34228677	15.25	cg00463577	chr6:74217632-74219632
C7orf23	Enhancer	chr5:40890987-40891535	11.73	cg10833091	chr7:86685687-86687687
C7orf29	Enhancer	chr5:40890987-40891535	11.73	cg04999691	chr7:149656983-149658983
C9orf45	Intron3	chr9:111905646-111906237	11.73	cg07763768	chr9:124916744-124918744
C9orf85	Intron2	chr9:74575548-74576452	13.49	cg00034039	chr9:73715086-73717086
CACHD1	Intron2	chr1:65022362-65022924	12.32	cg19304410	chr1:64742776-64744776
CACHD1	Intron15	chr5:98223681-98224069	15.25	cg19304410	chr1:64742776-64744776
CAV1	Intron2	chr7:116186089-116186783	11.15	cg22126032	chr7:115952765-115954765
CBLC	Enhancer	chr19:45267613-45268684	11.73	cg03292149	chr19:49970605-49972605
CBLC	Promoter	chr19:45276658-45277339	11.73	cg03292149	chr19:49970605-49972605
CBLC	Intron2	chr11:119116294-119117425	12.32	cg03292149	chr19:49970605-49972605
CBLC	Intron9	chr11:119152268-119153136	15.25	cg03292149	chr19:49970605-49972605
CCDC37	Intron2	chr3:126121746-126122565	10.56	cg00891278	chr3:127595474-127597474
CCDC37	Intron2	chr3:126121746-126122565	10.56	cg20312228	chr3:127595397-127597397
CCDC37	Intron2	chr10:12943177-12944030	11.15	cg00891278	chr3:127595474-127597474
CCDC37	Intron2	chr10:12943177-12944030	11.15	cg20312228	chr3:127595397-127597397
CCDC37	Intron2	chr3:126124877-126125501	12.91	cg00891278	chr3:127595474-127597474
CCDC37	Intron2	chr3:126124877-126125501	12.91	cg20312228	chr3:127595397-127597397
CCDC37	Intron7	chr19:10501882-10502622	14.08	cg00891278	chr3:127595474-127597474
CCDC37	Intron7	chr19:10501882-10502622	14.08	cg20312228	chr3:127595397-127597397
CCDC37	Intron17	chr19:6703268-6704109	16.43	cg00891278	chr3:127595474-127597474
CCDC37	Intron17	chr19:6703268-6704109	16.43	cg20312228	chr3:127595397-127597397
CCDC37	Intron2	chr10:12965238-12965963	17.6	cg00891278	chr3:127595474-127597474
CCDC37	Intron2	chr10:12965238-12965963	17.6	cg20312228	chr3:127595397-127597397
CCDC65	Downstream	chr12:49316432-49317111	12.32	cg02620769	chr12:47583337-47585337
CCDC65	Downstream	chr12:49316432-49317111	12.32	cg08958015	chr12:47583168-47585168
CCDC65	Promoter	chr12:49295314-49295981	12.91	cg02620769	chr12:47583337-47585337
CCDC65	Promoter	chr12:49295314-49295981	12.91	cg08958015	chr12:47583168-47585168
CCDC65	Intron2	chr12:49302878-49303929	16.43	cg02620769	chr12:47583337-47585337
CCDC65	Intron2	chr12:49302878-49303929	16.43	cg08958015	chr12:47583168-47585168
CCK	Promoter	chr3:42307208-42307935	12.91	cg03724463	chr3:42280528-42282528
CD38	Intron1	chr4:15786059-15786678	10.56	cg26043257	chr4:15388336-15390336
CD38	Intron2	chr4:15819385-15819789	11.15	cg26043257	chr4:15388336-15390336
CD38	Intron5	chr4:15840945-15841469	11.15	cg26043257	chr4:15388336-15390336
CD8A	Enhancer	chr2:87037913-87038543	11.15	cg17108819	chr2:86870464-86872464
CD8A	Enhancer	chr2:87035999-87037307	12.91	cg17108819	chr2:86870464-86872464
CDCP1	Intron1	chr3:45179924-45180354	12.32	cg24975222	chr3:45161721-45163721
CDCP1	Exon6	chr3:45134057-45135087	16.43	cg24975222	chr3:45161721-45163721
CDK5	Intron9	chr7:150750845-150751606	19.36	cg11368578	chr7:150384869-150386869
CDKL2	Downstream	chr4:76499219-76499706	10.56	cg14988503	chr4:76773571-76775571
CDKL2	Downstream	chr4:76499219-76499706	10.56	cg24432073	chr4:76773658-76775658
CDKL2	Intron5	chr4:76529924-76530614	11.15	cg14988503	chr4:76773571-76775571
CDKL2	Intron5	chr4:76529924-76530614	11.15	cg24432073	chr4:76773658-76775658
CDKL2	Intron1	chr13:33606280-33607004	12.32	cg14988503	chr4:76773571-76775571
CDKL2	Intron1	chr13:33606280-33607004	12.32	cg24432073	chr4:76773658-76775658
CDKL2	Intron1	chr13:33616692-33617204	12.91	cg14988503	chr4:76773571-76775571
CDKL2	Intron1	chr13:33616692-33617204	12.91	cg24432073	chr4:76773658-76775658
CELSR1	Intron18	chr22:46783068-46784190	11.15	cg06268694	chr22:45310306-45312306
CELSR1	Enhancer	chr22:46942188-46942655	12.91	cg06268694	chr22:45310306-45312306
CELSR1	Intron27	chr22:46763966-46764690	14.08	cg06268694	chr22:45310306-45312306
CELSR1	Intron9	chr22:46800829-46802198	14.08	cg06268694	chr22:45310306-45312306
CELSR1	Intron1	chr22:46905530-46906148	14.67	cg06268694	chr22:45310306-45312306
CELSR1	Intron9	chr22:46797506-46798364	15.84	cg06268694	chr22:45310306-45312306
CELSR1	Intron1	chr22:46879774-46880372	21.12	cg06268694	chr22:45310306-45312306
CELSR3	Intron26	chr3:48681275-48682034	15.25	cg06621358	chr3:48673641-48675641
CELSR3	Intron11	chr3:48688917-48689602	15.25	cg06621358	chr3:48673641-48675641
CENTG2	Intron45	chr8:134140043-134140647	10.56	cg04856858	chr2:236065754-236067754
CENTG2	Intron8	chr6:166573195-166573584	11.15	cg04856858	chr2:236065754-236067754
CENTG2	Intron15	chr8:133912691-133913243	13.49	cg04856858	chr2:236065754-236067754
CENTG2	Intron24	chr8:133945417-133946380	13.49	cg04856858	chr2:236065754-236067754
CEP170	Intron12	chr1:243321975-243322621	10.56	cg18184219	chr1:241454147-241456147
CEP170	UTR5	chr1:243389847-243390481	10.56	cg18184219	chr1:241454147-241456147
CEP170	Intron12	chr1:243319464-243319902	12.32	cg18184219	chr1:241454147-241456147
CFTR	Intron8	chr6:166573195-166573584	11.15	cg25509184	chr7:116905618-116907618
CFTR	Downstream	chr7:117306763-117307279	11.73	cg25509184	chr7:116905618-116907618
CHMP4B	Intron8	chrX:85188921-85189471	10.56	cg02435593	chr20:31862030-31864030
CHMP4B	Enhancer	chr20:32390233-32390798	11.15	cg02435593	chr20:31862030-31864030
CHMP4B	Intron1	chr20:32422509-32423311	12.32	cg02435593	chr20:31862030-31864030
CHMP4B	Intron1	chr20:32432386-32433294	12.91	cg02435593	chr20:31862030-31864030
CHST4	Intron8	chr6:166573195-166573584	11.15	cg00840403	chr16:70116706-70118706
CHST4	Intron8	chr6:166573195-166573584	11.15	cg05535113	chr16:70116080-70118080
CMTM2	Intron8	chr6:166573195-166573584	11.15	cg01683883	chr16:65169554-65171554
CNTN2	Intron8	chr6:166573195-166573584	11.15	cg03732545	chr1:203277753-203279753
CNTN2	Enhancer	chr1:205006680-205007147	14.67	cg03732545	chr1:203277753-203279753
CNTN2	Enhancer	chr1:205005756-205006248	22.88	cg03732545	chr1:203277753-203279753
CNTNAP2	Intron4	chr7:146798723-146799228	10.56	cg07028533	chr7:145443372-145445372
CNTNAP2	Intron18	chr7:147878674-147879534	10.56	cg07028533	chr7:145443372-145445372
CNTNAP2	Intron21	chr7:148076788-148077291	10.56	cg07028533	chr7:145443372-145445372
CNTNAP2	Intron8	chr6:166573195-166573584	11.15	cg07028533	chr7:145443372-145445372
CNTNAP2	Intron14	chr7:147626892-147627280	11.15	cg07028533	chr7:145443372-145445372
CNTNAP2	Intron1	chr7:146171875-146172314	11.73	cg07028533	chr7:145443372-145445372
CNTNAP2	Intron14	chr7:147632111-147632589	11.73	cg07028533	chr7:145443372-145445372
CNTNAP2	Intron1	chr7:146300058-146300641	12.32	cg07028533	chr7:145443372-145445372
CNTNAP2	Intron3	chr7:146739245-146739718	12.32	cg07028533	chr7:145443372-145445372
CNTNAP2	Intron15	chr7:147694864-147695596	12.32	cg07028533	chr7:145443372-145445372
CNTNAP2	Intron1	chr7:146361166-146361610	12.91	cg07028533	chr7:145443372-145445372
CNTNAP2	Intron14	chr7:147600578-147600950	12.91	cg07028533	chr7:145443372-145445372
CNTNAP2	Intron21	chr7:147984802-147985613	12.91	cg07028533	chr7:145443372-145445372
CNTNAP2	Intron1	chr7:146190741-146191505	13.49	cg07028533	chr7:145443372-145445372
CNTNAP2	Intron1	chr7:146256321-146256801	13.49	cg07028533	chr7:145443372-145445372
CNTNAP2	Intron1	chr7:146264723-146265171	13.49	cg07028533	chr7:145443372-145445372
CNTNAP2	Intron21	chr7:147975010-147975836	13.49	cg07028533	chr7:145443372-145445372
CNTNAP2	Intron21	chr7:147964070-147964815	14.08	cg07028533	chr7:145443372-145445372
CNTNAP2	Intron1	chr7:146147916-146148427	17.01	cg07028533	chr7:145443372-145445372
CNTNAP2	Intron10	chr7:147127758-147128265	20.53	cg07028533	chr7:145443372-145445372
COL11A2	Downstream	chr6:33152806-33153355	11.15	cg10143146	chr6:33268355-33270355
COL14A1	Intron17	chr8:121239284-121239723	11.73	cg16907566	chr8:121204715-121206715
COL14A1	Intron22	chr8:121262861-121263481	14.08	cg16907566	chr8:121204715-121206715
COL14A1	Intron29	chr8:121292026-121292633	14.67	cg16907566	chr8:121204715-121206715
COL7A1	Intron31	chr3:48621576-48622692	10.56	cg11846236	chr3:48606572-48608572
COL7A1	Exon25	chr3:48623389-48624034	11.15	cg11846236	chr3:48606572-48608572
COL7A1	Exon50	chr3:48618469-48618910	12.32	cg11846236	chr3:48606572-48608572
COL7A1	Downstream	chr3:48598978-48599806	12.91	cg11846236	chr3:48606572-48608572
COL7A1	Intron12	chr3:48627772-48628392	14.67	cg11846236	chr3:48606572-48608572
COL7A1	Intron114	chr3:48601693-48603022	21.12	cg11846236	chr3:48606572-48608572
COX7A1	Enhancer	chr19:36659201-36659889	11.15	cg24335895	chr19:41334611-41336611
COX7A1	Promoter	chr19:36645197-36646656	13.49	cg24335895	chr19:41334611-41336611
COX7A1	Enhancer	chr19:36650601-36652041	21.12	cg24335895	chr19:41334611-41336611
CPNE7	Enhancer	chr16:89630878-89631603	11.73	cg16444968	chr16:88168224-88170224
CR1	Enhancer	chr1:207651179-207651671	10.56	cg05825950	chr1:205735199-205737199
CRMP1	Intron6	chr4:5846487-5847175	11.73	cg03544320	chr4:5944592-5946592
CRMP1	Intron6	chr4:5846487-5847175	11.73	cg22680204	chr4:5944999-5946999
CRMP1	Intron6	chr4:5845165-5845659	14.08	cg03544320	chr4:5944592-5946592
CRMP1	Intron6	chr4:5845165-5845659	14.08	cg22680204	chr4:5944999-5946999
CRMP1	Intron2	chr4:5866840-5867554	21.12	cg03544320	chr4:5944592-5946592
CRMP1	Intron2	chr4:5866840-5867554	21.12	cg22680204	chr4:5944999-5946999
CTPS	Enhancer	chr1:41433729-41434178	11.15	cg15043057	chr1:41216375-41218375
CTPS	Intron8	chr6:166573195-166573584	11.15	cg15043057	chr1:41216375-41218375
CTPS	Downstream	chr1:41477289-41477897	11.73	cg15043057	chr1:41216375-41218375
CTPS	Promoter	chr1:41441913-41442524	12.32	cg15043057	chr1:41216375-41218375
CYP1A2	Downstream	chr15:75050646-75051423	12.32	cg04968473	chr15:72826787-72828787
CYP24A1	Intron9	chr20:52773510-52774160	10.56	cg18956481	chr20:52222546-52224546
CYP24A1	Promoter	chr20:52793780-52794191	10.56	cg18956481	chr20:52222546-52224546
DAB2IP	Intron1	chr9:124337244-124337959	10.56	cg05684891	chr9:123499992-123501992
DAB2IP	Promoter	chr9:124501783-124502384	10.56	cg05684891	chr9:123499992-123501992
DAB2IP	Intron12	chr9:124541570-124542382	10.56	cg05684891	chr9:123499992-123501992
DAB2IP	Intron1	chr9:124337244-124337959	10.56	cg07981910	chr9:123500233-123502233
DAB2IP	Promoter	chr9:124501783-124502384	10.56	cg07981910	chr9:123500233-123502233
DAB2IP	Intron12	chr9:124541570-124542382	10.56	cg07981910	chr9:123500233-123502233
DAB2IP	Intron1	chr9:124337244-124337959	10.56	cg08128768	chr9:123501003-123503003
DAB2IP	Promoter	chr9:124501783-124502384	10.56	cg08128768	chr9:123501003-123503003
DAB2IP	Intron12	chr9:124541570-124542382	10.56	cg08128768	chr9:123501003-123503003
DAB2IP	Intron1	chr9:124337244-124337959	10.56	cg13060154	chr9:123500819-123502819
DAB2IP	Promoter	chr9:124501783-124502384	10.56	cg13060154	chr9:123500819-123502819
DAB2IP	Intron12	chr9:124541570-124542382	10.56	cg13060154	chr9:123500819-123502819
DAB2IP	Intron1	chr9:124337244-124337959	10.56	cg15686608	chr9:123499829-123501829
DAB2IP	Promoter	chr9:124501783-124502384	10.56	cg15686608	chr9:123499829-123501829
DAB2IP	Intron12	chr9:124541570-124542382	10.56	cg15686608	chr9:123499829-123501829
DAB2IP	Intron1	chr9:124337244-124337959	10.56	cg24794433	chr9:123500993-123502993
DAB2IP	Promoter	chr9:124501783-124502384	10.56	cg24794433	chr9:123500993-123502993
DAB2IP	Intron12	chr9:124541570-124542382	10.56	cg24794433	chr9:123500993-123502993
DAB2IP	Intron1	chr9:124337244-124337959	10.56	cg27650175	chr9:123500461-123502461
DAB2IP	Promoter	chr9:124501783-124502384	10.56	cg27650175	chr9:123500461-123502461
DAB2IP	Intron12	chr9:124541570-124542382	10.56	cg27650175	chr9:123500461-123502461
DAB2IP	Intron3	chr9:124471113-124471752	11.15	cg05684891	chr9:123499992-123501992
DAB2IP	Intron1	chr9:124517109-124517794	11.15	cg05684891	chr9:123499992-123501992
DAB2IP	Intron3	chr9:124471113-124471752	11.15	cg07981910	chr9:123500233-123502233
DAB2IP	Intron1	chr9:124517109-124517794	11.15	cg07981910	chr9:123500233-123502233
DAB2IP	Intron3	chr9:124471113-124471752	11.15	cg08128768	chr9:123501003-123503003
DAB2IP	Intron1	chr9:124517109-124517794	11.15	cg08128768	chr9:123501003-123503003
DAB2IP	Intron3	chr9:124471113-124471752	11.15	cg13060154	chr9:123500819-123502819
DAB2IP	Intron1	chr9:124517109-124517794	11.15	cg13060154	chr9:123500819-123502819
DAB2IP	Intron3	chr9:124471113-124471752	11.15	cg15686608	chr9:123499829-123501829
DAB2IP	Intron1	chr9:124517109-124517794	11.15	cg15686608	chr9:123499829-123501829
DAB2IP	Intron3	chr9:124471113-124471752	11.15	cg24794433	chr9:123500993-123502993
DAB2IP	Intron1	chr9:124517109-124517794	11.15	cg24794433	chr9:123500993-123502993
DAB2IP	Intron3	chr9:124471113-124471752	11.15	cg27650175	chr9:123500461-123502461
DAB2IP	Intron1	chr9:124517109-124517794	11.15	cg27650175	chr9:123500461-123502461
DAB2IP	UTR5	chr5:39407109-39407655	11.73	cg05684891	chr9:123499992-123501992
DAB2IP	Intron1	chr9:124509457-124510357	11.73	cg05684891	chr9:123499992-123501992
DAB2IP	UTR5	chr5:39407109-39407655	11.73	cg07981910	chr9:123500233-123502233
DAB2IP	Intron1	chr9:124509457-124510357	11.73	cg07981910	chr9:123500233-123502233
DAB2IP	UTR5	chr5:39407109-39407655	11.73	cg08128768	chr9:123501003-123503003
DAB2IP	Intron1	chr9:124509457-124510357	11.73	cg08128768	chr9:123501003-123503003
DAB2IP	UTR5	chr5:39407109-39407655	11.73	cg13060154	chr9:123500819-123502819
DAB2IP	Intron1	chr9:124509457-124510357	11.73	cg13060154	chr9:123500819-123502819
DAB2IP	UTR5	chr5:39407109-39407655	11.73	cg15686608	chr9:123499829-123501829
DAB2IP	Intron1	chr9:124509457-124510357	11.73	cg15686608	chr9:123499829-123501829
DAB2IP	UTR5	chr5:39407109-39407655	11.73	cg24794433	chr9:123500993-123502993
DAB2IP	Intron1	chr9:124509457-124510357	11.73	cg24794433	chr9:123500993-123502993
DAB2IP	UTR5	chr5:39407109-39407655	11.73	cg27650175	chr9:123500461-123502461
DAB2IP	Intron1	chr9:124509457-124510357	11.73	cg27650175	chr9:123500461-123502461
DAB2IP	Intron1	chr9:124518153-124519010	12.32	cg05684891	chr9:123499992-123501992
DAB2IP	Intron1	chr9:124518153-124519010	12.32	cg07981910	chr9:123500233-123502233
DAB2IP	Intron1	chr9:124518153-124519010	12.32	cg08128768	chr9:123501003-123503003
DAB2IP	Intron1	chr9:124518153-124519010	12.32	cg13060154	chr9:123500819-123502819
DAB2IP	Intron1	chr9:124518153-124519010	12.32	cg15686608	chr9:123499829-123501829
DAB2IP	Intron1	chr9:124518153-124519010	12.32	cg24794433	chr9:123500993-123502993
DAB2IP	Intron1	chr9:124518153-124519010	12.32	cg27650175	chr9:123500461-123502461
DAB2IP	Intron1	chr9:124389167-124389843	13.49	cg05684891	chr9:123499992-123501992
DAB2IP	Intron1	chr9:124435687-124436595	13.49	cg05684891	chr9:123499992-123501992
DAB2IP	Intron1	chr9:124389167-124389843	13.49	cg07981910	chr9:123500233-123502233
DAB2IP	Intron1	chr9:124435687-124436595	13.49	cg07981910	chr9:123500233-123502233
DAB2IP	Intron1	chr9:124389167-124389843	13.49	cg08128768	chr9:123501003-123503003
DAB2IP	Intron1	chr9:124435687-124436595	13.49	cg08128768	chr9:123501003-123503003
DAB2IP	Intron1	chr9:124389167-124389843	13.49	cg13060154	chr9:123500819-123502819
DAB2IP	Intron1	chr9:124435687-124436595	13.49	cg13060154	chr9:123500819-123502819
DAB2IP	Intron1	chr9:124389167-124389843	13.49	cg15686608	chr9:123499829-123501829
DAB2IP	Intron1	chr9:124435687-124436595	13.49	cg15686608	chr9:123499829-123501829
DAB2IP	Intron1	chr9:124389167-124389843	13.49	cg24794433	chr9:123500993-123502993
DAB2IP	Intron1	chr9:124435687-124436595	13.49	cg24794433	chr9:123500993-123502993
DAB2IP	Intron1	chr9:124389167-124389843	13.49	cg27650175	chr9:123500461-123502461
DAB2IP	Intron1	chr9:124435687-124436595	13.49	cg27650175	chr9:123500461-123502461
DAB2IP	Intron1	chr9:124431864-124432706	15.25	cg05684891	chr9:123499992-123501992
DAB2IP	Intron1	chr9:124431864-124432706	15.25	cg07981910	chr9:123500233-123502233
DAB2IP	Intron1	chr9:124431864-124432706	15.25	cg08128768	chr9:123501003-123503003
DAB2IP	Intron1	chr9:124431864-124432706	15.25	cg13060154	chr9:123500819-123502819
DAB2IP	Intron1	chr9:124431864-124432706	15.25	cg15686608	chr9:123499829-123501829
DAB2IP	Intron1	chr9:124431864-124432706	15.25	cg24794433	chr9:123500993-123502993
DAB2IP	Intron1	chr9:124431864-124432706	15.25	cg27650175	chr9:123500461-123502461
DCDC2	Enhancer	chr12:55051210-55052308	11.73	cg16306115	chr6:24465285-24467285
DCDC2	Intron7	chr6:24258155-24258722	13.49	cg16306115	chr6:24465285-24467285
DDR2	Intron13	chr1:162740001-162740456	10.56	cg22740835	chr1:160868183-160870183
DGKE	Intron7	chr17:54932945-54933500	12.91	cg01344452	chr17:52266142-52268142
DGKI	Intron19	chr7:137253986-137254570	11.15	cg06277657	chr7:137181914-137183914
DGKI	Intron1	chr7:137391222-137391937	11.15	cg06277657	chr7:137181914-137183914
DGKI	Intron3	chr7:137357421-137358048	11.73	cg06277657	chr7:137181914-137183914
DIO3	Enhancer	chr14:102007379-102007785	11.15	cg04623955	chr14:101095129-101097129
DIO3	Enhancer	chr14:102011076-102011638	11.73	cg04623955	chr14:101095129-101097129
DIO3	Enhancer	chr14:102009941-102010685	20.53	cg04623955	chr14:101095129-101097129
DIRC2	Intron5	chr3:122568862-122569416	12.32	cg08096946	chr3:123995914-123997914
DLEC1	Downstream	chr3:38164266-38164860	10.56	cg00807586	chr3:38054794-38056794
DLEC1	Downstream	chr3:38164266-38164860	10.56	cg23881725	chr3:38054646-38056646
DLEC1	Intron23	chr3:38151401-38151875	13.49	cg00807586	chr3:38054794-38056794
DLEC1	Downstream	chr3:38163060-38164223	13.49	cg00807586	chr3:38054794-38056794
DLEC1	Intron23	chr3:38151401-38151875	13.49	cg23881725	chr3:38054646-38056646
DLEC1	Downstream	chr3:38163060-38164223	13.49	cg23881725	chr3:38054646-38056646
DLEC1	Intron7	chr3:38125210-38125942	15.25	cg00807586	chr3:38054794-38056794
DLEC1	Intron7	chr3:38125210-38125942	15.25	cg23881725	chr3:38054646-38056646
DNM3	Intron15	chr1:172236711-172237250	11.15	cg23391785	chr1:170076595-170078595
DNM3	Intron1	chr1:171880487-171880917	12.32	cg23391785	chr1:170076595-170078595
DOCK2	Intron26	chr5:169244662-169245148	10.56	cg21233722	chr5:168996238-168998238
DOCK2	Exon33	chr5:169445481-169446110	10.56	cg21233722	chr5:168996238-168998238
DOCK2	Intron25	chr5:169222129-169222680	13.49	cg21233722	chr5:168996238-168998238
DOCK2	Intron36	chr5:169465437-169466050	14.67	cg21233722	chr5:168996238-168998238
DRD2	Intron3	chr11:113287132-113287891	17.6	cg12758687	chr11:112850537-112852537
DSCR6	Enhancer	chr21:38364910-38365706	13.49	cg12564962	chr21:37298808-37300808
DUS2L	Enhancer	chr16:68044760-68045773	19.95	cg24654547	chr16:66613666-66615666
ECAT11	Intron8	chr6:166573195-166573584	11.15	cg14850026	chr1:62431779-62433779
ECM1	Enhancer	chr1:150462033-150462746	10.56	cg11512771	chr1:148745111-148747111
ECM1	Enhancer	chr1:150471801-150473348	10.56	cg11512771	chr1:148745111-148747111
ECM1	Enhancer	chr1:150473601-150475228	14.67	cg11512771	chr1:148745111-148747111
EFEMP1	Exon4	chr2:56144573-56145076	12.91	cg20786074	chr2:56002759-56004759
EFNB2	Enhancer	chr13:107192250-107192838	10.56	cg27226949	chr13:105984178-105986178
ENG	Intron2	chr9:130596304-130597014	10.56	cg24910675	chr9:129655738-129657738
ENG	Intron1	chr9:130614727-130615569	11.15	cg24910675	chr9:129655738-129657738
ENG	Enhancer	chr9:130632801-130633483	11.15	cg24910675	chr9:129655738-129657738
ENG	Intron2	chr9:130595277-130595891	11.73	cg24910675	chr9:129655738-129657738
ENG	Downstream	chr9:130574926-130575913	14.67	cg24910675	chr9:129655738-129657738
ENG	Enhancer	chr9:130628213-130629558	14.67	cg24910675	chr9:129655738-129657738
ENG	Enhancer	chr9:130636093-130637743	14.67	cg24910675	chr9:129655738-129657738
ENG	Intron11	chr9:130580291-130580814	15.84	cg24910675	chr9:129655738-129657738
ENG	Intron1	chr9:130613589-130614552	18.77	cg24910675	chr9:129655738-129657738
ENG	Intron1	chr9:130611094-130611836	19.36	cg24910675	chr9:129655738-129657738
ENTPD3	Intron3	chr3:40435155-40435613	10.56	cg17200465	chr3:40402512-40404512
ENTPD3	Intron3	chr3:40435155-40435613	10.56	cg17264618	chr3:40403018-40405018
ENTPD3	Intron8	chr6:166573195-166573584	11.15	cg17200465	chr3:40402512-40404512
ENTPD3	Intron8	chr6:166573195-166573584	11.15	cg17264618	chr3:40403018-40405018
EXOSC2	Intron3	chr9:133572689-133573458	10.56	cg14552982	chr9:132557047-132559047
EXOSC2	Intron2	chr9:133571098-133571609	12.91	cg14552982	chr9:132557047-132559047
EYA4	Intron2	chr6:133653600-133654170	10.56	cg24176563	chr6:133603469-133605469
EYA4	Intron2	chr6:133653600-133654170	10.56	cg26656135	chr6:133603467-133605467
EYA4	Intron1	chr6:133579399-133579893	11.73	cg24176563	chr6:133603469-133605469
EYA4	Intron2	chr6:133620447-133621034	11.73	cg24176563	chr6:133603469-133605469
EYA4	Intron1	chr6:133579399-133579893	11.73	cg26656135	chr6:133603467-133605467
EYA4	Intron2	chr6:133620447-133621034	11.73	cg26656135	chr6:133603467-133605467
F2R	Enhancer	chr11:46720753-46721655	14.67	cg11591325	chr5:76047347-76049347
FAM13A1	Intron4	chr4:89909959-89910496	11.15	cg04536922	chr4:90196589-90198589
FAM13A1	Intron4	chr4:89891920-89892493	11.73	cg04536922	chr4:90196589-90198589
FASTK	Intron8	chr6:166573195-166573584	11.15	cg26975609	chr7:150407520-150409520
FBN2	Intron6	chr5:127791069-127791797	10.56	cg25084878	chr5:127900610-127902610
FBN2	Intron6	chr5:127791069-127791797	10.56	cg27223047	chr5:127901724-127903724
FBN2	Intron5	chr5:127847765-127848326	11.15	cg25084878	chr5:127900610-127902610
FBN2	Intron5	chr5:127847765-127848326	11.15	cg27223047	chr5:127901724-127903724
FBN2	Intron64	chr5:127595170-127595764	21.71	cg25084878	chr5:127900610-127902610
FBN2	Intron64	chr5:127595170-127595764	21.71	cg27223047	chr5:127901724-127903724
FGF17	UTR5	chr5:142038519-142039113	10.56	cg16293656	chr8:21955384-21957384
FGF17	Enhancer	chr5:142080166-142080556	10.56	cg16293656	chr8:21955384-21957384
FGF17	Enhancer	chr8:21884995-21885404	11.15	cg16293656	chr8:21955384-21957384
FGF17	UTR5	chr5:142025368-142026483	12.32	cg16293656	chr8:21955384-21957384
FGF17	UTR5	chr5:142041163-142041911	12.91	cg16293656	chr8:21955384-21957384
FGF17	UTR5	chr5:142054196-142055077	14.08	cg16293656	chr8:21955384-21957384
FGF17	UTR5	chr5:142049022-142049646	14.67	cg16293656	chr8:21955384-21957384
FGF19	UTR5	chr5:142038519-142039113	10.56	cg15774153	chr11:69226954-69228954
FGF19	Enhancer	chr5:142080166-142080556	10.56	cg15774153	chr11:69226954-69228954
FGF19	Enhancer	chr11:69538215-69538737	11.73	cg15774153	chr11:69226954-69228954
FGF19	UTR5	chr5:142025368-142026483	12.32	cg15774153	chr11:69226954-69228954
FGF19	UTR5	chr5:142041163-142041911	12.91	cg15774153	chr11:69226954-69228954
FGF19	UTR5	chr5:142054196-142055077	14.08	cg15774153	chr11:69226954-69228954
FGF19	UTR5	chr5:142049022-142049646	14.67	cg15774153	chr11:69226954-69228954
FGF19	Enhancer	chr11:69528976-69529664	16.43	cg15774153	chr11:69226954-69228954
FLT3	Intron5	chr13:28625371-28626348	10.56	cg07017374	chr13:27571451-27573451
FLT3	Intron1	chr13:28663992-28664552	11.15	cg07017374	chr13:27571451-27573451
FLT3	Intron8	chr6:166573195-166573584	11.15	cg07017374	chr13:27571451-27573451
FLT3	Intron9	chr13:28615785-28616302	12.32	cg07017374	chr13:27571451-27573451
FLT4	Promoter	chr5:180075415-180075951	11.15	cg00489401	chr5:180007481-180009481
FLT4	Intron8	chr6:166573195-166573584	11.15	cg00489401	chr5:180007481-180009481
FOXD3	Enhancer	chr1:63782046-63782773	11.15	cg22815110	chr1:63560521-63562521
FOXD3	Enhancer	chr1:63773684-63774122	14.08	cg22815110	chr1:63560521-63562521
FOXE3	Enhancer	chr1:47874659-47875528	12.32	cg18815943	chr1:47653901-47655901
FOXG1B	Intron1	chrX:2681758-2682407	11.15	cg02681442	chr14:28304759-28306759
FOXG1B	Intron1	chrX:2681758-2682407	11.15	cg10300684	chr14:28305074-28307074
FSCN1	Enhancer	chr7:5620981-5621793	11.15	cg25176823	chr7:5598119-5600119
GAL3ST3	Intron8	chr6:166573195-166573584	11.15	cg21238818	chr11:65572218-65574218
GAL3ST3	Intron3	chr11:68452357-68453550	15.25	cg21238818	chr11:65572218-65574218
GALNT12	Intron8	chr6:166573195-166573584	11.15	cg01725199	chr9:100608811-100610811
GALNT12	Enhancer	chr18:33223215-33223900	14.08	cg01725199	chr9:100608811-100610811
GALNT12	Intron3	chr11:68452357-68453550	15.25	cg01725199	chr9:100608811-100610811
GALNT12	Intron4	chr9:101593943-101594591	16.43	cg01725199	chr9:100608811-100610811
GALNT12	Intron6	chr9:101599081-101599700	17.6	cg01725199	chr9:100608811-100610811
GALNT12	Downstream	chr9:101612028-101612793	17.6	cg01725199	chr9:100608811-100610811
GAS7	Intron1	chr17:10051654-10052341	10.56	cg13991233	chr17:10042283-10044283
GAS7	Exon14	chr17:9819344-9819820	10.56	cg13991233	chr17:10042283-10044283
GAS7	Intron1	chr17:9967238-9967973	10.56	cg13991233	chr17:10042283-10044283
GAS7	Intron1	chr17:10085335-10086020	11.15	cg13991233	chr17:10042283-10044283
GAS7	Intron1	chr17:10099205-10099785	11.15	cg13991233	chr17:10042283-10044283
GAS7	Intron2	chr17:9886626-9887143	11.15	cg13991233	chr17:10042283-10044283
GAS7	UTR5	chr17:9923649-9924361	11.15	cg13991233	chr17:10042283-10044283
GAS7	Intron1	chr17:9993069-9993877	11.15	cg13991233	chr17:10042283-10044283
GAS7	Downstream	chr17:9813035-9813753	11.73	cg13991233	chr17:10042283-10044283
GAS7	Intron3	chr17:9884302-9884644	11.73	cg13991233	chr17:10042283-10044283
GAS7	Enhancer	chr17:9951259-9951913	11.73	cg13991233	chr17:10042283-10044283
GAS7	Intron1	chr17:9965197-9965945	11.73	cg13991233	chr17:10042283-10044283
GAS7	Intron1	chr17:10037168-10037864	12.32	cg13991233	chr17:10042283-10044283
GAS7	Intron1	chr17:10041060-10041991	12.32	cg13991233	chr17:10042283-10044283
GAS7	Enhancer	chr17:10113859-10114576	12.32	cg13991233	chr17:10042283-10044283
GAS7	Intron9	chr17:9834010-9834664	12.32	cg13991233	chr17:10042283-10044283
GAS7	Intron1	chr17:10093343-10094915	13.49	cg13991233	chr17:10042283-10044283
GAS7	Intron1	chr17:10097879-10098347	13.49	cg13991233	chr17:10042283-10044283
GAS7	Enhancer	chr17:10112465-10113344	14.08	cg13991233	chr17:10042283-10044283
GAS7	Intron3	chr17:9876173-9877088	14.08	cg13991233	chr17:10042283-10044283
GAS7	Intron2	chr17:9914895-9915358	14.67	cg13991233	chr17:10042283-10044283
GAS7	UTR5	chr17:9922651-9923564	14.67	cg13991233	chr17:10042283-10044283
GAS7	Intron1	chr17:10057948-10058917	22.88	cg13991233	chr17:10042283-10044283
GFAP	Enhancer	chr17:43002347-43002888	12.32	cg21944455	chr17:40348795-40350795
GFRA3	Intron2	chr5:137598324-137598939	12.91	cg09350274	chr5:137637295-137639295
GNA11	Intron1	chr19:3107724-3108644	10.56	cg14917512	chr19:3044685-3046685
GNA11	Enhancer	chr19:3088555-3089359	14.08	cg14917512	chr19:3044685-3046685
GNA11	Intron1	chr19:3103515-3104313	14.08	cg14917512	chr19:3044685-3046685
GNA14	Intron1	chr9:80143671-80144468	10.56	cg17301902	chr9:79452039-79454039
GNA14	Intron1	chr9:80184519-80185128	12.91	cg17301902	chr9:79452039-79454039
GNA14	Intron2	chr9:80054919-80055681	14.08	cg17301902	chr9:79452039-79454039
GNAS	Intron3	chr20:57476461-57477282	11.15	cg10011623	chr20:56895922-56897922
GNAS	Intron3	chr20:57476461-57477282	11.15	cg25983380	chr20:56897834-56899834
GPC2	UTR5	chr11:66663918-66664630	10.56	cg18691434	chr7:99612361-99614361
GPC2	Enhancer	chr11:66731135-66731851	10.56	cg18691434	chr7:99612361-99614361
GPC2	UTR5	chr11:66680140-66680971	11.73	cg18691434	chr7:99612361-99614361
GPC2	Enhancer	chr7:99793579-99794356	11.73	cg18691434	chr7:99612361-99614361
GPC2	UTR5	chr11:66648812-66649408	12.32	cg18691434	chr7:99612361-99614361
GPC2	UTR5	chr11:66681449-66682227	12.32	cg18691434	chr7:99612361-99614361
GPC2	UTR5	chr11:66699029-66699648	12.32	cg18691434	chr7:99612361-99614361
GPC2	UTR5	chr11:66655959-66656754	12.91	cg18691434	chr7:99612361-99614361
GPC2	UTR5	chr11:66682784-66683638	13.49	cg18691434	chr7:99612361-99614361
GPC2	Enhancer	chr11:66743936-66744569	15.25	cg18691434	chr7:99612361-99614361
GPC2	UTR5	chr11:66701276-66701839	16.43	cg18691434	chr7:99612361-99614361
GSTP1	Intron8	chr6:166573195-166573584	11.15	cg02659086	chr11:67106552-67108552
GSTP1	Intron8	chr6:166573195-166573584	11.15	cg09038676	chr11:67107184-67109184
GSTP1	Enhancer	chr11:67343263-67344123	15.25	cg02659086	chr11:67106552-67108552
GSTP1	Enhancer	chr11:67343263-67344123	15.25	cg09038676	chr11:67107184-67109184
H2AFY	Exon9	chr5:134670094-134670747	10.56	cg01550148	chr5:134762443-134764443
H2AFY	Intron7	chr5:134678718-134679555	10.56	cg01550148	chr5:134762443-134764443
H2AFY	Exon9	chr5:134670094-134670747	10.56	cg24628744	chr5:134762553-134764553
H2AFY	Intron7	chr5:134678718-134679555	10.56	cg24628744	chr5:134762553-134764553
HBQ1	Enhancer	chr16:213980-214698	12.91	cg07703401	chr16:169341-171341
HCLS1	Exon12	chr3:121350474-121351200	10.56	cg00141162	chr3:122861467-122863467
HCN4	Downstream	chr15:73610273-73610844	11.15	cg02860342	chr15:71447537-71449537
HCN4	Intron2	chr15:73628568-73629118	11.73	cg02860342	chr15:71447537-71449537
HCN4	Exon8	chr15:73613818-73614424	15.84	cg02860342	chr15:71447537-71449537
HIST1H1A	Intron8	chr6:166573195-166573584	11.15	cg14652095	chr6:26125164-26127164
HIST1H2AG	Intron8	chr6:166573195-166573584	11.15	cg08717396	chr6:27207754-27209754
HIST1H2AJ	Intron8	chr6:166573195-166573584	11.15	cg03221914	chr6:27890310-27892310
HIST1H2BH	Intron8	chr6:166573195-166573584	11.15	cg14776962	chr6:26358878-26360878
HIST1H2BH	Intron8	chr6:166573195-166573584	11.15	cg21663122	chr6:26357915-26359915
HIST1H3A	Intron8	chr6:166573195-166573584	11.15	cg08797106	chr6:26127987-26129987
HIST1H3E	Intron8	chr6:166573195-166573584	11.15	cg07922606	chr6:26332368-26334368
HIST1H3F	Intron8	chr6:166573195-166573584	11.15	cg05414338	chr6:26357326-26359326
HIST1H3F	Intron8	chr6:166573195-166573584	11.15	cg06254453	chr6:26357329-26359329
HIST1H3G	Intron8	chr6:166573195-166573584	11.15	cg02909790	chr6:26378566-26380566
HIST1H3J	Intron8	chr6:166573195-166573584	11.15	cg17718302	chr6:27965616-27967616
HIST1H3J	Intron8	chr6:166573195-166573584	11.15	cg17965019	chr6:27965524-27967524
HIST1H4F	Intron8	chr6:166573195-166573584	11.15	cg05159188	chr6:26347558-26349558
HIST1H4F	Intron8	chr6:166573195-166573584	11.15	cg08260959	chr6:26347899-26349899
HIST3H2BB	Intron8	chr6:166573195-166573584	11.15	cg14541950	chr1:226711327-226713327
HIST3H2BB	Enhancer	chr1:228637652-228638738	18.19	cg14541950	chr1:226711327-226713327
HKR1	Promoter	chr19:37821666-37822144	13.49	cg14166009	chr19:42516149-42518149
HMGA1	Intron5	chr15:41997998-41998467	11.15	cg03020951	chr6:34310865-34312865
HMGA1	Enhancer	chr6:34185394-34186160	11.15	cg03020951	chr6:34310865-34312865
HMGA1	Enhancer	chr15:41932513-41933136	11.73	cg03020951	chr6:34310865-34312865
HMGA1	Intron1	chr15:41955463-41956111	12.32	cg03020951	chr6:34310865-34312865
HSF2BP	Intron6	chr21:45038430-45039074	11.15	cg08871016	chr21:43902660-43904660
HSF2BP	Intron8	chr21:44962212-44962853	12.32	cg08871016	chr21:43902660-43904660
HSF2BP	Enhancer	chr6:122706135-122706684	12.91	cg08871016	chr21:43902660-43904660
HSF2BP	Intron4	chr21:45055349-45055996	14.08	cg08871016	chr21:43902660-43904660
HSF2BP	Enhancer	chr11:46720753-46721655	14.67	cg08871016	chr21:43902660-43904660
HTR2B	Intron8	chr6:166573195-166573584	11.15	cg06096336	chr2:231697044-231699044
HTR7	Intron8	chr6:166573195-166573584	11.15	cg06291867	chr10:92606142-92608142
IGF1R	Intron2	chr15:99276994-99277627	10.56	cg22375192	chr15:97009989-97011989
IGF1R	Enhancer	chr15:99186598-99187226	11.15	cg22375192	chr15:97009989-97011989
IGF1R	Intron2	chr15:99364265-99365085	11.15	cg22375192	chr15:97009989-97011989
IGF1R	Intron8	chr15:99457831-99458359	11.73	cg22375192	chr15:97009989-97011989
IGF1R	Intron1	chr15:99207973-99208856	12.91	cg22375192	chr15:97009989-97011989
IGF1R	Intron20	chr15:99494100-99495189	12.91	cg22375192	chr15:97009989-97011989
IGF1R	Intron17	chr15:99478577-99479414	13.49	cg22375192	chr15:97009989-97011989
IGF1R	Intron5	chr15:99445502-99446281	14.08	cg22375192	chr15:97009989-97011989
IGF1R	Intron7	chr15:99454118-99455052	14.08	cg22375192	chr15:97009989-97011989
IGF1R	Intron19	chr15:99485916-99486523	14.08	cg22375192	chr15:97009989-97011989
IGF1R	Intron2	chr15:99398266-99398743	19.36	cg22375192	chr15:97009989-97011989
IGF1R	Intron20	chr15:99498379-99499988	22.29	cg22375192	chr15:97009989-97011989
IGFALS	Enhancer	chr16:1861953-1863015	14.08	cg01747665	chr16:1782425-1784425
IGFALS	Enhancer	chr16:1863600-1864951	15.84	cg01747665	chr16:1782425-1784425
IGFBP7	Intron2	chr4:57901433-57901929	11.15	cg03876618	chr4:57669791-57671791
IGFBP7	Intron1	chr4:57914149-57914659	11.15	cg03876618	chr4:57669791-57671791
IL12RB2	Intron15	chr1:67857197-67857909	13.49	cg27416067	chr1:67544716-67546716
IL1A	Enhancer	chr2:113547446-113547867	11.73	cg00839584	chr2:113257562-113259562
IL1A	Enhancer	chr2:113559775-113560523	12.32	cg00839584	chr2:113257562-113259562
IL20RA	Promoter	chr6:137366929-137367397	14.08	cg04481779	chr6:137406818-137408818
IRAK3	Promoter	chr12:66582092-66582864	10.56	cg07914866	chr12:64868698-64870698
IRAK3	Enhancer	chr9:4758764-4759420	10.56	cg07914866	chr12:64868698-64870698
IRAK3	Promoter	chr12:66582092-66582864	10.56	cg20395892	chr12:64868047-64870047
IRAK3	Enhancer	chr9:4758764-4759420	10.56	cg20395892	chr12:64868047-64870047
IRAK3	Enhancer	chr12:66574379-66574981	11.73	cg07914866	chr12:64868698-64870698
IRAK3	Enhancer	chr12:66574379-66574981	11.73	cg20395892	chr12:64868047-64870047
IRAK3	Intron6	chr12:66617029-66617605	12.91	cg07914866	chr12:64868698-64870698
IRAK3	Intron6	chr12:66617029-66617605	12.91	cg20395892	chr12:64868047-64870047
IRF4	Intron7	chr6:402667-403354	10.56	cg12741420	chr6:336131-338131
IRF4	Promoter	chr6:390404-390892	11.73	cg12741420	chr6:336131-338131
IRF4	Enhancer	chr6:385522-386149	15.84	cg12741420	chr6:336131-338131
IRX4	Enhancer	chr5:1895631-1896178	17.01	cg03963198	chr5:1934871-1936871
IRX4	Enhancer	chr5:1891274-1892256	17.6	cg03963198	chr5:1934871-1936871
KCNC3	Intron17	chr19:6703268-6704109	16.43	cg06572160	chr19:55522713-55524713
KCNC4	Intron3	chr1:110770186-110771076	14.67	cg05675373	chr1:110554780-110556780
KCNC4	Intron3	chr1:110771416-110772601	16.43	cg05675373	chr1:110554780-110556780
KCNG3	Intron1	chr2:42672758-42673640	11.15	cg27553955	chr2:42572830-42574830
KCNG3	Intron1	chr2:42685998-42686519	12.32	cg27553955	chr2:42572830-42574830
KCNG3	Promoter	chr2:42719414-42720654	15.25	cg27553955	chr2:42572830-42574830
KCNK3	Enhancer	chr2:26905036-26905481	10.56	cg05782445	chr2:26767711-26769711
KCNK3	Intron1	chr2:26929546-26930301	10.56	cg05782445	chr2:26767711-26769711
KCNK3	Enhancer	chr2:26897433-26898151	14.08	cg05782445	chr2:26767711-26769711
KCNK3	Intron1	chr2:26932417-26933284	14.08	cg05782445	chr2:26767711-26769711
KCNK9	Intron1	chr8:140636021-140636351	12.32	cg17834752	chr8:140783421-140785421
KCNK9	Intron1	chr8:140664626-140665197	13.49	cg17834752	chr8:140783421-140785421
KCNK9	Intron1	chr8:140691078-140691717	15.84	cg17834752	chr8:140783421-140785421
KCNK9	Intron1	chr8:140656887-140657525	18.19	cg17834752	chr8:140783421-140785421
KCNQ1	Intron8	chr11:2607173-2607842	10.56	cg06719391	chr11:2509906-2511906
KCNQ1	Intron8	chr11:2607173-2607842	10.56	cg19779211	chr11:2421067-2423067
KCNQ1	Intron1	chr11:2517278-2517745	11.15	cg06719391	chr11:2509906-2511906
KCNQ1	Intron1	chr11:2546406-2546830	11.15	cg06719391	chr11:2509906-2511906
KCNQ1	Intron10	chr11:2622651-2623126	11.15	cg06719391	chr11:2509906-2511906
KCNQ1	Intron1	chr11:2517278-2517745	11.15	cg19779211	chr11:2421067-2423067
KCNQ1	Intron1	chr11:2546406-2546830	11.15	cg19779211	chr11:2421067-2423067
KCNQ1	Intron10	chr11:2622651-2623126	11.15	cg19779211	chr11:2421067-2423067
KCNQ1	Intron1	chr11:2489518-2490242	11.73	cg06719391	chr11:2509906-2511906
KCNQ1	Intron10	chr11:2674978-2675819	11.73	cg06719391	chr11:2509906-2511906
KCNQ1	Downstream	chr11:2869801-2870528	11.73	cg06719391	chr11:2509906-2511906
KCNQ1	Intron1	chr11:2489518-2490242	11.73	cg19779211	chr11:2421067-2423067
KCNQ1	Intron10	chr11:2674978-2675819	11.73	cg19779211	chr11:2421067-2423067
KCNQ1	Downstream	chr11:2869801-2870528	11.73	cg19779211	chr11:2421067-2423067
KCNQ1	Intron2	chr11:2575815-2576995	12.32	cg06719391	chr11:2509906-2511906
KCNQ1	Intron2	chr11:2575815-2576995	12.32	cg19779211	chr11:2421067-2423067
KCNQ1	Intron2	chr11:2574779-2575529	14.08	cg06719391	chr11:2509906-2511906
KCNQ1	Intron2	chr11:2574779-2575529	14.08	cg19779211	chr11:2421067-2423067
KCNQ1	Intron11	chr11:2738749-2740316	14.67	cg06719391	chr11:2509906-2511906
KCNQ1	Intron11	chr11:2738749-2740316	14.67	cg19779211	chr11:2421067-2423067
KCNQ1	Enhancer	chr11:2447198-2448000	15.25	cg06719391	chr11:2509906-2511906
KCNQ1	Enhancer	chr11:2447198-2448000	15.25	cg19779211	chr11:2421067-2423067
KCNQ1	Intron15	chr11:2819989-2821549	15.84	cg06719391	chr11:2509906-2511906
KCNQ1	Intron15	chr11:2819989-2821549	15.84	cg19779211	chr11:2421067-2423067
KCNQ1	Intron6	chr11:2599558-2600515	17.01	cg06719391	chr11:2509906-2511906
KCNQ1	Intron6	chr11:2599558-2600515	17.01	cg19779211	chr11:2421067-2423067
KCNQ1	Intron11	chr11:2779505-2780477	17.6	cg06719391	chr11:2509906-2511906
KCNQ1	Intron11	chr11:2779505-2780477	17.6	cg19779211	chr11:2421067-2423067
KCNQ1	Intron11	chr11:2748640-2749991	18.77	cg06719391	chr11:2509906-2511906
KCNQ1	Intron11	chr11:2748640-2749991	18.77	cg19779211	chr11:2421067-2423067
KCNQ1	Intron15	chr11:2866902-2868305	22.29	cg06719391	chr11:2509906-2511906
KCNQ1	Intron15	chr11:2866902-2868305	22.29	cg19779211	chr11:2421067-2423067
KCNS2	Enhancer	chr8:99431188-99431785	12.32	cg03561565	chr8:99506800-99508800
KCNS2	Promoter	chr8:99438137-99438947	12.32	cg03561565	chr8:99506800-99508800
KCNS2	Enhancer	chr8:99431188-99431785	12.32	cg05373457	chr8:99508124-99510124
KCNS2	Promoter	chr8:99438137-99438947	12.32	cg05373457	chr8:99508124-99510124
KCTD4	Intron8	chr6:166573195-166573584	11.15	cg04439215	chr13:44665901-44667901
KCTD4	Intron8	chr6:166573195-166573584	11.15	cg21457147	chr13:44665695-44667695
KIAA1324	Enhancer	chr1:109639920-109640330	10.56	cg16797831	chr1:109457558-109459558
KIAA1324	Intron1	chr1:109690435-109691086	11.15	cg16797831	chr1:109457558-109459558
KIAA1324	Intron2	chr1:109703640-109704797	11.15	cg16797831	chr1:109457558-109459558
KL	Intron1	chr13:33606280-33607004	12.32	cg23282559	chr13:32488130-32490130
KL	Intron1	chr13:33616692-33617204	12.91	cg23282559	chr13:32488130-32490130
KLF14	Enhancer	chr7:130432476-130433013	10.56	cg04528819	chr7:130067855-130069855
KLF14	Intron1	chr13:33606280-33607004	12.32	cg04528819	chr7:130067855-130069855
KLF14	Intron1	chr13:33616692-33617204	12.91	cg04528819	chr7:130067855-130069855
KLHDC7B	Intron1	chr15:50555195-50556214	11.73	cg18533225	chr22:49332679-49334679
KLHDC7B	Enhancer	chr5:40890987-40891535	11.73	cg18533225	chr22:49332679-49334679
KLHDC7B	Intron1	chr13:33606280-33607004	12.32	cg18533225	chr22:49332679-49334679
KLHDC7B	Intron1	chr13:33616692-33617204	12.91	cg18533225	chr22:49332679-49334679
KLHDC7B	Intron7	chr15:50544455-50545136	12.91	cg18533225	chr22:49332679-49334679
KRT7	Intron8	chr6:166573195-166573584	11.15	cg09522147	chr12:50912609-50914609
LACTB2	Enhancer	chr7:5576060-5576485	10.56	cg09378940	chr8:71742860-71744860
LACTB2	Downstream	chr15:63422889-63423517	11.15	cg09378940	chr8:71742860-71744860
LACTB2	Intron8	chr6:166573195-166573584	11.15	cg09378940	chr8:71742860-71744860
LACTB2	Enhancer	chr7:5576691-5577440	12.32	cg09378940	chr8:71742860-71744860
LACTB2	Downstream	chr15:63435557-63436208	12.91	cg09378940	chr8:71742860-71744860
LACTB2	Enhancer	chr7:5585220-5586093	17.01	cg09378940	chr8:71742860-71744860
LAMB3	Promoter	chr22:36013258-36013880	11.15	cg03977657	chr1:207891370-207893370
LAMB3	Enhancer	chr22:36036180-36036726	11.73	cg03977657	chr1:207891370-207893370
LAMB3	Intron2	chr1:209813730-209814622	12.32	cg03977657	chr1:207891370-207893370
LAMB3	Downstream	chr1:209786447-209787044	13.49	cg03977657	chr1:207891370-207893370
LDHB	Promoter	chr12:21810988-21811549	14.08	cg03243946	chr12:21701301-21703301
LDHB	Promoter	chr12:21810988-21811549	14.08	cg06437004	chr12:21700725-21702725
LEP	Intron2	chr7:127893563-127894123	13.49	cg12782180	chr7:127667168-127669168
LIG4	UTR5	chr13:108866653-108867295	14.67	cg07403350	chr13:107664112-107666112
LOC340061	Intron17	chr19:6703268-6704109	16.43	cg16983159	chr5:138841625-138843625
LOC389458	Intron17	chr19:6703268-6704109	16.43	cg01870826	chr7:5077401-5079401
LOC389458	Intron17	chr19:6703268-6704109	16.43	cg04336379	chr7:5077195-5079195
LOC55908	Intron26	chr9:123744108-123744855	10.56	cg00881370	chr19:11208439-11210439
LOC55908	Intron25	chr9:123749561-123750333	15.84	cg00881370	chr19:11208439-11210439
LPXN	Intron1	chr12:120682005-120682663	10.56	cg20654468	chr11:58098573-58100573
LPXN	Intron1	chr12:120697684-120698340	10.56	cg20654468	chr11:58098573-58100573
LPXN	Intron1	chr12:120693255-120693944	11.15	cg20654468	chr11:58098573-58100573
LTC4S	Intron8	chr6:166573195-166573584	11.15	cg11394785	chr5:179152696-179154696
LTC4S	Intron8	chr6:166573195-166573584	11.15	cg16361890	chr5:179152151-179154151
LTC4S	Enhancer	chr5:179213150-179214621	14.08	cg11394785	chr5:179152696-179154696
LTC4S	Enhancer	chr5:179213150-179214621	14.08	cg16361890	chr5:179152151-179154151
LTF	Promoter	chr3:46505397-46506022	10.56	cg15261665	chr3:46480378-46482378
LTF	Intron8	chr6:166573195-166573584	11.15	cg15261665	chr3:46480378-46482378
LTK	Intron8	chr6:166573195-166573584	11.15	cg27494383	chr15:39592160-39594160
LTK	Enhancer	chr15:41810068-41810841	17.6	cg27494383	chr15:39592160-39594160
LYPD3	Downstream	chr19:43963875-43964442	12.32	cg15014458	chr19:48660650-48662650
LYPD3	Downstream	chr19:43963875-43964442	12.32	cg25340403	chr19:48660490-48662490
LYPD5	Enhancer	chr19:44324162-44324973	12.32	cg12768605	chr19:49015791-49017791
LYPD5	Enhancer	chr19:44333100-44333608	14.08	cg12768605	chr19:49015791-49017791
MAP2K2	Intron3	chr19:4106801-4107658	10.56	cg24748945	chr19:4073852-4075852
MAP2K2	Enhancer	chr19:4133819-4134496	11.15	cg24748945	chr19:4073852-4075852
MAP2K2	Enhancer	chr19:4134913-4135841	16.43	cg24748945	chr19:4073852-4075852
MAP2K2	Intron1	chr19:4119420-4120329	18.19	cg24748945	chr19:4073852-4075852
MAP3K13	Enhancer	chr3:185065284-185065825	11.15	cg16078836	chr3:186563068-186565068
MAP3K13	Intron1	chr3:185108237-185109104	11.15	cg16078836	chr3:186563068-186565068
MAP3K13	Intron1	chr3:185117806-185118304	11.73	cg16078836	chr3:186563068-186565068
MAP3K14	UTR5	chr17:43367649-43368391	11.73	cg15639951	chr17:40722392-40724392
MAP3K14	UTR5	chr17:43367649-43368391	11.73	cg19601328	chr17:40723512-40725512
MAP3K14	Enhancer	chr17:43408178-43408638	13.49	cg15639951	chr17:40722392-40724392
MAP3K14	Enhancer	chr17:43408178-43408638	13.49	cg19601328	chr17:40723512-40725512
MAP3K14	Intron3	chr17:43363946-43364818	14.08	cg15639951	chr17:40722392-40724392
MAP3K14	Intron3	chr17:43363946-43364818	14.08	cg19601328	chr17:40723512-40725512
MAP6D1	Intron1	chr11:75320284-75321002	11.15	cg03705396	chr3:185025374-185027374
MAP6D1	Promoter	chr3:183545165-183545979	11.73	cg03705396	chr3:185025374-185027374
MAP6D1	Intron2	chr11:75316702-75317506	15.25	cg03705396	chr3:185025374-185027374
MAPK15	Intron4	chr22:22145122-22145672	10.56	cg22892110	chr8:144869619-144871619
MAPK15	Promoter	chr22:22222493-22223327	10.56	cg22892110	chr8:144869619-144871619
MAPK15	Intron1	chr22:22208371-22209086	12.91	cg22892110	chr8:144869619-144871619
MAPK15	Downstream	chr22:22112616-22113384	14.08	cg22892110	chr8:144869619-144871619
MAPK15	Intron1	chr22:22192271-22192796	15.25	cg22892110	chr8:144869619-144871619
MARVELD1	Enhancer	chr10:99455923-99456956	15.25	cg25355803	chr10:99462022-99464022
MASP1	Intron8	chr3:186966705-186967298	10.56	cg21831174	chr3:188492881-188494881
MASP1	Exon15	chr3:186938161-186938874	14.08	cg21831174	chr3:188492881-188494881
MASP1	Enhancer	chr12:53768928-53769878	14.67	cg21831174	chr3:188492881-188494881
MCF2L2	Intron13	chr3:183008229-183008744	10.56	cg27239157	chr3:184627511-184629511
MCF2L2	Promoter	chr3:183146902-183147617	11.73	cg27239157	chr3:184627511-184629511
MCF2L2	Enhancer	chr11:46720753-46721655	14.67	cg27239157	chr3:184627511-184629511
MCF2L2	Intron3	chr3:183081891-183082409	15.84	cg27239157	chr3:184627511-184629511
MEST	Intron8	chr6:166573195-166573584	11.15	cg13917504	chr7:129917494-129919494
MFNG	Intron6	chr22:37867523-37868054	10.56	cg18452324	chr22:36211343-36213343
MFNG	Intron2	chr22:37874396-37876011	16.43	cg18452324	chr22:36211343-36213343
MGC39545	Intron17	chr19:6703268-6704109	16.43	cg10261191	chr11:124868954-124870954
MGMT	Intron1	chr10:131314868-131316382	11.15	cg02803836	chr10:131301497-131303497
MGMT	Intron8	chr6:166573195-166573584	11.15	cg02803836	chr10:131301497-131303497
MGMT	Intron1	chr10:131314868-131316382	11.15	cg03271907	chr10:131301633-131303633
MGMT	Intron8	chr6:166573195-166573584	11.15	cg03271907	chr10:131301633-131303633
MGMT	Intron1	chr10:131314868-131316382	11.15	cg16698623	chr10:131301958-131303958
MGMT	Intron8	chr6:166573195-166573584	11.15	cg16698623	chr10:131301958-131303958
MGMT	Intron1	chr10:131314868-131316382	11.15	cg17686260	chr10:131301754-131303754
MGMT	Intron8	chr6:166573195-166573584	11.15	cg17686260	chr10:131301754-131303754
MGMT	Intron1	chr10:131269273-131269934	11.73	cg02803836	chr10:131301497-131303497
MGMT	Intron1	chr10:131269273-131269934	11.73	cg03271907	chr10:131301633-131303633
MGMT	Intron1	chr10:131269273-131269934	11.73	cg16698623	chr10:131301958-131303958
MGMT	Intron1	chr10:131269273-131269934	11.73	cg17686260	chr10:131301754-131303754
MGMT	Intron2	chr10:131420957-131421665	12.91	cg02803836	chr10:131301497-131303497
MGMT	Intron2	chr10:131452016-131452843	12.91	cg02803836	chr10:131301497-131303497
MGMT	Intron2	chr10:131420957-131421665	12.91	cg03271907	chr10:131301633-131303633
MGMT	Intron2	chr10:131452016-131452843	12.91	cg03271907	chr10:131301633-131303633
MGMT	Intron2	chr10:131420957-131421665	12.91	cg16698623	chr10:131301958-131303958
MGMT	Intron2	chr10:131452016-131452843	12.91	cg16698623	chr10:131301958-131303958
MGMT	Intron2	chr10:131420957-131421665	12.91	cg17686260	chr10:131301754-131303754
MGMT	Intron2	chr10:131452016-131452843	12.91	cg17686260	chr10:131301754-131303754
MGMT	Intron2	chr10:131414189-131414785	13.49	cg02803836	chr10:131301497-131303497
MGMT	Intron2	chr10:131414189-131414785	13.49	cg03271907	chr10:131301633-131303633
MGMT	Intron2	chr10:131414189-131414785	13.49	cg16698623	chr10:131301958-131303958
MGMT	Intron2	chr10:131414189-131414785	13.49	cg17686260	chr10:131301754-131303754
MGMT	Intron3	chr10:131523317-131524071	14.08	cg02803836	chr10:131301497-131303497
MGMT	Intron3	chr10:131523317-131524071	14.08	cg03271907	chr10:131301633-131303633
MGMT	Intron3	chr10:131523317-131524071	14.08	cg16698623	chr10:131301958-131303958
MGMT	Intron3	chr10:131523317-131524071	14.08	cg17686260	chr10:131301754-131303754
MGMT	Intron2	chr10:131339291-131339849	14.67	cg02803836	chr10:131301497-131303497
MGMT	Intron2	chr10:131339291-131339849	14.67	cg03271907	chr10:131301633-131303633
MGMT	Intron2	chr10:131339291-131339849	14.67	cg16698623	chr10:131301958-131303958
MGMT	Intron2	chr10:131339291-131339849	14.67	cg17686260	chr10:131301754-131303754
MGMT	Intron2	chr10:131407918-131408504	15.84	cg02803836	chr10:131301497-131303497
MGMT	Intron2	chr10:131407918-131408504	15.84	cg03271907	chr10:131301633-131303633
MGMT	Intron2	chr10:131407918-131408504	15.84	cg16698623	chr10:131301958-131303958
MGMT	Intron2	chr10:131407918-131408504	15.84	cg17686260	chr10:131301754-131303754
MGMT	Intron4	chr10:131558007-131559011	16.43	cg02803836	chr10:131301497-131303497
MGMT	Intron4	chr10:131558007-131559011	16.43	cg03271907	chr10:131301633-131303633
MGMT	Intron4	chr10:131558007-131559011	16.43	cg16698623	chr10:131301958-131303958
MGMT	Intron4	chr10:131558007-131559011	16.43	cg17686260	chr10:131301754-131303754
MGMT	Intron3	chr10:131538751-131540033	18.19	cg02803836	chr10:131301497-131303497
MGMT	Intron3	chr10:131538751-131540033	18.19	cg03271907	chr10:131301633-131303633
MGMT	Intron3	chr10:131538751-131540033	18.19	cg16698623	chr10:131301958-131303958
MGMT	Intron3	chr10:131538751-131540033	18.19	cg17686260	chr10:131301754-131303754
MGMT	Intron1	chr10:131313301-131314032	18.77	cg02803836	chr10:131301497-131303497
MGMT	Intron1	chr10:131313301-131314032	18.77	cg03271907	chr10:131301633-131303633
MGMT	Intron1	chr10:131313301-131314032	18.77	cg16698623	chr10:131301958-131303958
MGMT	Intron1	chr10:131313301-131314032	18.77	cg17686260	chr10:131301754-131303754
MGMT	Intron2	chr10:131398260-131398757	19.36	cg02803836	chr10:131301497-131303497
MGMT	Intron2	chr10:131398260-131398757	19.36	cg03271907	chr10:131301633-131303633
MGMT	Intron2	chr10:131398260-131398757	19.36	cg16698623	chr10:131301958-131303958
MGMT	Intron2	chr10:131398260-131398757	19.36	cg17686260	chr10:131301754-131303754
MIXL1	Promoter	chr1:226406911-226407745	14.08	cg15147516	chr1:224477491-224479491
MKNK2	Enhancer	chr19:2055104-2055919	11.15	cg21030400	chr19:2002564-2004564
MKNK2	Intron5	chr19:2044716-2045248	12.32	cg21030400	chr19:2002564-2004564
MLNR	Promoter	chr6:33771282-33772775	11.15	cg02620013	chr13:48691682-48693682
MLNR	Downstream	chr6:33760667-33761833	12.32	cg02620013	chr13:48691682-48693682
MLNR	Enhancer	chr13:49786152-49786843	13.49	cg02620013	chr13:48691682-48693682
MLNR	Enhancer	chr6:33787761-33788617	13.49	cg02620013	chr13:48691682-48693682
MLNR	Downstream	chr13:49796061-49796832	18.77	cg02620013	chr13:48691682-48693682
MLSTD2	Intron8	chr6:166573195-166573584	11.15	cg14026971	chr11:13646037-13648037
MRGPRF	Intron2	chr11:68776210-68776741	11.15	cg22933847	chr11:68535712-68537712
MSX1	Enhancer	chr4:4842879-4843486	10.56	cg03843978	chr4:4914526-4916526
MSX1	Enhancer	chr4:4842879-4843486	10.56	cg20588069	chr4:4910340-4912340
MSX1	Enhancer	chr4:4842879-4843486	10.56	cg20891301	chr4:4914612-4916612
MSX1	Enhancer	chr4:4842879-4843486	10.56	cg24840099	chr4:4914331-4916331
MTHFD2	Enhancer	chr2:74412468-74413280	10.56	cg15737319	chr2:74278271-74280271
MTHFD2	Intron8	chr6:166573195-166573584	11.15	cg15737319	chr2:74278271-74280271
MTHFD2	Enhancer	chr2:74406488-74407505	11.73	cg15737319	chr2:74278271-74280271
MTHFD2	Promoter	chr2:74424379-74425021	14.67	cg15737319	chr2:74278271-74280271
MTNR1B	Intron8	chr6:166573195-166573584	11.15	cg15842276	chr11:92341296-92343296
MTNR1B	UTR5	chr1:175517008-175517643	11.73	cg15842276	chr11:92341296-92343296
MTNR1B	Intron13	chr1:175331503-175332119	12.32	cg15842276	chr11:92341296-92343296
MTNR1B	UTR5	chr1:175415776-175416574	13.49	cg15842276	chr11:92341296-92343296
MTNR1B	UTR5	chr1:175635455-175636107	15.25	cg15842276	chr11:92341296-92343296
MYADM	Enhancer	chr19:54365348-54365904	10.56	cg05832051	chr19:59060281-59062281
MYADM	Enhancer	chr11:10307563-10308306	11.15	cg05832051	chr19:59060281-59062281
MYADM	Enhancer	chr11:10310245-10311105	16.43	cg05832051	chr19:59060281-59062281
MYO10	Intron3	chr5:16800966-16801608	11.15	cg07862358	chr5:16987888-16989888
MYO10	Intron39	chr5:16669114-16669752	11.73	cg07862358	chr5:16987888-16989888
MYO10	Intron19	chr5:16744367-16745083	12.32	cg07862358	chr5:16987888-16989888
MYO10	Intron2	chr5:16866898-16867427	12.91	cg07862358	chr5:16987888-16989888
MYO10	Intron9	chr5:16770477-16771243	13.49	cg07862358	chr5:16987888-16989888
MYO10	Enhancer	chr5:16948115-16948536	14.08	cg07862358	chr5:16987888-16989888
MYO10	Intron33	chr5:16675844-16676953	14.67	cg07862358	chr5:16987888-16989888
MYO10	Intron19	chr5:16729577-16730038	14.67	cg07862358	chr5:16987888-16989888
MYO10	Intron3	chr5:16809142-16809804	16.43	cg07862358	chr5:16987888-16989888
NCOR1	Intron4	chr17:16071353-16072183	12.32	cg24443925	chr17:16058531-16060531
NDRG2	Promoter	chr17:17987050-17987590	13.49	cg18081258	chr14:20563001-20565001
NDUFS2	Enhancer	chr1:161158444-161158962	12.91	cg17166812	chr1:159435198-159437198
NDUFS2	Enhancer	chr1:161148936-161149786	15.25	cg17166812	chr1:159435198-159437198
NEBL	Intron3	chr10:21281564-21282263	11.73	cg18192417	chr10:21502762-21504762
NEBL	Intron63	chr2:152492549-152493253	11.73	cg18192417	chr10:21502762-21504762
NEBL	Intron70	chr2:152482943-152483472	12.91	cg18192417	chr10:21502762-21504762
NEFH	Enhancer	chr22:29857697-29858383	11.15	cg02994956	chr22:28205534-28207534
NEFH	Enhancer	chr22:29868245-29868642	11.15	cg02994956	chr22:28205534-28207534
NEFH	Intron1	chr22:29876247-29877262	12.91	cg02994956	chr22:28205534-28207534
NEO1	Intron1	chr15:73359627-73360399	11.15	cg24906202	chr15:71131265-71133265
NEO1	Intron1	chr15:73394239-73394841	11.73	cg24906202	chr15:71131265-71133265
NEO1	Intron1	chr15:73358362-73358759	12.32	cg24906202	chr15:71131265-71133265
NETO2	Intron8	chr6:166573195-166573584	11.15	cg02755525	chr16:45733676-45735676
NEUROD2	Exon6	chr1:45479118-45479619	13.49	cg11634198	chr17:35016684-35018684
NKX6-2	Enhancer	chr10:134603216-134603758	10.56	cg08441806	chr10:134448139-134450139
NKX6-2	Enhancer	chr10:134603216-134603758	10.56	cg09260089	chr10:134448850-134450850
NMBR	Promoter	chr22:36013258-36013880	11.15	cg08109815	chr6:142450524-142452524
NMBR	Enhancer	chr22:36036180-36036726	11.73	cg08109815	chr6:142450524-142452524
NOVA2	Intron3	chr19:46450515-46451167	11.15	cg21461100	chr19:51168178-51170178
NPTX2	Intron2	chr7:98252244-98252776	10.56	cg00548268	chr7:98082766-98084766
NPTX2	Intron8	chr6:166573195-166573584	11.15	cg00548268	chr7:98082766-98084766
NPTX2	Downstream	chr7:98260283-98261091	12.91	cg00548268	chr7:98082766-98084766
NPTX2	Intron5	chr14:20943245-20944289	13.49	cg00548268	chr7:98082766-98084766
NPY	Intron5	chr14:20943245-20944289	13.49	cg05158615	chr7:24289084-24291084
NPY	Intron5	chr14:20943245-20944289	13.49	cg12614105	chr7:24289960-24291960
NRP2	Intron7	chr2:206592270-206593043	10.56	cg22367989	chr2:206253905-206255905
NRP2	Downstream	chr2:206607811-206608510	10.56	cg22367989	chr2:206253905-206255905
NRP2	Intron7	chr2:206594627-206595174	12.91	cg22367989	chr2:206253905-206255905
NRP2	Intron10	chr2:206611155-206611794	12.91	cg22367989	chr2:206253905-206255905
NRP2	Intron3	chrX:46726375-46727005	12.91	cg22367989	chr2:206253905-206255905
NUP155	Intron4	chr5:37355716-37356688	14.08	cg15827031	chr5:37406385-37408385
NUP155	Intron5	chr5:37351386-37352143	15.25	cg15827031	chr5:37406385-37408385
NUP155	Intron3	chr5:37358663-37359254	15.84	cg15827031	chr5:37406385-37408385
OLFM2	Intron1	chr19:9976226-9977032	11.15	cg00208967	chr19:9907924-9909924
OLFM2	Intron1	chr19:9973166-9973889	12.91	cg00208967	chr19:9907924-9909924
OLFM2	Intron1	chr19:9996909-9997811	15.84	cg00208967	chr19:9907924-9909924
OLFM2	Intron1	chr19:9989492-9990427	17.6	cg00208967	chr19:9907924-9909924
OLFM2	Intron1	chr19:9971144-9971777	24.06	cg00208967	chr19:9907924-9909924
OSTbeta	Intron8	chr6:166573195-166573584	11.15	cg16029760	chr15:63127955-63129955
OVOL1	Downstream	chr11:65563229-65564008	12.32	cg20909686	chr11:65309618-65311618
OVOL1	Downstream	chr11:65566125-65567399	12.91	cg20909686	chr11:65309618-65311618
OXCT1	Intron8	chr6:166573195-166573584	11.15	cg08590939	chr5:41904720-41906720
OXCT1	Intron8	chr6:166573195-166573584	11.15	cg11487705	chr5:41905503-41907503
PACSIN1	Intron1	chr12:56683146-56683878	11.15	cg23043245	chr6:34541054-34543054
PACSIN1	Intron1	chr6:34445630-34446388	11.15	cg23043245	chr6:34541054-34543054
PACSIN1	Intron1	chr12:56689261-56690179	11.73	cg23043245	chr6:34541054-34543054
PACSIN1	Intron1	chr6:34481647-34482767	14.08	cg23043245	chr6:34541054-34543054
PACSIN1	Intron1	chr6:34472013-34472464	15.25	cg23043245	chr6:34541054-34543054
PACSIN1	Intron1	chr6:34458428-34459761	15.84	cg23043245	chr6:34541054-34543054
PACSIN1	Intron1	chr6:34477768-34478938	15.84	cg23043245	chr6:34541054-34543054
PAK2	Intron1	chr3:196508410-196508892	10.56	cg21030598	chr3:197949822-197951822
PAK2	Promoter	chr3:196465689-196466399	11.15	cg21030598	chr3:197949822-197951822
PAK2	Intron1	chr3:196506503-196507100	11.15	cg21030598	chr3:197949822-197951822
PAK2	Intron1	chr3:196483370-196483767	11.73	cg21030598	chr3:197949822-197951822
PAK2	Intron1	chr3:196497357-196498078	11.73	cg21030598	chr3:197949822-197951822
PAK2	Intron6	chr3:196532558-196533960	12.32	cg21030598	chr3:197949822-197951822
PAK2	Promoter	chr1:33503722-33504607	14.08	cg21030598	chr3:197949822-197951822
PAK2	Intron1	chr3:196472488-196473784	14.08	cg21030598	chr3:197949822-197951822
PAK2	Intron2	chr3:196517291-196517786	14.08	cg21030598	chr3:197949822-197951822
PAK2	Intron1	chr3:196500604-196501096	17.6	cg21030598	chr3:197949822-197951822
PARP8	Enhancer	chr5:49943020-49943739	11.15	cg09351859	chr5:49997370-49999370
PBX4	Intron1	chr19:19725053-19725885	11.73	cg19996355	chr19:19589375-19591375
PBX4	Intron1	chr19:19725053-19725885	11.73	cg23158811	chr19:19589732-19591732
PBX4	Intron1	chr19:19709597-19710337	13.49	cg19996355	chr19:19589375-19591375
PBX4	Intron1	chr19:19709597-19710337	13.49	cg23158811	chr19:19589732-19591732
PCDH8	UTR5	chr11:66663918-66664630	10.56	cg20366906	chr13:52319382-52321382
PCDH8	Enhancer	chr11:66731135-66731851	10.56	cg20366906	chr13:52319382-52321382
PCDH8	UTR5	chr11:66680140-66680971	11.73	cg20366906	chr13:52319382-52321382
PCDH8	UTR5	chr11:66648812-66649408	12.32	cg20366906	chr13:52319382-52321382
PCDH8	UTR5	chr11:66681449-66682227	12.32	cg20366906	chr13:52319382-52321382
PCDH8	UTR5	chr11:66699029-66699648	12.32	cg20366906	chr13:52319382-52321382
PCDH8	UTR5	chr11:66655959-66656754	12.91	cg20366906	chr13:52319382-52321382
PCDH8	UTR5	chr11:66682784-66683638	13.49	cg20366906	chr13:52319382-52321382
PCDH8	Enhancer	chr11:66743936-66744569	15.25	cg20366906	chr13:52319382-52321382
PCDH8	UTR5	chr11:66701276-66701839	16.43	cg20366906	chr13:52319382-52321382
PCDHAC1	UTR5	chr11:66663918-66664630	10.56	cg12629325	chr5:140285642-140287642
PCDHAC1	Enhancer	chr11:66731135-66731851	10.56	cg12629325	chr5:140285642-140287642
PCDHAC1	UTR5	chr11:66680140-66680971	11.73	cg12629325	chr5:140285642-140287642
PCDHAC1	UTR5	chr11:66648812-66649408	12.32	cg12629325	chr5:140285642-140287642
PCDHAC1	UTR5	chr11:66681449-66682227	12.32	cg12629325	chr5:140285642-140287642
PCDHAC1	UTR5	chr11:66699029-66699648	12.32	cg12629325	chr5:140285642-140287642
PCDHAC1	UTR5	chr11:66655959-66656754	12.91	cg12629325	chr5:140285642-140287642
PCDHAC1	UTR5	chr11:66682784-66683638	13.49	cg12629325	chr5:140285642-140287642
PCDHAC1	Enhancer	chr11:66743936-66744569	15.25	cg12629325	chr5:140285642-140287642
PCDHAC1	UTR5	chr11:66701276-66701839	16.43	cg12629325	chr5:140285642-140287642
PCDHGA12	UTR5	chr11:66663918-66664630	10.56	cg07730329	chr5:140789321-140791321
PCDHGA12	Enhancer	chr11:66731135-66731851	10.56	cg07730329	chr5:140789321-140791321
PCDHGA12	Exon1	chr5:140810539-140811348	10.56	cg07730329	chr5:140789321-140791321
PCDHGA12	UTR5	chr11:66663918-66664630	10.56	cg11647681	chr5:140789345-140791345
PCDHGA12	Enhancer	chr11:66731135-66731851	10.56	cg11647681	chr5:140789345-140791345
PCDHGA12	Exon1	chr5:140810539-140811348	10.56	cg11647681	chr5:140789345-140791345
PCDHGA12	UTR5	chr11:66680140-66680971	11.73	cg07730329	chr5:140789321-140791321
PCDHGA12	UTR5	chr11:66680140-66680971	11.73	cg11647681	chr5:140789345-140791345
PCDHGA12	UTR5	chr11:66648812-66649408	12.32	cg07730329	chr5:140789321-140791321
PCDHGA12	UTR5	chr11:66681449-66682227	12.32	cg07730329	chr5:140789321-140791321
PCDHGA12	UTR5	chr11:66699029-66699648	12.32	cg07730329	chr5:140789321-140791321
PCDHGA12	UTR5	chr11:66648812-66649408	12.32	cg11647681	chr5:140789345-140791345
PCDHGA12	UTR5	chr11:66681449-66682227	12.32	cg11647681	chr5:140789345-140791345
PCDHGA12	UTR5	chr11:66699029-66699648	12.32	cg11647681	chr5:140789345-140791345
PCDHGA12	UTR5	chr11:66655959-66656754	12.91	cg07730329	chr5:140789321-140791321
PCDHGA12	UTR5	chr11:66655959-66656754	12.91	cg11647681	chr5:140789345-140791345
PCDHGA12	UTR5	chr11:66682784-66683638	13.49	cg07730329	chr5:140789321-140791321
PCDHGA12	UTR5	chr11:66682784-66683638	13.49	cg11647681	chr5:140789345-140791345
PCDHGA12	Intron1	chr5:140819616-140820186	14.67	cg07730329	chr5:140789321-140791321
PCDHGA12	Intron1	chr5:140819616-140820186	14.67	cg11647681	chr5:140789345-140791345
PCDHGA12	Enhancer	chr11:66743936-66744569	15.25	cg07730329	chr5:140789321-140791321
PCDHGA12	Enhancer	chr11:66743936-66744569	15.25	cg11647681	chr5:140789345-140791345
PCDHGA12	UTR5	chr11:66701276-66701839	16.43	cg07730329	chr5:140789321-140791321
PCDHGA12	UTR5	chr11:66701276-66701839	16.43	cg11647681	chr5:140789345-140791345
PCDHGB7	UTR5	chr11:66663918-66664630	10.56	cg14011639	chr5:140776418-140778418
PCDHGB7	Enhancer	chr11:66731135-66731851	10.56	cg14011639	chr5:140776418-140778418
PCDHGB7	UTR5	chr11:66663918-66664630	10.56	cg23563234	chr5:140776470-140778470
PCDHGB7	Enhancer	chr11:66731135-66731851	10.56	cg23563234	chr5:140776470-140778470
PCDHGB7	UTR5	chr11:66680140-66680971	11.73	cg14011639	chr5:140776418-140778418
PCDHGB7	UTR5	chr11:66680140-66680971	11.73	cg23563234	chr5:140776470-140778470
PCDHGB7	UTR5	chr11:66648812-66649408	12.32	cg14011639	chr5:140776418-140778418
PCDHGB7	UTR5	chr11:66681449-66682227	12.32	cg14011639	chr5:140776418-140778418
PCDHGB7	UTR5	chr11:66699029-66699648	12.32	cg14011639	chr5:140776418-140778418
PCDHGB7	UTR5	chr11:66648812-66649408	12.32	cg23563234	chr5:140776470-140778470
PCDHGB7	UTR5	chr11:66681449-66682227	12.32	cg23563234	chr5:140776470-140778470
PCDHGB7	UTR5	chr11:66699029-66699648	12.32	cg23563234	chr5:140776470-140778470
PCDHGB7	UTR5	chr11:66655959-66656754	12.91	cg14011639	chr5:140776418-140778418
PCDHGB7	UTR5	chr11:66655959-66656754	12.91	cg23563234	chr5:140776470-140778470
PCDHGB7	UTR5	chr11:66682784-66683638	13.49	cg14011639	chr5:140776418-140778418
PCDHGB7	UTR5	chr11:66682784-66683638	13.49	cg23563234	chr5:140776470-140778470
PCDHGB7	Enhancer	chr11:66743936-66744569	15.25	cg14011639	chr5:140776418-140778418
PCDHGB7	Enhancer	chr11:66743936-66744569	15.25	cg23563234	chr5:140776470-140778470
PCDHGB7	UTR5	chr11:66701276-66701839	16.43	cg14011639	chr5:140776418-140778418
PCDHGB7	UTR5	chr11:66701276-66701839	16.43	cg23563234	chr5:140776470-140778470
PCSK1	UTR5	chr11:66663918-66664630	10.56	cg09786257	chr5:95793451-95795451
PCSK1	Enhancer	chr11:66731135-66731851	10.56	cg09786257	chr5:95793451-95795451
PCSK1	UTR5	chr11:66663918-66664630	10.56	cg23187653	chr5:95793764-95795764
PCSK1	Enhancer	chr11:66731135-66731851	10.56	cg23187653	chr5:95793764-95795764
PCSK1	Intron1	chr12:56683146-56683878	11.15	cg09786257	chr5:95793451-95795451
PCSK1	Intron1	chr12:56683146-56683878	11.15	cg23187653	chr5:95793764-95795764
PCSK1	UTR5	chr11:66680140-66680971	11.73	cg09786257	chr5:95793451-95795451
PCSK1	Intron1	chr12:56689261-56690179	11.73	cg09786257	chr5:95793451-95795451
PCSK1	UTR5	chr11:66680140-66680971	11.73	cg23187653	chr5:95793764-95795764
PCSK1	Intron1	chr12:56689261-56690179	11.73	cg23187653	chr5:95793764-95795764
PCSK1	UTR5	chr11:66648812-66649408	12.32	cg09786257	chr5:95793451-95795451
PCSK1	UTR5	chr11:66681449-66682227	12.32	cg09786257	chr5:95793451-95795451
PCSK1	UTR5	chr11:66699029-66699648	12.32	cg09786257	chr5:95793451-95795451
PCSK1	UTR5	chr11:66648812-66649408	12.32	cg23187653	chr5:95793764-95795764
PCSK1	UTR5	chr11:66681449-66682227	12.32	cg23187653	chr5:95793764-95795764
PCSK1	UTR5	chr11:66699029-66699648	12.32	cg23187653	chr5:95793764-95795764
PCSK1	UTR5	chr11:66655959-66656754	12.91	cg09786257	chr5:95793451-95795451
PCSK1	UTR5	chr11:66655959-66656754	12.91	cg23187653	chr5:95793764-95795764
PCSK1	UTR5	chr11:66682784-66683638	13.49	cg09786257	chr5:95793451-95795451
PCSK1	Enhancer	chr15:75057217-75057859	13.49	cg09786257	chr5:95793451-95795451
PCSK1	UTR5	chr11:66682784-66683638	13.49	cg23187653	chr5:95793764-95795764
PCSK1	Enhancer	chr15:75057217-75057859	13.49	cg23187653	chr5:95793764-95795764
PCSK1	Enhancer	chr11:66743936-66744569	15.25	cg09786257	chr5:95793451-95795451
PCSK1	Enhancer	chr11:66743936-66744569	15.25	cg23187653	chr5:95793764-95795764
PCSK1	UTR5	chr11:66701276-66701839	16.43	cg09786257	chr5:95793451-95795451
PCSK1	UTR5	chr11:66701276-66701839	16.43	cg23187653	chr5:95793764-95795764
PDE4C	Enhancer	chr19:18347575-18348200	14.67	cg13899108	chr19:18204322-18206322
PDE4DIP	Intron3	chr5:58633034-58633426	10.56	cg11935147	chr1:143786188-143788188
PDE4DIP	UTR5	chr5:59703143-59703702	10.56	cg11935147	chr1:143786188-143788188
PDE4DIP	Intron2	chr1:145019033-145019460	11.15	cg11935147	chr1:143786188-143788188
PDE4DIP	Intron1	chr1:144979078-144979520	11.73	cg11935147	chr1:143786188-143788188
PDE4DIP	Intron7	chr5:58367421-58367975	11.73	cg11935147	chr1:143786188-143788188
PDE4DIP	Intron7	chr5:58404280-58404893	11.73	cg11935147	chr1:143786188-143788188
PDE4DIP	Intron24	chr1:144881179-144882017	12.32	cg11935147	chr1:143786188-143788188
PFKP	Intron13	chr10:3157216-3158001	11.15	cg08465862	chr10:3098459-3100459
PFKP	Intron2	chr10:3130418-3130931	11.73	cg08465862	chr10:3098459-3100459
PKDREJ	Enhancer	chr4:56004968-56005488	10.56	cg11377136	chr22:45036624-45038624
PLD5	UTR5	chr1:242661226-242661745	10.56	cg12613383	chr1:240754304-240756304
PLD5	UTR5	chr1:242619841-242620451	11.15	cg12613383	chr1:240754304-240756304
PLD5	UTR5	chr1:242554154-242554690	14.67	cg12613383	chr1:240754304-240756304
PLD5	Intron5	chr1:242416445-242417154	15.25	cg12613383	chr1:240754304-240756304
PLD5	Intron10	chr1:242256278-242256890	15.84	cg12613383	chr1:240754304-240756304
PLEKHA6	Intron11	chr1:204217655-204218236	11.15	cg21581873	chr1:202594930-202596930
PLEKHA6	Intron6	chr2:68616536-68617131	11.15	cg21581873	chr1:202594930-202596930
PLEKHA6	Intron11	chr1:204217655-204218236	11.15	cg27549944	chr1:202594466-202596466
PLEKHA6	Intron6	chr2:68616536-68617131	11.15	cg27549944	chr1:202594466-202596466
PLEKHA6	UTR5	chr1:204254498-204254968	11.73	cg21581873	chr1:202594930-202596930
PLEKHA6	UTR5	chr1:204254498-204254968	11.73	cg27549944	chr1:202594466-202596466
PLEKHA6	UTR5	chr1:204277662-204278296	12.32	cg21581873	chr1:202594930-202596930
PLEKHA6	UTR5	chr1:204318189-204318930	12.32	cg21581873	chr1:202594930-202596930
PLEKHA6	UTR5	chr1:204277662-204278296	12.32	cg27549944	chr1:202594466-202596466
PLEKHA6	UTR5	chr1:204318189-204318930	12.32	cg27549944	chr1:202594466-202596466
PLEKHA6	Intron21	chr1:204192280-204192935	13.49	cg21581873	chr1:202594930-202596930
PLEKHA6	Intron21	chr1:204192280-204192935	13.49	cg27549944	chr1:202594466-202596466
PLEKHA6	UTR5	chr1:204276163-204276955	15.84	cg21581873	chr1:202594930-202596930
PLEKHA6	UTR5	chr1:204276163-204276955	15.84	cg27549944	chr1:202594466-202596466
POU4F2	Enhancer	chr11:46720753-46721655	14.67	cg13262687	chr4:147778029-147780029
POU4F2	Enhancer	chr11:46720753-46721655	14.67	cg24199834	chr4:147778576-147780576
PPT2	Intron8	chr6:166573195-166573584	11.15	cg17329164	chr6:32228237-32230237
PPT2	Promoter	chr6:32117861-32118769	11.73	cg17329164	chr6:32228237-32230237
PRDM14	Enhancer	chr17:34274399-34274958	10.56	cg01295203	chr8:71145753-71147753
PRDM14	Downstream	chr17:34248948-34249445	11.15	cg01295203	chr8:71145753-71147753
PRKAR1B	Intron4	chr7:649048-650152	10.56	cg13577076	chr7:717982-719982
PRKCB1	Intron3	chr16:24039909-24040831	11.15	cg05436658	chr16:23754069-23756069
PRKCB1	Intron12	chr16:24191223-24191617	11.15	cg05436658	chr16:23754069-23756069
PRKCB1	Intron13	chr16:24191736-24192483	11.15	cg05436658	chr16:23754069-23756069
PRKCB1	Intron8	chr16:24131168-24131790	12.32	cg05436658	chr16:23754069-23756069
PRKCB1	Intron10	chr16:24180497-24181019	12.32	cg05436658	chr16:23754069-23756069
PRKCB1	Intron16	chr16:24224233-24224975	12.32	cg05436658	chr16:23754069-23756069
PRKCB1	Intron3	chr16:24013336-24013982	12.91	cg05436658	chr16:23754069-23756069
PRKCB1	Intron3	chr16:24033748-24034257	14.67	cg05436658	chr16:23754069-23756069
PRPF8	Intron13	chrX:154167205-154168106	11.15	cg05903609	chr17:1533638-1535638
PRPF8	Intron3	chr17:1585798-1586821	11.73	cg05903609	chr17:1533638-1535638
PTGDR	Intron45	chr8:134140043-134140647	10.56	cg24989962	chr14:51803036-51805036
PTGDR	Intron8	chr6:166573195-166573584	11.15	cg24989962	chr14:51803036-51805036
PTGDR	Enhancer	chr14:52721299-52722054	11.73	cg24989962	chr14:51803036-51805036
PTGDR	Intron15	chr8:133912691-133913243	13.49	cg24989962	chr14:51803036-51805036
PTGDR	Intron24	chr8:133945417-133946380	13.49	cg24989962	chr14:51803036-51805036
PTGIR	Enhancer	chr19:47132642-47133168	10.56	cg04057485	chr19:51818205-51820205
PTGIR	Intron45	chr8:134140043-134140647	10.56	cg04057485	chr19:51818205-51820205
PTGIR	Intron8	chr6:166573195-166573584	11.15	cg04057485	chr19:51818205-51820205
PTGIR	Intron15	chr8:133912691-133913243	13.49	cg04057485	chr19:51818205-51820205
PTGIR	Intron24	chr8:133945417-133946380	13.49	cg04057485	chr19:51818205-51820205
PTHR2	Intron8	chr6:166573195-166573584	11.15	cg25057743	chr2:208978750-208980750
PTPRN2	Intron20	chr2:220155375-220155852	10.56	cg18601426	chr7:158072981-158074981
PTPRN2	Intron12	chr7:157522067-157522911	10.56	cg18601426	chr7:158072981-158074981
PTPRN2	Intron12	chr7:157574624-157575474	10.56	cg18601426	chr7:158072981-158074981
PTPRN2	Intron12	chr7:157672645-157673329	10.56	cg18601426	chr7:158072981-158074981
PTPRN2	Intron11	chr7:157788834-157789437	10.56	cg18601426	chr7:158072981-158074981
PTPRN2	Intron11	chr7:157789479-157790051	10.56	cg18601426	chr7:158072981-158074981
PTPRN2	Intron3	chr7:158019039-158019501	10.56	cg18601426	chr7:158072981-158074981
PTPRN2	Exon23	chr2:220153791-220154512	11.15	cg18601426	chr7:158072981-158074981
PTPRN2	Intron8	chr6:166573195-166573584	11.15	cg18601426	chr7:158072981-158074981
PTPRN2	Intron21	chr7:157358663-157359559	11.15	cg18601426	chr7:158072981-158074981
PTPRN2	Intron14	chr7:157420871-157421539	11.15	cg18601426	chr7:158072981-158074981
PTPRN2	Intron11	chr7:157779473-157780372	11.15	cg18601426	chr7:158072981-158074981
PTPRN2	Intron3	chr7:158043425-158044348	11.15	cg18601426	chr7:158072981-158074981
PTPRN2	Intron2	chr7:158244762-158245663	11.15	cg18601426	chr7:158072981-158074981
PTPRN2	Enhancer	chr7:158396666-158397324	11.15	cg18601426	chr7:158072981-158074981
PTPRN2	Intron3	chr7:158042141-158042856	11.73	cg18601426	chr7:158072981-158074981
PTPRN2	Intron18	chr1:186322159-186322699	12.32	cg18601426	chr7:158072981-158074981
PTPRN2	Intron11	chr7:157772243-157772731	12.32	cg18601426	chr7:158072981-158074981
PTPRN2	Intron1	chr7:158303197-158303960	12.32	cg18601426	chr7:158072981-158074981
PTPRN2	Enhancer	chr7:158400432-158401111	12.32	cg18601426	chr7:158072981-158074981
PTPRN2	Intron12	chr7:157684542-157685144	12.91	cg18601426	chr7:158072981-158074981
PTPRN2	Intron11	chr7:157822706-157823538	13.49	cg18601426	chr7:158072981-158074981
PTPRN2	Intron2	chr7:158221514-158222243	13.49	cg18601426	chr7:158072981-158074981
PTPRN2	Intron3	chr7:158093702-158094343	14.08	cg18601426	chr7:158072981-158074981
PTPRN2	Intron9	chr7:157906232-157906668	14.67	cg18601426	chr7:158072981-158074981
PTPRN2	Intron11	chr7:157742813-157743437	15.25	cg18601426	chr7:158072981-158074981
PTPRN2	Intron2	chr7:158148072-158148736	15.25	cg18601426	chr7:158072981-158074981
PTPRN2	Intron11	chr7:157755477-157756192	15.84	cg18601426	chr7:158072981-158074981
PTPRN2	Intron11	chr7:157770545-157771226	16.43	cg18601426	chr7:158072981-158074981
PTPRN2	Intron11	chr7:157784251-157785239	17.6	cg18601426	chr7:158072981-158074981
PTPRN2	Intron1	chr7:158309736-158310503	17.6	cg18601426	chr7:158072981-158074981
PTPRN2	Intron13	chr7:157470415-157470792	18.77	cg18601426	chr7:158072981-158074981
PTPRN2	Intron20	chr7:157362531-157363219	19.36	cg18601426	chr7:158072981-158074981
PTPRN2	Intron12	chr7:157556531-157557133	21.12	cg18601426	chr7:158072981-158074981
PXDN	Enhancer	chr2:1755648-1756238	11.73	cg14037665	chr2:1726624-1728624
PXDN	Intron3	chr2:1693804-1694305	12.91	cg14037665	chr2:1726624-1728624
PXDN	Enhancer	chr2:1752251-1753105	14.08	cg14037665	chr2:1726624-1728624
PYGO1	Enhancer	chr15:55884321-55885199	11.73	cg19850348	chr15:53667289-53669289
RAB11FIP4	Intron3	chr17:29823841-29824541	10.56	cg04764624	chr17:26741255-26743255
RAB11FIP4	Intron3	chr17:29823841-29824541	10.56	cg10149836	chr17:26742438-26744438
RAB11FIP4	Intron1	chr17:29757341-29757954	12.32	cg04764624	chr17:26741255-26743255
RAB11FIP4	Intron4	chr17:29844538-29845166	12.32	cg04764624	chr17:26741255-26743255
RAB11FIP4	Intron1	chr17:29757341-29757954	12.32	cg10149836	chr17:26742438-26744438
RAB11FIP4	Intron4	chr17:29844538-29845166	12.32	cg10149836	chr17:26742438-26744438
RAB11FIP4	Intron1	chr17:29724778-29726064	12.91	cg04764624	chr17:26741255-26743255
RAB11FIP4	Intron1	chr17:29724778-29726064	12.91	cg10149836	chr17:26742438-26744438
RAB11FIP4	Intron3	chr17:29839010-29839635	15.84	cg04764624	chr17:26741255-26743255
RAB11FIP4	Intron3	chr17:29839010-29839635	15.84	cg10149836	chr17:26742438-26744438
RAB11FIP4	Intron3	chr17:29792653-29793569	19.36	cg04764624	chr17:26741255-26743255
RAB11FIP4	Intron3	chr17:29792653-29793569	19.36	cg10149836	chr17:26742438-26744438
RAB11FIP4	Downstream	chr17:29859313-29859960	20.53	cg04764624	chr17:26741255-26743255
RAB11FIP4	Downstream	chr17:29859313-29859960	20.53	cg10149836	chr17:26742438-26744438
RAB22A	Downstream	chr20:56939656-56940281	14.67	cg26029902	chr20:56316831-56318831
RAB31	Intron3	chr18:9803598-9804336	10.56	cg17982102	chr18:9696896-9698896
RAB31	Intron5	chr18:9840902-9841848	11.15	cg17982102	chr18:9696896-9698896
RAB31	Intron1	chr18:9741006-9741554	13.49	cg17982102	chr18:9696896-9698896
RAB31	Intron5	chr18:9839544-9840442	17.01	cg17982102	chr18:9696896-9698896
RBMS3	Intron1	chr3:29323902-29324397	10.56	cg17237063	chr3:29297186-29299186
RBMS3	Intron11	chr3:30010191-30010538	11.15	cg17237063	chr3:29297186-29299186
RBMS3	Intron1	chr3:29368053-29368752	13.49	cg17237063	chr3:29297186-29299186
RBMS3	Intron4	chr3:29688425-29688948	14.08	cg17237063	chr3:29297186-29299186
RCBTB2	Enhancer	chr13:49126788-49127258	10.56	cg25165199	chr13:48004694-48006694
RCBTB2	Intron8	chr6:166573195-166573584	11.15	cg25165199	chr13:48004694-48006694
RCBTB2	Exon12	chr13:49075195-49075924	13.49	cg25165199	chr13:48004694-48006694
RCN3	Intron4	chr19:50041297-50042071	14.08	cg04378886	chr19:54722207-54724207
RGC32	Intron17	chr19:6703268-6704109	16.43	cg13614181	chr13:40928103-40930103
RGS10	Intron4	chr10:121270190-121270837	11.73	cg04041960	chr10:121290755-121292755
RGS10	Intron4	chr10:121267222-121268038	17.01	cg04041960	chr10:121290755-121292755
RGS10	Intron4	chr10:121262759-121263442	28.75	cg04041960	chr10:121290755-121292755
RNF122	Intron1	chr17:29444329-29444775	10.56	cg25781202	chr8:33542892-33544892
RNF122	Intron5	chr17:29499909-29500898	11.73	cg25781202	chr8:33542892-33544892
RNF122	Intron27	chr17:29561293-29561745	12.32	cg25781202	chr8:33542892-33544892
RNF122	Intron3	chr17:29488828-29489591	12.91	cg25781202	chr8:33542892-33544892
RNF122	Exon27	chr17:29559446-29560226	14.08	cg25781202	chr8:33542892-33544892
RNF122	Intron13	chr17:29544391-29545221	14.67	cg25781202	chr8:33542892-33544892
RNF122	Downstream	chr17:29700912-29701378	15.84	cg25781202	chr8:33542892-33544892
RNF135	Intron1	chr17:29444329-29444775	10.56	cg00948524	chr17:26320883-26322883
RNF135	Intron2	chr17:29321902-29322586	11.73	cg00948524	chr17:26320883-26322883
RNF135	Intron5	chr17:29499909-29500898	11.73	cg00948524	chr17:26320883-26322883
RNF135	Intron27	chr17:29561293-29561745	12.32	cg00948524	chr17:26320883-26322883
RNF135	Intron3	chr17:29488828-29489591	12.91	cg00948524	chr17:26320883-26322883
RNF135	Exon27	chr17:29559446-29560226	14.08	cg00948524	chr17:26320883-26322883
RNF135	Intron13	chr17:29544391-29545221	14.67	cg00948524	chr17:26320883-26322883
RNF135	Downstream	chr17:29700912-29701378	15.84	cg00948524	chr17:26320883-26322883
RPL28	Enhancer	chr19:55882543-55884011	12.32	cg02608292	chr19:60588313-60590313
RPL7A	Promoter	chr9:136213209-136213702	11.15	cg11011602	chr9:135203850-135205850
RPL7A	Exon5	chr9:136216056-136217152	11.73	cg11011602	chr9:135203850-135205850
RPL7A	Enhancer	chr9:136200368-136201009	12.32	cg11011602	chr9:135203850-135205850
RPL7A	Enhancer	chr9:136203425-136204115	13.49	cg11011602	chr9:135203850-135205850
RPL7A	Enhancer	chr9:136207983-136208759	14.67	cg11011602	chr9:135203850-135205850
RPL7A	Enhancer	chr8:74209319-74210535	15.84	cg11011602	chr9:135203850-135205850
RPL7A	Enhancer	chr9:136208842-136209769	17.01	cg11011602	chr9:135203850-135205850
RRP22	Intron3	chrX:46726375-46727005	12.91	cg16612562	chr22:28041045-28043045
RUNX3	Intron1	chr1:25284171-25284891	11.73	cg00117172	chr1:25127425-25129425
RUNX3	Intron1	chr1:25284171-25284891	11.73	cg06377278	chr1:25127956-25129956
RUNX3	Exon6	chr1:25226801-25227644	14.08	cg00117172	chr1:25127425-25129425
RUNX3	Exon6	chr1:25226801-25227644	14.08	cg06377278	chr1:25127956-25129956
RUNX3	Enhancer	chr1:25308085-25309261	15.84	cg00117172	chr1:25127425-25129425
RUNX3	Enhancer	chr1:25308085-25309261	15.84	cg06377278	chr1:25127956-25129956
SARM1	Intron7	chr17:26715106-26715747	11.73	cg23887396	chr17:23722678-23724678
SART2	Intron8	chr6:166573195-166573584	11.15	cg09025324	chr6:116797378-116799378
SCRT2	Exon2	chr20:642295-643004	10.56	cg01200060	chr20:604283-606283
SCRT2	Enhancer	chr20:676692-677290	11.15	cg01200060	chr20:604283-606283
SCRT2	Intron8	chr6:166573195-166573584	11.15	cg01200060	chr20:604283-606283
SCRT2	Enhancer	chr20:669432-670080	13.49	cg01200060	chr20:604283-606283
SCRT2	Enhancer	chr20:663642-664326	14.08	cg01200060	chr20:604283-606283
SEMA5A	Intron7	chr5:9224660-9225092	11.15	cg03702236	chr5:9598755-9600755
SEMA5A	UTR5	chr5:9498551-9499004	11.73	cg03702236	chr5:9598755-9600755
SF3B14	Intron6	chr2:198274337-198274914	10.56	cg04809136	chr2:24152662-24154662
SF3B14	Intron2	chr2:198287188-198287721	10.56	cg04809136	chr2:24152662-24154662
SF3B14	Enhancer	chr2:198311811-198312383	10.56	cg04809136	chr2:24152662-24154662
SF3B14	Intron1	chr2:198289607-198290489	12.91	cg04809136	chr2:24152662-24154662
SF3B14	Enhancer	chr2:198312885-198313525	13.49	cg04809136	chr2:24152662-24154662
SGNE1	Promoter	chr9:36279081-36279917	12.91	cg15787039	chr15:30720477-30722477
SGNE1	Intron1	chr9:36249442-36249990	14.08	cg15787039	chr15:30720477-30722477
SH3BP2	Enhancer	chr4:2786438-2787028	10.56	cg08822227	chr4:2789266-2791266
SH3BP2	Downstream	chr4:2837258-2837676	12.32	cg08822227	chr4:2789266-2791266
SH3BP2	Enhancer	chr4:2806477-2807076	14.08	cg08822227	chr4:2789266-2791266
SH3YL1	Intron9	chr2:222593-223144	17.6	cg21825027	chr2:253166-255166
SHANK2	Intron14	chr11:70394134-70394826	10.56	cg04396791	chr11:70184828-70186828
SHANK2	Intron14	chr11:70434802-70435292	10.56	cg04396791	chr11:70184828-70186828
SHANK2	Intron11	chr11:70617330-70618120	10.56	cg04396791	chr11:70184828-70186828
SHANK2	Intron9	chr11:70660463-70661129	10.56	cg04396791	chr11:70184828-70186828
SHANK2	Intron8	chr11:70717951-70718627	10.56	cg04396791	chr11:70184828-70186828
SHANK2	UTR5	chr11:70859802-70860468	10.56	cg04396791	chr11:70184828-70186828
SHANK2	UTR5	chr11:70908613-70909280	10.56	cg04396791	chr11:70184828-70186828
SHANK2	Enhancer	chr11:70944094-70944795	10.56	cg04396791	chr11:70184828-70186828
SHANK2	Intron2	chr4:113879975-113880433	10.56	cg04396791	chr11:70184828-70186828
SHANK2	Intron1	chr4:114010689-114011103	10.56	cg04396791	chr11:70184828-70186828
SHANK2	Intron1	chr4:114018084-114018447	10.56	cg04396791	chr11:70184828-70186828
SHANK2	Intron45	chr4:114296504-114296933	10.56	cg04396791	chr11:70184828-70186828
SHANK2	Intron14	chr11:70394134-70394826	10.56	cg10362475	chr11:70184473-70186473
SHANK2	Intron14	chr11:70434802-70435292	10.56	cg10362475	chr11:70184473-70186473
SHANK2	Intron11	chr11:70617330-70618120	10.56	cg10362475	chr11:70184473-70186473
SHANK2	Intron9	chr11:70660463-70661129	10.56	cg10362475	chr11:70184473-70186473
SHANK2	Intron8	chr11:70717951-70718627	10.56	cg10362475	chr11:70184473-70186473
SHANK2	UTR5	chr11:70859802-70860468	10.56	cg10362475	chr11:70184473-70186473
SHANK2	UTR5	chr11:70908613-70909280	10.56	cg10362475	chr11:70184473-70186473
SHANK2	Enhancer	chr11:70944094-70944795	10.56	cg10362475	chr11:70184473-70186473
SHANK2	Intron2	chr4:113879975-113880433	10.56	cg10362475	chr11:70184473-70186473
SHANK2	Intron1	chr4:114010689-114011103	10.56	cg10362475	chr11:70184473-70186473
SHANK2	Intron1	chr4:114018084-114018447	10.56	cg10362475	chr11:70184473-70186473
SHANK2	Intron45	chr4:114296504-114296933	10.56	cg10362475	chr11:70184473-70186473
SHANK2	Intron14	chr11:70351528-70352084	11.15	cg04396791	chr11:70184828-70186828
SHANK2	Intron11	chr11:70577770-70578463	11.15	cg04396791	chr11:70184828-70186828
SHANK2	Intron2	chr4:113857212-113858114	11.15	cg04396791	chr11:70184828-70186828
SHANK2	Intron14	chr11:70351528-70352084	11.15	cg10362475	chr11:70184473-70186473
SHANK2	Intron11	chr11:70577770-70578463	11.15	cg10362475	chr11:70184473-70186473
SHANK2	Intron2	chr4:113857212-113858114	11.15	cg10362475	chr11:70184473-70186473
SHANK2	Intron14	chr11:70388820-70389560	11.73	cg04396791	chr11:70184828-70186828
SHANK2	Intron11	chr11:70634168-70635382	11.73	cg04396791	chr11:70184828-70186828
SHANK2	Intron7	chr11:70750647-70751143	11.73	cg04396791	chr11:70184828-70186828
SHANK2	UTR5	chr11:70925703-70926587	11.73	cg04396791	chr11:70184828-70186828
SHANK2	Intron14	chr11:70388820-70389560	11.73	cg10362475	chr11:70184473-70186473
SHANK2	Intron11	chr11:70634168-70635382	11.73	cg10362475	chr11:70184473-70186473
SHANK2	Intron7	chr11:70750647-70751143	11.73	cg10362475	chr11:70184473-70186473
SHANK2	UTR5	chr11:70925703-70926587	11.73	cg10362475	chr11:70184473-70186473
SHANK2	UTR5	chr11:70882665-70883452	12.32	cg04396791	chr11:70184828-70186828
SHANK2	UTR5	chr11:70926673-70927529	12.32	cg04396791	chr11:70184828-70186828
SHANK2	Enhancer	chr11:70954346-70954783	12.32	cg04396791	chr11:70184828-70186828
SHANK2	UTR5	chr11:70882665-70883452	12.32	cg10362475	chr11:70184473-70186473
SHANK2	UTR5	chr11:70926673-70927529	12.32	cg10362475	chr11:70184473-70186473
SHANK2	Enhancer	chr11:70954346-70954783	12.32	cg10362475	chr11:70184473-70186473
SHANK2	Intron9	chr11:70656148-70657017	12.91	cg04396791	chr11:70184828-70186828
SHANK2	Intron9	chr11:70656148-70657017	12.91	cg10362475	chr11:70184473-70186473
SHANK2	Intron14	chr11:70370779-70371765	13.49	cg04396791	chr11:70184828-70186828
SHANK2	Intron14	chr11:70425453-70426021	13.49	cg04396791	chr11:70184828-70186828
SHANK2	Intron14	chr11:70456278-70457022	13.49	cg04396791	chr11:70184828-70186828
SHANK2	Intron8	chr11:70679033-70679889	13.49	cg04396791	chr11:70184828-70186828
SHANK2	Intron8	chr11:70721131-70721997	13.49	cg04396791	chr11:70184828-70186828
SHANK2	Intron7	chr11:70745025-70745785	13.49	cg04396791	chr11:70184828-70186828
SHANK2	Intron14	chr11:70370779-70371765	13.49	cg10362475	chr11:70184473-70186473
SHANK2	Intron14	chr11:70425453-70426021	13.49	cg10362475	chr11:70184473-70186473
SHANK2	Intron14	chr11:70456278-70457022	13.49	cg10362475	chr11:70184473-70186473
SHANK2	Intron8	chr11:70679033-70679889	13.49	cg10362475	chr11:70184473-70186473
SHANK2	Intron8	chr11:70721131-70721997	13.49	cg10362475	chr11:70184473-70186473
SHANK2	Intron7	chr11:70745025-70745785	13.49	cg10362475	chr11:70184473-70186473
SHANK2	Intron14	chr11:70411250-70411794	14.67	cg04396791	chr11:70184828-70186828
SHANK2	Intron14	chr11:70411250-70411794	14.67	cg10362475	chr11:70184473-70186473
SHANK2	Intron8	chr11:70699146-70699880	15.25	cg04396791	chr11:70184828-70186828
SHANK2	Intron8	chr11:70699146-70699880	15.25	cg10362475	chr11:70184473-70186473
SHANK2	Intron7	chr11:70778165-70778687	17.01	cg04396791	chr11:70184828-70186828
SHANK2	Intron7	chr11:70778165-70778687	17.01	cg10362475	chr11:70184473-70186473
SHANK2	UTR5	chr11:70865518-70866689	18.77	cg04396791	chr11:70184828-70186828
SHANK2	UTR5	chr11:70865518-70866689	18.77	cg10362475	chr11:70184473-70186473
SIM1	Enhancer	chr6:100922323-100923210	10.56	cg11540692	chr6:101017793-101019793
SIM1	Enhancer	chr6:100922323-100923210	10.56	cg12865837	chr6:101017247-101019247
SLC16A14	Promoter	chr2:230936147-230936747	10.56	cg01172899	chr2:230640995-230642995
SLC16A14	UTR5	chr1:113482609-113483232	12.32	cg01172899	chr2:230640995-230642995
SLC16A14	UTR5	chr1:113481332-113482161	12.91	cg01172899	chr2:230640995-230642995
SLC16A8	Enhancer	chr22:38487910-38488577	11.15	cg20439022	chr22:36807733-36809733
SLC16A8	Exon4	chr22:38476442-38477341	11.73	cg20439022	chr22:36807733-36809733
SLC17A8	Intron1	chr12:100752366-100753102	12.91	cg06563300	chr12:99273942-99275942
SLC17A8	Intron1	chr12:100772715-100773328	12.91	cg06563300	chr12:99273942-99275942
SLC17A8	Enhancer	chr12:100735649-100736257	13.49	cg06563300	chr12:99273942-99275942
SLC22A1	Intron1	chr6:160542635-160543692	13.49	cg27292431	chr6:160462251-160464251
SLC22A16	Enhancer	chr6:110814619-110815284	12.91	cg22334665	chr6:110903190-110905190
SLC22A16	Intron1	chr6:160542635-160543692	13.49	cg22334665	chr6:110903190-110905190
SLC25A16	Intron4	chr10:70253763-70254209	10.56	cg14191109	chr10:69956444-69958444
SLC25A16	Intron2	chr10:70273734-70274417	10.56	cg14191109	chr10:69956444-69958444
SLC25A16	Enhancer	chr22:19170950-19171620	12.91	cg14191109	chr10:69956444-69958444
SLC25A16	Intron4	chr10:70259014-70259469	13.49	cg14191109	chr10:69956444-69958444
SLC25A36	Enhancer	chr12:98976452-98977028	10.56	cg25152631	chr3:142142645-142144645
SLC26A5	Intron14	chr7:103026383-103027083	10.56	cg09492887	chr7:102872214-102874214
SLC26A5	Intron14	chr7:103015941-103016639	12.32	cg09492887	chr7:102872214-102874214
SLC26A5	UTR5	chr7:103079861-103080481	12.32	cg09492887	chr7:102872214-102874214
SLC2A14	Enhancer	chr1:43435299-43435943	10.56	cg13323752	chr12:7915834-7917834
SLC2A14	Intron8	chr12:7976036-7976506	11.15	cg13323752	chr12:7915834-7917834
SLC2A14	Intron3	chr12:8007013-8007874	11.73	cg13323752	chr12:7915834-7917834
SLC2A14	Intron6	chr12:7981285-7982202	12.91	cg13323752	chr12:7915834-7917834
SLC2A14	Intron9	chr1:43392534-43393063	12.91	cg13323752	chr12:7915834-7917834
SLC2A14	Intron3	chr12:7995224-7995692	14.08	cg13323752	chr12:7915834-7917834
SLC2A3	Intron2	chr12:8085458-8085791	11.73	cg20972214	chr12:7979085-7981085
SLIT2	Intron9	chr4:20499382-20499964	11.15	cg18972811	chr4:19862834-19864834
SLIT2	Intron8	chr6:166573195-166573584	11.15	cg18972811	chr4:19862834-19864834
SMPD3	Intron3	chr16:68397023-68399698	13.49	cg00891541	chr16:67037988-67039988
SMPD3	Intron3	chr16:68397023-68399698	13.49	cg10556064	chr16:67037990-67039990
SMPD3	Intron3	chr16:68397023-68399698	13.49	cg19297232	chr16:67039522-67041522
SMPD3	UTR5	chr16:68440366-68441000	16.43	cg00891541	chr16:67037988-67039988
SMPD3	UTR5	chr16:68440366-68441000	16.43	cg10556064	chr16:67037990-67039990
SMPD3	UTR5	chr16:68440366-68441000	16.43	cg19297232	chr16:67039522-67041522
SOCS2	Intron1	chr12:56683146-56683878	11.15	cg04797323	chr12:92490109-92492109
SOCS2	Intron1	chr12:56683146-56683878	11.15	cg23412850	chr12:92490518-92492518
SOCS2	Intron1	chr12:56689261-56690179	11.73	cg04797323	chr12:92490109-92492109
SOCS2	Intron1	chr12:56689261-56690179	11.73	cg23412850	chr12:92490518-92492518
SPAG6	Intron4	chr10:22660031-22660660	14.67	cg06908778	chr10:22673608-22675608
SPAG6	Intron4	chr10:22660031-22660660	14.67	cg25802093	chr10:22673044-22675044
SPARC	Enhancer	chr8:143701291-143702752	11.73	cg08331313	chr5:151045653-151047653
SPARC	Intron3	chr5:151053369-151054054	12.32	cg08331313	chr5:151045653-151047653
SPATA18	Intron8	chr6:166573195-166573584	11.15	cg09022993	chr4:52611632-52613632
SPEN	Intron3	chr1:16210238-16210694	10.56	cg15500658	chr1:16046197-16048197
SPEN	Intron1	chr1:16191185-16191918	11.73	cg15500658	chr1:16046197-16048197
SPEN	Intron4	chr1:16235943-16236789	11.73	cg15500658	chr1:16046197-16048197
SPEN	Intron1	chr1:16179922-16180753	12.32	cg15500658	chr1:16046197-16048197
SPEN	Promoter	chr1:16171812-16173101	14.08	cg15500658	chr1:16046197-16048197
SPG20	Exon2	chr13:36908869-36909638	12.32	cg18755783	chr13:35816905-35818905
SPG20	UTR5	chr13:36922713-36923487	13.49	cg18755783	chr13:35816905-35818905
SPINT2	Intron1	chr19:38769619-38770387	10.56	cg15375239	chr19:43446127-43448127
SPINT2	Intron8	chr6:166573195-166573584	11.15	cg15375239	chr19:43446127-43448127
SPINT2	Intron1	chr19:38775455-38776046	12.32	cg15375239	chr19:43446127-43448127
SRF	Enhancer	chr6:43122946-43123519	12.91	cg16041611	chr6:43246658-43248658
SRF	Enhancer	chr6:43124133-43124766	13.49	cg16041611	chr6:43246658-43248658
SST	Intron8	chr6:166573195-166573584	11.15	cg02164046	chr3:188869842-188871842
ST6GAL1	Intron8	chr6:166573195-166573584	11.15	cg15928398	chr3:188129644-188131644
ST6GAL1	Intron1	chr3:186680715-186681565	12.32	cg15928398	chr3:188129644-188131644
ST6GAL1	Intron2	chr3:186683346-186684005	14.08	cg15928398	chr3:188129644-188131644
ST6GAL1	Intron3	chr3:186766407-186767188	14.67	cg15928398	chr3:188129644-188131644
ST6GAL1	Intron3	chr11:68452357-68453550	15.25	cg15928398	chr3:188129644-188131644
ST6GAL2	Intron5	chr2:107424018-107424481	10.56	cg25725843	chr2:106869601-106871601
ST6GAL2	Intron8	chr6:166573195-166573584	11.15	cg25725843	chr2:106869601-106871601
ST6GAL2	Intron4	chr2:107446645-107447311	14.08	cg25725843	chr2:106869601-106871601
ST6GAL2	Intron3	chr11:68452357-68453550	15.25	cg25725843	chr2:106869601-106871601
ST8SIA5	Intron8	chr6:166573195-166573584	11.15	cg19751300	chr18:42589397-42591397
ST8SIA5	Intron1	chr18:44302851-44303379	12.91	cg19751300	chr18:42589397-42591397
STEAP1	Intron8	chr6:166573195-166573584	11.15	cg18320336	chr7:89620784-89622784
STEAP4	Intron8	chr6:166573195-166573584	11.15	cg00564163	chr7:87772915-87774915
STEAP4	Intron8	chr6:166573195-166573584	11.15	cg11271605	chr7:87773218-87775218
STMN3	Intron8	chr6:166573195-166573584	11.15	cg08291098	chr20:61754683-61756683
STON2	Enhancer	chr14:81875291-81875862	10.56	cg02657438	chr14:80933652-80935652
STON2	Enhancer	chr14:81875291-81875862	10.56	cg10334928	chr14:80933760-80935760
STON2	Intron8	chr6:166573195-166573584	11.15	cg02657438	chr14:80933652-80935652
STON2	Intron8	chr6:166573195-166573584	11.15	cg10334928	chr14:80933760-80935760
STON2	Intron3	chr14:81746727-81747594	12.32	cg02657438	chr14:80933652-80935652
STON2	Intron3	chr14:81746727-81747594	12.32	cg10334928	chr14:80933760-80935760
STON2	Intron2	chr14:81861423-81862049	14.08	cg02657438	chr14:80933652-80935652
STON2	Intron2	chr14:81861423-81862049	14.08	cg10334928	chr14:80933760-80935760
SULT1A3	Intron8	chr6:166573195-166573584	11.15	cg15415545	chr16:30112547-30114547
SYN2	Intron2	chr3:12051143-12051752	11.73	cg15873301	chr3:12019459-12021459
SYN2	Intron5	chr3:12186879-12187444	12.32	cg15873301	chr3:12019459-12021459
SYN2	Intron11	chr3:12215871-12216637	12.91	cg15873301	chr3:12019459-12021459
TAL1	Intron8	chr6:166573195-166573584	11.15	cg19797376	chr1:47467062-47469062
TBC1D1	Intron2	chr4:37932747-37933459	10.56	cg25608041	chr4:37567229-37569229
TBC1D1	Intron12	chr4:38057268-38057884	11.15	cg25608041	chr4:37567229-37569229
TBC1D1	Intron12	chr4:38066017-38066938	11.15	cg25608041	chr4:37567229-37569229
TBC1D1	Intron8	chr6:166573195-166573584	11.15	cg25608041	chr4:37567229-37569229
TBC1D1	Intron2	chr4:37918581-37919213	12.91	cg25608041	chr4:37567229-37569229
TBC1D1	Intron2	chr4:37926699-37927499	12.91	cg25608041	chr4:37567229-37569229
TBX20	Intron8	chr6:166573195-166573584	11.15	cg02008154	chr7:35259062-35261062
TBX20	Intron8	chr6:166573195-166573584	11.15	cg13870866	chr7:35258655-35260655
TBX21	Enhancer	chr17:45790648-45791278	11.15	cg20209009	chr17:43165321-43167321
TBX21	Intron8	chr6:166573195-166573584	11.15	cg20209009	chr17:43165321-43167321
TBX21	Enhancer	chr17:45790648-45791278	11.15	cg26607785	chr17:43164423-43166423
TBX21	Intron8	chr6:166573195-166573584	11.15	cg26607785	chr17:43164423-43166423
TBX21	Downstream	chr17:45824708-45825226	11.73	cg20209009	chr17:43165321-43167321
TBX21	Downstream	chr17:45824708-45825226	11.73	cg26607785	chr17:43164423-43166423
TBX21	Enhancer	chr17:45797806-45798426	12.91	cg20209009	chr17:43165321-43167321
TBX21	Enhancer	chr17:45797806-45798426	12.91	cg26607785	chr17:43164423-43166423
TBX4	Intron2	chr17:59541277-59541885	10.56	cg03866607	chr17:56886608-56888608
TBX4	Intron2	chr17:59541277-59541885	10.56	cg18536148	chr17:56887626-56889626
TBX4	Intron8	chr6:166573195-166573584	11.15	cg03866607	chr17:56886608-56888608
TBX4	Intron8	chr6:166573195-166573584	11.15	cg18536148	chr17:56887626-56889626
TBX5	Intron8	chr6:166573195-166573584	11.15	cg21907579	chr12:113329251-113331251
TBX5	Intron6	chr12:114820030-114820780	12.91	cg21907579	chr12:113329251-113331251
TBX5	Enhancer	chr12:114860768-114861338	13.49	cg21907579	chr12:113329251-113331251
TCF20	Intron1	chr22:42594345-42595061	10.56	cg14532519	chr22:40941586-40943586
TCF20	Exon1	chr22:42608052-42608708	10.56	cg14532519	chr22:40941586-40943586
TCF20	Intron8	chr6:166573195-166573584	11.15	cg14532519	chr22:40941586-40943586
TCF20	Enhancer	chr11:46720753-46721655	14.67	cg14532519	chr22:40941586-40943586
TCF21	Intron8	chr6:166573195-166573584	11.15	cg24215443	chr6:134251291-134253291
TCF21	Enhancer	chr11:46720753-46721655	14.67	cg24215443	chr6:134251291-134253291
TCP11	UTR5	chr6:160208998-160209681	10.56	cg22407458	chr6:35216099-35218099
TCP11	Intron8	chr6:166573195-166573584	11.15	cg22407458	chr6:35216099-35218099
TCTEX1D1	Intron8	chr6:166573195-166573584	11.15	cg17819635	chr1:66989261-66991261
TCTEX1D1	Intron8	chr6:166573195-166573584	11.15	cg24110050	chr1:66989441-66991441
TDRD5	Intron16	chr1:179658756-179659519	10.56	cg12277666	chr1:177826493-177828493
TDRD5	Intron8	chr6:166573195-166573584	11.15	cg12277666	chr1:177826493-177828493
TERT	Intron8	chr6:166573195-166573584	11.15	cg02545192	chr5:1346729-1348729
TFAP2A	Intron8	chr6:166573195-166573584	11.15	cg12439899	chr6:10522218-10524218
TGFBRAP1	Intron45	chr8:134140043-134140647	10.56	cg11371394	chr2:105312015-105314015
TGFBRAP1	Intron8	chr6:166573195-166573584	11.15	cg11371394	chr2:105312015-105314015
TGFBRAP1	Intron5	chr2:105896557-105897372	11.73	cg11371394	chr2:105312015-105314015
TGFBRAP1	Intron15	chr8:133912691-133913243	13.49	cg11371394	chr2:105312015-105314015
TGFBRAP1	Intron24	chr8:133945417-133946380	13.49	cg11371394	chr2:105312015-105314015
TGFBRAP1	Enhancer	chr2:105954686-105955191	14.08	cg11371394	chr2:105312015-105314015
TGFBRAP1	Intron11	chr12:112084149-112084853	16.43	cg11371394	chr2:105312015-105314015
TGFBRAP1	Intron10	chr12:112091536-112092462	21.71	cg11371394	chr2:105312015-105314015
THRSP	Intron8	chr6:166573195-166573584	11.15	cg16505204	chr11:77450985-77452985
THRSP	Intron8	chr6:166573195-166573584	11.15	cg18338296	chr11:77451692-77453692
THRSP	Downstream	chr11:77774725-77775411	11.73	cg16505204	chr11:77450985-77452985
THRSP	Downstream	chr11:77774725-77775411	11.73	cg18338296	chr11:77451692-77453692
THRSP	Enhancer	chr11:77760858-77761574	12.32	cg16505204	chr11:77450985-77452985
THRSP	Enhancer	chr11:77760858-77761574	12.32	cg18338296	chr11:77451692-77453692
TLX3	Enhancer	chr5:170716722-170717558	10.56	cg25720804	chr5:170667994-170669994
TLX3	Enhancer	chr5:170716722-170717558	10.56	cg25942450	chr5:170667856-170669856
TLX3	Intron8	chr6:166573195-166573584	11.15	cg25720804	chr5:170667994-170669994
TLX3	Intron8	chr6:166573195-166573584	11.15	cg25942450	chr5:170667856-170669856
TNFAIP8L2	Enhancer	chr5:118595070-118595724	10.56	cg23612220	chr1:149394922-149396922
TNFAIP8L2	Intron8	chr6:166573195-166573584	11.15	cg23612220	chr1:149394922-149396922
TNFAIP8L2	Enhancer	chr11:67238262-67238993	11.73	cg23612220	chr1:149394922-149396922
TNFAIP8L2	Promoter	chr11:67246122-67246884	12.32	cg23612220	chr1:149394922-149396922
TNFAIP8L2	Intron1	chr5:118656437-118657007	13.49	cg23612220	chr1:149394922-149396922
TNFRSF10C	Intron1	chr11:77529400-77529990	10.56	cg05636175	chr8:23015342-23017342
TNFRSF10C	Intron2	chr13:113791805-113792248	10.56	cg05636175	chr8:23015342-23017342
TNFRSF10C	Intron1	chr11:77529400-77529990	10.56	cg14015044	chr8:23015564-23017564
TNFRSF10C	Intron2	chr13:113791805-113792248	10.56	cg14015044	chr8:23015564-23017564
TNFRSF10C	Intron1	chr11:77529400-77529990	10.56	cg27090216	chr8:23015406-23017406
TNFRSF10C	Intron2	chr13:113791805-113792248	10.56	cg27090216	chr8:23015406-23017406
TNFRSF10C	Intron2	chr13:113790385-113791050	11.15	cg05636175	chr8:23015342-23017342
TNFRSF10C	Intron8	chr6:166573195-166573584	11.15	cg05636175	chr8:23015342-23017342
TNFRSF10C	Intron2	chr13:113790385-113791050	11.15	cg14015044	chr8:23015564-23017564
TNFRSF10C	Intron8	chr6:166573195-166573584	11.15	cg14015044	chr8:23015564-23017564
TNFRSF10C	Intron2	chr13:113790385-113791050	11.15	cg27090216	chr8:23015406-23017406
TNFRSF10C	Intron8	chr6:166573195-166573584	11.15	cg27090216	chr8:23015406-23017406
TNFRSF10C	Intron2	chr11:77468364-77468859	11.73	cg05636175	chr8:23015342-23017342
TNFRSF10C	Intron2	chr11:77468364-77468859	11.73	cg14015044	chr8:23015564-23017564
TNFRSF10C	Intron2	chr11:77468364-77468859	11.73	cg27090216	chr8:23015406-23017406
TNFRSF10C	Intron11	chr11:77393821-77394663	12.32	cg05636175	chr8:23015342-23017342
TNFRSF10C	Intron1	chr8:22963971-22964510	12.32	cg05636175	chr8:23015342-23017342
TNFRSF10C	Intron11	chr11:77393821-77394663	12.32	cg14015044	chr8:23015564-23017564
TNFRSF10C	Intron1	chr8:22963971-22964510	12.32	cg14015044	chr8:23015564-23017564
TNFRSF10C	Intron11	chr11:77393821-77394663	12.32	cg27090216	chr8:23015406-23017406
TNFRSF10C	Intron1	chr8:22963971-22964510	12.32	cg27090216	chr8:23015406-23017406
TNFRSF10C	Intron11	chr11:77389065-77389938	14.08	cg05636175	chr8:23015342-23017342
TNFRSF10C	Intron11	chr11:77389065-77389938	14.08	cg14015044	chr8:23015564-23017564
TNFRSF10C	Intron11	chr11:77389065-77389938	14.08	cg27090216	chr8:23015406-23017406
TPM2	Promoter	chr9:35693057-35693713	10.56	cg17691309	chr9:35679459-35681459
TPM2	Intron8	chr6:166573195-166573584	11.15	cg17691309	chr9:35679459-35681459
TPR	Intron8	chr6:166573195-166573584	11.15	cg24577137	chr1:184610181-184612181
TPR	Intron18	chr1:186322159-186322699	12.32	cg24577137	chr1:184610181-184612181
TRAK1	Intron1	chr3:42212208-42212886	10.56	cg08804892	chr3:42175378-42177378
TRAK1	Intron1	chr3:42132806-42133305	11.15	cg08804892	chr3:42175378-42177378
TRAK1	Intron8	chr6:166573195-166573584	11.15	cg08804892	chr3:42175378-42177378
TRAK1	Enhancer	chr9:130651706-130652416	11.15	cg08804892	chr3:42175378-42177378
TRAK1	Promoter	chr9:130642619-130643366	11.73	cg08804892	chr3:42175378-42177378
TRAK1	Enhancer	chr9:130653868-130654555	11.73	cg08804892	chr3:42175378-42177378
TRAK1	Intron2	chr3:42170552-42171213	12.32	cg08804892	chr3:42175378-42177378
TRAK1	Intron1	chr3:42208750-42209536	12.91	cg08804892	chr3:42175378-42177378
TRIM36	Intron8	chr6:166573195-166573584	11.15	cg10693071	chr5:114543321-114545321
TRIM58	Intron8	chr6:166573195-166573584	11.15	cg07533148	chr1:246086435-246088435
TRIM58	Intron8	chr6:166573195-166573584	11.15	cg20855565	chr1:246085973-246087973
TRIM58	Enhancer	chr11:5724466-5725177	18.77	cg07533148	chr1:246086435-246088435
TRIM58	Enhancer	chr11:5724466-5725177	18.77	cg20855565	chr1:246085973-246087973
TRPM3	Intron21	chr9:73203155-73203695	10.56	cg16832407	chr9:72925359-72927359
TRPM3	Intron12	chr9:73244141-73244693	10.56	cg16832407	chr9:72925359-72927359
TRPM3	Intron8	chr6:166573195-166573584	11.15	cg16832407	chr9:72925359-72927359
TRPM3	Intron18	chr9:73218100-73218490	12.32	cg16832407	chr9:72925359-72927359
TRPM3	Intron24	chr9:73160342-73160710	15.25	cg16832407	chr9:72925359-72927359
TRPM3	Exon22	chr9:73167570-73168220	21.71	cg16832407	chr9:72925359-72927359
TSPYL5	Intron8	chr6:166573195-166573584	11.15	cg15747595	chr8:98358056-98360056
TUBB6	Enhancer	chr11:8091101-8091810	10.56	cg07307078	chr18:12296630-12298630
TUBB6	Enhancer	chr11:8096152-8096691	11.15	cg07307078	chr18:12296630-12298630
TUBB6	Intron8	chr6:166573195-166573584	11.15	cg07307078	chr18:12296630-12298630
TUBB6	Enhancer	chr11:8090004-8090654	11.73	cg07307078	chr18:12296630-12298630
TUBB6	Enhancer	chr17:16278661-16279337	11.73	cg07307078	chr18:12296630-12298630
TUBB6	Downstream	chr11:8122954-8123606	12.91	cg07307078	chr18:12296630-12298630
TUBB6	Intron4	chr11:8116075-8116705	13.49	cg07307078	chr18:12296630-12298630
TUBB6	Enhancer	chr11:8055057-8056042	18.77	cg07307078	chr18:12296630-12298630
TWIST1	Intron8	chr6:166573195-166573584	11.15	cg20052718	chr7:19122427-19124427
TWIST1	Intron8	chr6:166573195-166573584	11.15	cg24446548	chr7:19122788-19124788
TXLNA	Intron8	chr6:166573195-166573584	11.15	cg10266188	chr1:32417454-32419454
UBA52	Enhancer	chr19:18664060-18664993	12.32	cg24356797	chr19:18542387-18544387
UBE3A	Intron2	chr15:25618587-25619086	10.56	cg18766912	chr15:23234002-23236002
ULK2	Intron3	chr17:19758181-19759001	11.15	cg12324629	chr17:19711140-19713140
ULK2	Intron21	chr17:19686848-19687427	15.25	cg12324629	chr17:19711140-19713140
USP15	Enhancer	chr12:53768928-53769878	14.67	cg02776251	chr12:60939586-60941586
USP15	Downstream	chr1:62918908-62919580	14.67	cg02776251	chr12:60939586-60941586
USP15	Intron7	chr12:62763614-62764076	15.25	cg02776251	chr12:60939586-60941586
USP15	Intron18	chr12:62788247-62788959	15.25	cg02776251	chr12:60939586-60941586
UTF1	Intron8	chr6:166573195-166573584	11.15	cg09053680	chr10:134893104-134895104
VAV3	Enhancer	chr1:108511880-108512529	10.56	cg24662718	chr1:108307991-108309991
VAV3	Intron3	chr1:108179837-108180515	11.15	cg24662718	chr1:108307991-108309991
VAV3	Intron2	chr1:108199450-108200002	14.08	cg24662718	chr1:108307991-108309991
VAV3	Enhancer	chr1:108520761-108521396	17.6	cg24662718	chr1:108307991-108309991
VILL	Promoter	chr3:38030400-38031091	12.32	cg04660410	chr3:38010038-38012038
VILL	Promoter	chr3:38030400-38031091	12.32	cg26113512	chr3:38009605-38011605
VILL	Intron6	chr3:38038691-38039292	22.88	cg04660410	chr3:38010038-38012038
VILL	Intron6	chr3:38038691-38039292	22.88	cg26113512	chr3:38009605-38011605
VIPR2	Intron4	chr7:158876715-158877454	12.32	cg18349835	chr7:158628868-158630868
WDR52	Downstream	chr9:137026442-137027336	10.56	cg07054641	chr3:114642244-114644244
WDR52	Downstream	chr9:137026442-137027336	10.56	cg15044041	chr3:114642003-114644003
WDR52	Enhancer	chr3:113171215-113171829	12.91	cg07054641	chr3:114642244-114644244
WDR52	Enhancer	chr3:113171215-113171829	12.91	cg15044041	chr3:114642003-114644003
WDR52	Enhancer	chr9:136992722-136993803	13.49	cg07054641	chr3:114642244-114644244
WDR52	Enhancer	chr9:136992722-136993803	13.49	cg15044041	chr3:114642003-114644003
WDR69	Enhancer	chr3:49030060-49030841	11.73	cg21577049	chr2:228443693-228445693
WNK2	Intron1	chr9:95961027-95961545	10.56	cg20616414	chr9:94986217-94988217
WNK2	Intron1	chr9:95967648-95968654	10.56	cg20616414	chr9:94986217-94988217
WNK2	Intron18	chr9:96049339-96050087	11.73	cg20616414	chr9:94986217-94988217
WNK2	Intron1	chr9:95987909-95988594	12.91	cg20616414	chr9:94986217-94988217
WNK2	Intron3	chr9:95994667-95995361	12.91	cg20616414	chr9:94986217-94988217
WNK2	Intron1	chr9:95979267-95979879	13.49	cg20616414	chr9:94986217-94988217
WNK2	Intron1	chr9:95964193-95965024	15.84	cg20616414	chr9:94986217-94988217
WNK2	Enhancer	chr9:95941226-95942108	18.19	cg20616414	chr9:94986217-94988217
YAF2	Enhancer	chr11:46720753-46721655	14.67	cg14932684	chr12:40917268-40919268
ZC3H11A	Enhancer	chr1:203757417-203758036	10.56	cg04498511	chr1:202034064-202036064
ZC3H11A	Enhancer	chr1:203757417-203758036	10.56	cg04902405	chr1:202034140-202036140
ZC3H11A	Enhancer	chr1:203758471-203759227	11.15	cg04498511	chr1:202034064-202036064
ZC3H11A	Intron6	chr1:203789475-203790613	11.15	cg04498511	chr1:202034064-202036064
ZC3H11A	Enhancer	chr1:203758471-203759227	11.15	cg04902405	chr1:202034140-202036140
ZC3H11A	Intron6	chr1:203789475-203790613	11.15	cg04902405	chr1:202034140-202036140
ZC3H11A	Intron17	chr19:6703268-6704109	16.43	cg04498511	chr1:202034064-202036064
ZC3H11A	Intron17	chr19:6703268-6704109	16.43	cg04902405	chr1:202034140-202036140
ZFP3	Promoter	chr17:4979168-4980094	11.15	cg04862249	chr17:4921968-4923968
ZFP3	Downstream	chr17:5001237-5002192	11.15	cg04862249	chr17:4921968-4923968
ZFP3	Enhancer	chr17:4975934-4976435	11.73	cg04862249	chr17:4921968-4923968
ZFP3	Enhancer	chr17:4969240-4969973	12.91	cg04862249	chr17:4921968-4923968
ZNF132	Intron1	chr17:29444329-29444775	10.56	cg13877915	chr19:63642484-63644484
ZNF132	Intron1	chr17:29444329-29444775	10.56	cg19776201	chr19:63642246-63644246
ZNF132	Intron5	chr17:29499909-29500898	11.73	cg13877915	chr19:63642484-63644484
ZNF132	Intron5	chr17:29499909-29500898	11.73	cg19776201	chr19:63642246-63644246
ZNF132	Intron27	chr17:29561293-29561745	12.32	cg13877915	chr19:63642484-63644484
ZNF132	Intron27	chr17:29561293-29561745	12.32	cg19776201	chr19:63642246-63644246
ZNF132	Intron3	chr17:29488828-29489591	12.91	cg13877915	chr19:63642484-63644484
ZNF132	Intron3	chr17:29488828-29489591	12.91	cg19776201	chr19:63642246-63644246
ZNF132	Exon27	chr17:29559446-29560226	14.08	cg13877915	chr19:63642484-63644484
ZNF132	Exon27	chr17:29559446-29560226	14.08	cg19776201	chr19:63642246-63644246
ZNF132	Intron13	chr17:29544391-29545221	14.67	cg13877915	chr19:63642484-63644484
ZNF132	Intron13	chr17:29544391-29545221	14.67	cg19776201	chr19:63642246-63644246
ZNF132	Downstream	chr17:29700912-29701378	15.84	cg13877915	chr19:63642484-63644484
ZNF132	Downstream	chr17:29700912-29701378	15.84	cg19776201	chr19:63642246-63644246
ZNF133	Intron1	chr17:29444329-29444775	10.56	cg26446827	chr20:18215978-18217978
ZNF133	Intron5	chr17:29499909-29500898	11.73	cg26446827	chr20:18215978-18217978
ZNF133	Intron27	chr17:29561293-29561745	12.32	cg26446827	chr20:18215978-18217978
ZNF133	Intron3	chr17:29488828-29489591	12.91	cg26446827	chr20:18215978-18217978
ZNF133	Intron3	chr20:18293231-18293787	13.49	cg26446827	chr20:18215978-18217978
ZNF133	Exon27	chr17:29559446-29560226	14.08	cg26446827	chr20:18215978-18217978
ZNF133	Intron13	chr17:29544391-29545221	14.67	cg26446827	chr20:18215978-18217978
ZNF133	Downstream	chr17:29700912-29701378	15.84	cg26446827	chr20:18215978-18217978
ZNF143	Intron9	chr11:9518094-9518593	10.56	cg14037413	chr11:9438170-9440170
ZNF143	Intron1	chr17:29444329-29444775	10.56	cg14037413	chr11:9438170-9440170
ZNF143	Intron5	chr17:29499909-29500898	11.73	cg14037413	chr11:9438170-9440170
ZNF143	Intron27	chr17:29561293-29561745	12.32	cg14037413	chr11:9438170-9440170
ZNF143	Intron3	chr17:29488828-29489591	12.91	cg14037413	chr11:9438170-9440170
ZNF143	Exon27	chr17:29559446-29560226	14.08	cg14037413	chr11:9438170-9440170
ZNF143	Intron13	chr17:29544391-29545221	14.67	cg14037413	chr11:9438170-9440170
ZNF143	Intron7	chr11:9513545-9514238	15.25	cg14037413	chr11:9438170-9440170
ZNF143	Downstream	chr17:29700912-29701378	15.84	cg14037413	chr11:9438170-9440170
ZNF143	Intron2	chr11:9492784-9493545	16.43	cg14037413	chr11:9438170-9440170
ZNF148	Intron1	chr17:29444329-29444775	10.56	cg21664828	chr3:126576301-126578301
ZNF148	UTR5	chr3:125040695-125041428	11.15	cg21664828	chr3:126576301-126578301
ZNF148	Intron5	chr17:29499909-29500898	11.73	cg21664828	chr3:126576301-126578301
ZNF148	Intron27	chr17:29561293-29561745	12.32	cg21664828	chr3:126576301-126578301
ZNF148	Intron3	chr17:29488828-29489591	12.91	cg21664828	chr3:126576301-126578301
ZNF148	Exon27	chr17:29559446-29560226	14.08	cg21664828	chr3:126576301-126578301
ZNF148	Intron13	chr17:29544391-29545221	14.67	cg21664828	chr3:126576301-126578301
ZNF148	Downstream	chr17:29700912-29701378	15.84	cg21664828	chr3:126576301-126578301
ZNF154	Intron1	chr17:29444329-29444775	10.56	cg08668790	chr19:62911474-62913474
ZNF154	Intron1	chr17:29444329-29444775	10.56	cg21790626	chr19:62911306-62913306
ZNF154	Intron5	chr17:29499909-29500898	11.73	cg08668790	chr19:62911474-62913474
ZNF154	Intron5	chr17:29499909-29500898	11.73	cg21790626	chr19:62911306-62913306
ZNF154	Intron27	chr17:29561293-29561745	12.32	cg08668790	chr19:62911474-62913474
ZNF154	Downstream	chr19:58210155-58210943	12.32	cg08668790	chr19:62911474-62913474
ZNF154	Intron27	chr17:29561293-29561745	12.32	cg21790626	chr19:62911306-62913306
ZNF154	Downstream	chr19:58210155-58210943	12.32	cg21790626	chr19:62911306-62913306
ZNF154	Intron3	chr17:29488828-29489591	12.91	cg08668790	chr19:62911474-62913474
ZNF154	Intron3	chr17:29488828-29489591	12.91	cg21790626	chr19:62911306-62913306
ZNF154	Exon27	chr17:29559446-29560226	14.08	cg08668790	chr19:62911474-62913474
ZNF154	Exon27	chr17:29559446-29560226	14.08	cg21790626	chr19:62911306-62913306
ZNF154	Intron13	chr17:29544391-29545221	14.67	cg08668790	chr19:62911474-62913474
ZNF154	Promoter	chr19:58220952-58221482	14.67	cg08668790	chr19:62911474-62913474
ZNF154	Intron13	chr17:29544391-29545221	14.67	cg21790626	chr19:62911306-62913306
ZNF154	Promoter	chr19:58220952-58221482	14.67	cg21790626	chr19:62911306-62913306
ZNF154	Downstream	chr17:29700912-29701378	15.84	cg08668790	chr19:62911474-62913474
ZNF154	Downstream	chr17:29700912-29701378	15.84	cg21790626	chr19:62911306-62913306
ZNF177	Intron1	chr17:29444329-29444775	10.56	cg09643544	chr19:9333696-9335696
ZNF177	Intron5	chr17:29499909-29500898	11.73	cg09643544	chr19:9333696-9335696
ZNF177	Intron27	chr17:29561293-29561745	12.32	cg09643544	chr19:9333696-9335696
ZNF177	Intron3	chr17:29488828-29489591	12.91	cg09643544	chr19:9333696-9335696
ZNF177	Exon27	chr17:29559446-29560226	14.08	cg09643544	chr19:9333696-9335696
ZNF177	Intron13	chr17:29544391-29545221	14.67	cg09643544	chr19:9333696-9335696
ZNF177	Downstream	chr19:9494182-9494992	15.25	cg09643544	chr19:9333696-9335696
ZNF177	Downstream	chr17:29700912-29701378	15.84	cg09643544	chr19:9333696-9335696
ZNF177	Intron2	chr19:9476093-9477310	19.36	cg09643544	chr19:9333696-9335696
ZNF264	Intron1	chr22:30008751-30009474	10.56	cg16636110	chr19:62393291-62395291
ZNF264	Intron1	chr22:30010088-30010808	10.56	cg16636110	chr19:62393291-62395291
ZNF264	Enhancer	chr22:29982630-29983350	11.73	cg16636110	chr19:62393291-62395291
ZNF264	Downstream	chr2:95850496-95851141	11.73	cg16636110	chr19:62393291-62395291
ZNF264	Enhancer	chr12:133542087-133543068	12.91	cg16636110	chr19:62393291-62395291
ZNF264	Enhancer	chr19:57694207-57694657	12.91	cg16636110	chr19:62393291-62395291
ZNF264	Intron2	chr2:95843239-95844090	13.49	cg16636110	chr19:62393291-62395291
ZNF264	Enhancer	chr19:57685039-57685739	14.08	cg16636110	chr19:62393291-62395291
ZNF264	Enhancer	chr11:46720753-46721655	14.67	cg16636110	chr19:62393291-62395291
ZNF454	Promoter	chr5:178365821-178366595	11.15	cg23037403	chr5:178299789-178301789
ZNF454	Enhancer	chr5:178353322-178353849	11.73	cg23037403	chr5:178299789-178301789
ZNF454	Intron4	chr5:178374775-178375249	13.49	cg23037403	chr5:178299789-178301789
ZNF560	UTR5	chr19:9599745-9600373	11.15	cg04062391	chr19:9469204-9471204
ZNF560	UTR5	chr19:9599745-9600373	11.15	cg05221167	chr19:9469397-9471397
ZNF560	Promoter	chr19:9607226-9608436	12.91	cg04062391	chr19:9469204-9471204
ZNF560	Promoter	chr19:9607226-9608436	12.91	cg05221167	chr19:9469397-9471397
ZNF606	Enhancer	chr19:58523662-58524236	10.56	cg12259537	chr19:63205506-63207506
ZNF606	Enhancer	chr19:58519110-58519800	14.67	cg12259537	chr19:63205506-63207506
ZNF702	Enhancer	chr8:146041634-146042372	10.56	cg02440177	chr19:58187507-58189507
ZNF702	Intron5	chr13:113768669-113769161	11.73	cg02440177	chr19:58187507-58189507
ZNF702	Intron3	chr8:146055945-146056614	13.49	cg02440177	chr19:58187507-58189507
ZNF702	Intron3	chr8:146059964-146060511	13.49	cg02440177	chr19:58187507-58189507
ZNF83	Enhancer	chr19:53201061-53201854	10.56	cg04386405	chr19:57832206-57834206
ZNF83	Intron13	chrX:154167205-154168106	11.15	cg04386405	chr19:57832206-57834206
ZNF83	Intron1	chr19:58794958-58795568	12.91	cg04386405	chr19:57832206-57834206
ZNF83	Intron1	chr19:58795590-58796271	15.84	cg04386405	chr19:57832206-57834206
ZNF91	Enhancer	chr19:23586067-23586553	10.56	cg07706362	chr19:23369205-23371205
ZNF91	Intron1	chr19:23557813-23558290	12.32	cg07706362	chr19:23369205-23371205
ZRANB1	Enhancer	chr12:131349333-131350100	10.56	cg17607024	chr10:126619755-126621755
ZRANB1	Enhancer	chr10:126611005-126611637	13.49	cg17607024	chr10:126619755-126621755
notes:
*, differentially hypermethylation regions in HCC relative to HC.
※,statistic p-value in denoting the relationship between DMR in cfDNA HCC and CpG ID in 450K of Shen's data
