# Supplementary material for: Genome-wide methylation profiling of the different stages of hepatitis B virus-related hepatocellular carcinoma development in plasma cell-free DNA reveals potential biomarkers for early detection and high-risk monitoring of hepatocellular carcinoma
Source: Clin Epigenetics. 2014 Dec 2;6(1):30. doi: 10.1186/1868-7083-6-30 (PMC4391300; doi:10.1186/1868-7083-6-30)
Supplement: Supplementary file 21 — Additional file 21: Table S1: Primer sets for MSP and qMSP analyses of candidate genes. (XLSX 19 KB) [file 13148_2014_94_MOESM21_ESM.xlsx]

## Sheet: S1
Supplementry Table S1. Primer sets for MSP and qMSP analysis of candidate genes
Gene	sense Primer	Anti-sense Primer	Genomic region	Annealing TM (℃)	Amplicon(bp)
AR	GTCGTTTTTTTATTTTTACGTTCGT	ATCCATACAACTAACCTTCTTCGAC	chrX:66,766,122-66,766,333	59	212
AX747401	GGAGATAGTCGAGCGAGTCGT	CCGCGTATAACGAAACCGAA	chr9:132,099,460-132,099,577	61	118
BARHL2	GTCGCGGTTATCGAAATATAGAC	AAACGCAAAATATTTAAACTACGAA	chr1:91,185,497-91,185,598	58	102
C20orf112	GAATTTTTTTTAGGAAGCGTAGTTC	TTTTATTCCAACCGCTCGAA	chr20:31,070,171-31,070,310	58	105
C2CD4B	TAGTAGGCGGTTTCGATTTC	AACCAAAACTTTTACTTCGACGAC	chr15:62,456,131-62,456,239	57	108
CYP1B1	TGGTTGTAGCGGTAGTCGAAATATAC	GTACTAAACGAAACGCGCGAA	chr2:38,301,885-38,302,025	61	140
EIF2AK3	TTAAGGTTTTTACGGGGGAAC	AACCGCGACAAAAATTATCG	chr2:88,849,424-88,849,567	60	144
FAM19A2	ATTATTTAGGGGTATAGGGAATCGA	AAAAAAAACACATCCACACACG	chr12:62,585,152-62,585,266	59	115
FGF3	AGACGTCGTTACGGTCGTTC	CGCGATACCACGATAAACCT	chr11:69,633,596-69,633,713	60	118
FOXD3	TTTTCGGATAGTTTTTGTAGTTCGT	TAAATCCCGACCATTAACGC	chr1:63,790,084-63,790,190	60	107
FUT2	AGTCGGATGTGTTGAGTTGTTC	GACTTTATCACCAACTATTCCCGTA	chr19:49,200,030-49,200,162	60	133
GPR158	TTGAACGCGTTTTAATGAGAGC	ACTAAAAATTACGCACCTCGCA	chr10:25,463,976-25,464,111	60	133
HIST1H4F	AGCGTTATCGTAAAGTGTTGCGT	AATCTCCTCATAAATAAAACCCGAA	chr6:26,240,701-26,240,819	58	116
HS3ST3A1	GATTTTTTAGTTTTAGTTCGGGTTC	CGCTACTAAAATTCCTACGCGTA	chr17:13,503,812-13,503,947	58	136
KCNH3	GCGTTTAAGATGTCGGTTATGC	CTACTAAAAATTCGAAAAAAACGAA	chr12:49,933,190-49,933,354	58	164
KCNT1	GTTTTGTTAAGCGGGATTTCG	ATAACAATAACAATCGCGCACGA	chr9:138,628,119-138,628,235	60	114
KCNV1	GTTTAGCGGCGAGTTTAGTAGC	GAAACCAAAACTTCCGACGTA	chr8:110,986,576-110,986,683	60	108
KDM1A	GATAGTAGGCGGTTTCGAGAAC	AACTCTTTCTTACGAAATATACGCT	chr1:23,346,167-23,346,283	58	117
KIAA1751	GTTTGGTTCGATTTATTATCGATC	AACTATCTAAAACCCCGAAAACG	chr1:1,935,340-1,935,468	58	128
NKX2-6	GTAGTAGGTGTCGTAGTTTGCG	AATAACTATACCCGTCCTAATACG	chr8:23,560,090-23,560,249	55	160
NKX6-1	TATCGGTTTACGGCGGTTAC	CTCATCCCCGACGAAACTAC	chr4:85,418,813-85,418,932	60	120
PAX3	TTTTGGGTATAGCGTCGGTTAGC	AATAATTCCCGAAAATCATCCG	chr2:223,163,302-223,163,422	58	118
PRDM13	GTTTTCGTTTCGATTGAAAAGGC	CGAATACTCCAAATCCTTAAAAAAACG	chr6:100,054,741-100,054,881	63	143
RAX	TGGTAAATTTTAGGATGGTTTCGA	CCATACACCTACCGAACTACGC	chr18:56,940,311-56,940,441	60	129
SFRP2	TCGGAGTTCGAGTTTGTTTC	CTCCCGATATCCCGCTTCT	chr4:154,710,045-154,710,151	58	107
SHISA7	TCGGATTTTACGTTTTATTTATCGA	AAACAACTCCCTAACCCCGAA	chr19:55,951,956-55,952,073	59	117
SLC19A3	GGTTTAGAGTGTAGTTTAGGTTCGT	CGAATTAATTAAAAAAACACCGTC	chr2:228,582,521-228,582,640	57	120
SLC22A20	TTTTTATGGAGTCGATTCGATTC	CATAACCCCGATTTTTCGAA	chr11:64,993,269-64,993,372	60	104
SLC25A5	GTAGGATTAGGTTTTCGGTATTTTC	CGAACAATTATCTCCTTACCGC	chrX:118,602,811-118,602,982	58	177
SMPD3	TAGTTTTTAAAGATTCGCGGGTAC	CAAATAAACATATACAAAACGAAACGA	chr16:68,481,173-68,481,278	60	106
SOX11	GAGATTTTTAAGAGGTTGGGTAAGC	CCGAAACCGATACTTATAATCGA	chr2:5,833,085-5,833,216	60	132
SOX9	GAGCGAGGAGGATAAGTTTTTC	TTCTTACTAAAACCGTTAACGCG	chr17:70,117,720-70,117,835	58	114
SYN	TTCGTTGGAATAGTTTAGGCG	CGAACCGAAATAACTACCGAT	chrX:49,056,713-49,056,827	58	115
TBX1	CGTTGTTTTTTCGAGTTAGTGCGT	ACCAACGAAACTTCACCCGAT	chr22:19,747,033-19,747,146	63	114
TBX20	AGTCGTAGAGATTTCGAAGGTAGTC	TTATACAATTAATACTCGTTTCCGC	chr7:35,293,427-35,293,560	58	134
TNFRSF25	TAGTGAGGTTTGGAGTGGAGACG	AACTATAAAACAACGACCGCGAA	chr1:6,526,028-6,526,171	60	144
TOX2	TTCGGAGTTCGGATTGAATAGC	GCCGATCCAACCACTAAACG	chr20:42,544,771-42,544,877	62	107
TPBG	TCGTAATTTGATCGAGGTGTTTAC	CTACCGCTAAAATTAAACGCG	chr6:83,074,915-83,075,062	58	147
WBSCR17	GCGGAGACGTTTTTTACGAGATTC	CGTCCTTACCATTCAACTACCGAT	chr7:70,597,891-70,598,036	62	144
ZNF300	GGCGGTTTTGTTCGTTTCGT	CCGCTATAATACAACCCATTCTCGA	chr5:150,284,431-150,284,596	64	166

## Sheet: Sheet1
ADAMTS12
ADAMTS20
ADRA1A
AIFM1
AK093758
AK094674
AK1
ANKRD13B
AP5B1
APBB2
ARHGAP39
ATP11A
AUH
BARHL1
BHLHE23
BIK
C12orf34
C17orf97
C2CD4D
C9orf24
CALCA
CBX2
CDHR5
CDKN2B-AS1
CHRD
CPNE9
CYP26B1
DBX1
EBF4
ELK1
EPS8L1
FERD3L
FOXB1
FOXD2-as1
FOXD4
GDF10
GTF2IRD1
HOXC-AS5
INPP5D
IQSEC1
KCNE3
LINC00398
LOC100996307
LOC646999
MAOA
MAOB
MTAP
NEFM
NFIC-1
NFIC-2
ONECUT1
PENK
PLP2
RASL12
RP11-416N4.4
SCRT1
SDC3
SEMA6C
slc12a5
SLC34A2
SLC43A2
SLFN13
SPI1
SRGAP3
TBX3
TCIRG1
TEFM-1
TEFM-2
TIMM8A
TM7SF4
TMEM144
TMEM163
TMEM238
TRIP6
TRPC6
TRPS1
TSC22D4
TUSC3
UXT
ZFP42
ZFPM1
ZIC4
ZNF114
ZNF598
AR	GTCGTTTTTTTATTTTTACGTTCGT	ATCCATACAACTAACCTTCTTCGAC	chrX:66,766,122-66,766,333	59	212
AX747401	GGAGATAGTCGAGCGAGTCGT	CCGCGTATAACGAAACCGAA	chr9:132,099,460-132,099,577	61	118
BARHL2	GTCGCGGTTATCGAAATATAGAC	AAACGCAAAATATTTAAACTACGAA	chr1:91,185,497-91,185,598	58	102
C20orf112	GAATTTTTTTTAGGAAGCGTAGTTC	TTTTATTCCAACCGCTCGAA	chr20:31,070,171-31,070,310	58	105
C2CD4B	TAGTAGGCGGTTTCGATTTC	AACCAAAACTTTTACTTCGACGAC	chr15:62,456,131-62,456,239	57	108
CYP1B1	TGGTTGTAGCGGTAGTCGAAATATAC	GTACTAAACGAAACGCGCGAA	chr2:38,301,885-38,302,025	61	140
EIF2AK3	TTAAGGTTTTTACGGGGGAAC	AACCGCGACAAAAATTATCG	chr2:88,849,424-88,849,567	60	144
FAM19A2	ATTATTTAGGGGTATAGGGAATCGA	AAAAAAAACACATCCACACACG	chr12:62,585,152-62,585,266	59	115
FGF3	AGACGTCGTTACGGTCGTTC	CGCGATACCACGATAAACCT	chr11:69,633,596-69,633,713	60	118
FOXD3	TTTTCGGATAGTTTTTGTAGTTCGT	TAAATCCCGACCATTAACGC	chr1:63,790,084-63,790,190	60	107
FUT2	AGTCGGATGTGTTGAGTTGTTC	GACTTTATCACCAACTATTCCCGTA	chr19:49,200,030-49,200,162	60	133
GPR158	TTGAACGCGTTTTAATGAGAGC	ACTAAAAATTACGCACCTCGCA	chr10:25,463,976-25,464,111	60	133
HIST1H4F	AGCGTTATCGTAAAGTGTTGCGT	AATCTCCTCATAAATAAAACCCGAA	chr6:26,240,701-26,240,819	58	116
HS3ST3A1	GATTTTTTAGTTTTAGTTCGGGTTC	CGCTACTAAAATTCCTACGCGTA	chr17:13,503,812-13,503,947	58	136
KCNH3	GCGTTTAAGATGTCGGTTATGC	CTACTAAAAATTCGAAAAAAACGAA	chr12:49,933,190-49,933,354	58	164
KCNT1	GTTTTGTTAAGCGGGATTTCG	ATAACAATAACAATCGCGCACGA	chr9:138,628,119-138,628,235	60	114
KCNV1	GTTTAGCGGCGAGTTTAGTAGC	GAAACCAAAACTTCCGACGTA	chr8:110,986,576-110,986,683	60	108
KDM1A	GATAGTAGGCGGTTTCGAGAAC	AACTCTTTCTTACGAAATATACGCT	chr1:23,346,167-23,346,283	58	117
KIAA1751	GTTTGGTTCGATTTATTATCGATC	AACTATCTAAAACCCCGAAAACG	chr1:1,935,340-1,935,468	58	128
NKX2-6	GTAGTAGGTGTCGTAGTTTGCG	AATAACTATACCCGTCCTAATACG	chr8:23,560,090-23,560,249	55	160
NKX6-1	TATCGGTTTACGGCGGTTAC	CTCATCCCCGACGAAACTAC	chr4:85,418,813-85,418,932	60	120
PAX3	TTTTGGGTATAGCGTCGGTTAGC	AATAATTCCCGAAAATCATCCG	chr2:223,163,302-223,163,422	58	118
PRDM13	GTTTTCGTTTCGATTGAAAAGGC	CGAATACTCCAAATCCTTAAAAAAACG	chr6:100,054,741-100,054,881	63	143
RAX	TGGTAAATTTTAGGATGGTTTCGA	CCATACACCTACCGAACTACGC	chr18:56,940,311-56,940,441	60	129
SFRP2	TCGGAGTTCGAGTTTGTTTC	CTCCCGATATCCCGCTTCT	chr4:154,710,045-154,710,151	58	107
SHISA7	TCGGATTTTACGTTTTATTTATCGA	AAACAACTCCCTAACCCCGAA	chr19:55,951,956-55,952,073	59	117
SLC19A3	GGTTTAGAGTGTAGTTTAGGTTCGT	CGAATTAATTAAAAAAACACCGTC	chr2:228,582,521-228,582,640	57	120
SLC22A20	TTTTTATGGAGTCGATTCGATTC	CATAACCCCGATTTTTCGAA	chr11:64,993,269-64,993,372	60	104
SLC25A5	GTAGGATTAGGTTTTCGGTATTTTC	CGAACAATTATCTCCTTACCGC	chrX:118,602,811-118,602,982	58	177
SMPD3	TAGTTTTTAAAGATTCGCGGGTAC	CAAATAAACATATACAAAACGAAACGA	chr16:68,481,173-68,481,278	60	106
SOX11	GAGATTTTTAAGAGGTTGGGTAAGC	CCGAAACCGATACTTATAATCGA	chr2:5,833,085-5,833,216	60	132
SOX9	GAGCGAGGAGGATAAGTTTTTC	TTCTTACTAAAACCGTTAACGCG	chr17:70,117,720-70,117,835	58	114
SYN	TTCGTTGGAATAGTTTAGGCG	CGAACCGAAATAACTACCGAT	chrX:49,056,713-49,056,827	58	115
TBX1	CGTTGTTTTTTCGAGTTAGTGCGT	ACCAACGAAACTTCACCCGAT	chr22:19,747,033-19,747,146	63	114
TBX20	AGTCGTAGAGATTTCGAAGGTAGTC	TTATACAATTAATACTCGTTTCCGC	chr7:35,293,427-35,293,560	58	134
TNFRSF25	TAGTGAGGTTTGGAGTGGAGACG	AACTATAAAACAACGACCGCGAA	chr1:6,526,028-6,526,171	60	144
TOX2	TTCGGAGTTCGGATTGAATAGC	GCCGATCCAACCACTAAACG	chr20:42,544,771-42,544,877	62	107
TPBG	TCGTAATTTGATCGAGGTGTTTAC	CTACCGCTAAAATTAAACGCG	chr6:83,074,915-83,075,062	58	147
WBSCR17	GCGGAGACGTTTTTTACGAGATTC	CGTCCTTACCATTCAACTACCGAT	chr7:70,597,891-70,598,036	62	144
ZNF300	GGCGGTTTTGTTCGTTTCGT	CCGCTATAATACAACCCATTCTCGA	chr5:150,284,431-150,284,596	64	166
