# Supplementary material for: Genome-wide methylation profiling of the different stages of hepatitis B virus-related hepatocellular carcinoma development in plasma cell-free DNA reveals potential biomarkers for early detection and high-risk monitoring of hepatocellular carcinoma
Source: Clin Epigenetics. 2014 Dec 2;6(1):30. doi: 10.1186/1868-7083-6-30 (PMC4391300; doi:10.1186/1868-7083-6-30)
Supplement: Supplementary file 23 — Additional file 23: Table S3: Primer sets for RT-PCR. (XLSX 9 KB) [file 13148_2014_94_MOESM23_ESM.xlsx]

## Sheet: S3
Supplementry Table S3. Primer sets for RT-PCR
primer	sequence				Amplicon (bp)
SHISA7-RTF	AAGACCCCCAACCTCGACTG				156
SHISA7-RTR	GAGGGAAGAGTAGCGGTTCAG
SLC22A20-RTF	TGACCTTCTCTGGCATCATCC				173
SLC22A20-RTR	GAGCTCATCACCTCCTTGGT
ZNF300-RTF	GGCAGATGGGAGACAAGACAG				151
ZNF300-RTR	CTGACCATCACCTTGACAGAC
ACTB_RTF	TTGCCGACAGGATGCAGAAGGA				129
ACTB_RTR	AGGTGGACAGCGAGGCCAGGA
